# Supplementary material for: Endometrial gene expression profiling in pregnant Meishan and Yorkshire pigs on day 12 of gestation
Source: BMC Genomics. 2014 Feb 24;15:156. doi: 10.1186/1471-2164-15-156 (PMC3940021; doi:10.1186/1471-2164-15-156)
Supplement: Additional file 1: Table S1 — Microarray results. [file 1471-2164-15-156-S1.xlsx]

## Sheet: all q<0.1
ID	p values	q values	ub.ppde	difference	FC	dir	lsm.12yp(d12York preg)	lsm.12mp(d12Meishan preg)	Affy	has_gsymb (gene symbol)	Delete
21581	4.2241e-13	6.4542e-09	1	2.82422	16.8479	Down	8.52302	5.6988	Ssc.7146.1.A1_at	ABCA1
19378	1.00372e-12	7.66817e-09	0.999999	1.71209	5.54053	Down	7.86091	6.14882	Ssc.4477.1.S1_at	SLC25A17
21972	1.22115e-11	6.21948e-08	0.999998	2.50209	12.2079	Down	7.42964	4.92755	Ssc.7568.1.A1_at	CYP19A1
3944	2.21698e-11	6.28212e-08	0.999997	0.753005	2.12337	Down	6.73598	5.98297	Ssc.14280.1.S1_at	RARRES1
18069	2.46689e-11	6.28212e-08	0.999997	4.43402	84.2696	Down	7.67211	3.23808	Ssc.31029.1.A1_at	FARP1
18902	2.35261e-11	6.28212e-08	0.999997	1.21665	3.37585	Down	7.41113	6.19448	Ssc.3940.2.A1_at	PION
14618	2.9902e-10	4.94049e-07	0.999987	2.22275	9.23273	Down	6.48707	4.26431	Ssc.27130.1.A1_at	GPATCH3
18320	2.80326e-10	4.94049e-07	0.999988	2.17848	8.83289	Down	6.5143	4.33581	Ssc.3216.2.A1_at	HNRNPH2
18713	2.63627e-10	4.94049e-07	0.999988	1.27881	3.59237	Down	6.0917	4.81289	Ssc.3714.1.S1_a_at	BEX2
19713	3.23342e-10	4.94049e-07	0.999987	1.24502	3.47301	Down	7.74717	6.50215	Ssc.4897.1.A1_at	PEPD
9944	3.59185e-10	4.98922e-07	0.999986	-1.07258	2.92292	Up	6.43037	7.50295	Ssc.21716.1.A1_at	PPP1CA
6254	4.99585e-10	6.36116e-07	0.999983	-1.59436	4.92516	Up	5.15424	6.74859	Ssc.17237.1.A1_at	LHX9
3228	5.93455e-10	6.97513e-07	0.999981	1.49429	4.45616	Down	7.58892	6.09463	Ssc.13426.1.A1_at	HELZ
12753	7.24616e-10	7.90839e-07	0.999979	2.00149	7.40011	Down	4.0716	2.07011	Ssc.25020.1.S1_at	SMCHD1
12861	3.60832e-09	3.65126e-06	0.999949	2.16994	8.75777	Down	6.60664	4.4367	Ssc.25122.1.S1_at	ZMAT3
13727	3.82345e-09	3.65126e-06	0.999948	1.66589	5.29038	Down	5.78618	4.12029	Ssc.26266.1.S1_at	MCART6
22389	4.96864e-09	4.46577e-06	0.99994	0.545508	1.72548	Down	7.92639	7.38088	Ssc.8000.1.A1_at	OGT
17234	6.42322e-09	5.45241e-06	0.99993	3.44331	31.2903	Down	7.15801	3.7147	Ssc.30179.1.A1_at	SF1
9552	7.4378e-09	5.96814e-06	0.999925	0.999018	2.71561	Down	6.85065	5.85163	Ssc.21280.2.A1_at	TMEM5
14554	8.11611e-09	5.96814e-06	0.999921	1.76228	5.82572	Down	5.49972	3.73744	Ssc.27062.1.A1_at	-
15677	8.20258e-09	5.96814e-06	0.99992	-2.30679	10.0421	Up	5.64952	7.95631	Ssc.28305.1.A1_at	SRGAP2
10765	1.99686e-08	1.33936e-05	0.99987	0.638973	1.89453	Down	6.73403	6.09506	Ssc.22527.1.A1_at	ARRDC1
21103	2.01613e-08	1.33936e-05	0.999869	1.16036	3.19109	Down	6.5456	5.38524	Ssc.6564.1.S1_at	RASL11A
15965	3.06484e-08	1.95121e-05	0.999835	0.902657	2.46615	Down	5.76416	4.8615	Ssc.28678.1.S1_at	TBX3
2252	7.24659e-08	4.42896e-05	0.999734	1.00318	2.72694	Down	7.84414	6.84096	Ssc.12329.1.A1_at	CLDN10
8914	7.7135e-08	4.533e-05	0.999725	-0.853893	2.34877	Up	7.72133	8.57522	Ssc.20162.1.S1_at	ERH
9714	1.12389e-07	6.36014e-05	0.999661	0.820634	2.27194	Down	7.17734	6.35671	Ssc.21512.1.A1_at	TRIM25
18264	1.18101e-07	6.44474e-05	0.999652	0.89369	2.44413	Down	5.83316	4.93947	Ssc.3132.1.S1_at	ARL2
8807	2.11534e-07	0.000111453	0.999519	-1.29676	3.65743	Up	5.41928	6.71604	Ssc.19906.1.S1_at	LYPLAL1
4200	2.76963e-07	0.000136511	0.999442	0.663727	1.94202	Down	7.86877	7.20505	Ssc.1468.1.S1_at	EXOC2
10628	2.74003e-07	0.000136511	0.999445	0.926239	2.52499	Down	6.4627	5.53646	Ssc.2238.1.S1_at	INTS3
24041	3.15119e-07	0.000150464	0.999401	3.57087	35.5474	Down	6.25123	2.68036	Ssc.9939.1.A1_at	O3FAR1
23103	3.47796e-07	0.000161034	0.999367	0.573677	1.77478	Down	6.73455	6.16087	Ssc.8779.1.A1_at	APOOL
16429	4.28227e-07	0.000192444	0.99929	1.16185	3.19583	Down	7.42407	6.26222	Ssc.2932.1.A1_at	-
12018	6.361e-07	0.00026795	0.999116	2.59036	13.3346	Down	5.32683	2.73647	Ssc.2434.1.A1_at	FAM127A
14795	6.48855e-07	0.00026795	0.999107	-2.33942	10.3752	Up	3.82924	6.16865	Ssc.27289.1.S1_at	GRIK2
21049	6.15314e-07	0.00026795	0.999133	-0.585811	1.79645	Up	6.02678	6.61259	Ssc.6506.1.A1_at	RNF17
711	7.21784e-07	0.000282781	0.999053	1.21849	3.38206	Down	5.60532	4.38684	Ssc.10655.1.S1_at	-
19414	7.05811e-07	0.000282781	0.999064	-0.439314	1.55164	Up	9.81389	10.2532	Ssc.4519.1.A1_at	RPL14
17070	7.84509e-07	0.000299672	0.999008	1.76938	5.86722	Down	6.23563	4.46625	Ssc.29997.1.A1_at	PI4K2B
21964	8.21328e-07	0.000306084	0.998982	0.818573	2.26726	Down	6.09074	5.27217	Ssc.7562.1.A1_at	CPSF2
10581	1.19338e-06	0.000434147	0.998749	0.539966	1.71595	Down	7.40558	6.86562	Ssc.22333.2.A1_at	ALG2
22078	1.22676e-06	0.000435913	0.99873	1.24979	3.4896	Down	6.12588	4.87609	Ssc.7682.1.A1_at	UBE2V2
18600	1.25723e-06	0.000436588	0.998712	0.524178	1.68907	Down	7.198	6.67382	Ssc.3574.1.A1_at	FAM96B
21863	1.31341e-06	0.000445959	0.998681	-0.452418	1.57211	Up	6.10113	6.55355	Ssc.7465.1.A1_at	IFT80
12824	1.52655e-06	0.000507062	0.998567	1.25006	3.49056	Down	6.01181	4.76174	Ssc.25088.1.A1_at	-
20873	1.63292e-06	0.000530854	0.998512	0.851326	2.34275	Down	6.1261	5.27478	Ssc.6277.1.A1_at	PCNT
14981	1.68457e-06	0.000536235	0.998487	1.2962	3.65538	Down	6.9027	5.6065	Ssc.27452.1.S1_at	YAP1
1267	1.9883e-06	0.000620004	0.998341	-1.43332	4.19259	Up	5.34363	6.77695	Ssc.11258.1.A1_at	RASSF2
22561	2.12808e-06	0.000650317	0.998278	1.03551	2.81653	Down	5.83391	4.79841	Ssc.8193.1.A1_at	CLASP2
18667	2.1746e-06	0.000651503	0.998257	-0.948071	2.58073	Up	6.50827	7.45634	Ssc.3654.1.A1_at	MARCH6
9788	2.26473e-06	0.000665459	0.998218	1.91439	6.78278	Down	4.38846	2.47408	Ssc.21585.2.S1_at	-
14911	2.42782e-06	0.000699922	0.998148	0.721008	2.0565	Down	5.90735	5.18634	Ssc.27389.1.S1_at	RUSC2
13760	2.51858e-06	0.000712639	0.99811	1.08702	2.96542	Down	7.12675	6.03973	Ssc.26291.1.S1_at	ITGB5
4370	2.59423e-06	0.000720699	0.998079	1.95358	7.05392	Down	8.89971	6.94613	Ssc.1527.2.A1_at	PPFIBP1
9827	2.67932e-06	0.000731046	0.998044	0.642003	1.90028	Down	6.28523	5.64323	Ssc.21613.1.S1_at	TIGD2
12791	2.74369e-06	0.000735477	0.998019	-0.711301	2.03664	Up	5.22964	5.94095	Ssc.25054.1.S1_at	CHD4
16777	2.79379e-06	0.000735993	0.997999	0.735477	2.08648	Down	6.45136	5.71588	Ssc.2968.1.S1_at	BPHL
4448	2.90082e-06	0.000751238	0.997957	-0.771271	2.16251	Up	6.07628	6.84755	Ssc.15372.1.A1_at	GMFG
21755	2.96951e-06	0.000756208	0.99793	0.467139	1.59542	Down	7.66083	7.19369	Ssc.7328.1.S1_at	SF3B5
2647	3.12089e-06	0.000781467	0.997873	2.22335	9.23826	Down	8.11092	5.88757	Ssc.12802.1.A1_at	TREX1
19043	3.17098e-06	0.000781467	0.997854	-1.10767	3.0273	Up	6.30517	7.41284	Ssc.4122.1.S1_at	RPL37
17131	3.53171e-06	0.000843167	0.997722	0.617922	1.85507	Down	7.68262	7.0647	Ssc.30065.1.A1_at	CCDC51
20836	3.49769e-06	0.000843167	0.997734	0.570952	1.76995	Down	6.7481	6.17715	Ssc.6231.1.A1_at	-
5940	3.81745e-06	0.000890046	0.997622	0.770955	2.16183	Down	7.36999	6.59903	Ssc.16756.1.S1_at	HLA-C
12920	3.84457e-06	0.000890046	0.997613	1.45084	4.26671	Down	6.53838	5.08754	Ssc.25175.2.S1_at	CMTM3
13374	4.08687e-06	0.000905002	0.997531	0.957299	2.60465	Down	7.13657	6.17927	Ssc.25840.1.S1_at	CTNNB1
21854	4.05065e-06	0.000905002	0.997543	-0.891302	2.4383	Up	6.06506	6.95636	Ssc.7455.1.A1_at	RHOU
22434	3.98751e-06	0.000905002	0.997564	-0.612642	1.8453	Up	5.47929	6.09193	Ssc.8054.1.A1_at	MGEA5
2842	4.81972e-06	0.00103325	0.997296	-0.572624	1.77291	Up	6.90796	7.48058	Ssc.1301.1.S1_at	HSD17B10
14101	4.86889e-06	0.00103325	0.997281	2.11607	8.29844	Down	6.62198	4.50591	Ssc.26607.3.A1_at	DEPDC5
18853	4.73796e-06	0.00103325	0.997321	-0.682927	1.97966	Up	6.08443	6.76736	Ssc.3893.1.S1_at	-
2851	5.0017e-06	0.00104689	0.99724	0.498988	1.64705	Down	6.84875	6.34976	Ssc.13021.1.S1_at	GTF2F2
20099	5.14336e-06	0.001062	0.997197	0.808964	2.24558	Down	6.74236	5.9334	Ssc.5331.1.S1_at	TGFBR2
7210	5.22553e-06	0.00106458	0.997173	-1.34409	3.83468	Up	6.28283	7.62692	Ssc.18338.1.A1_at	TMEM88
19556	5.56508e-06	0.00111883	0.997073	0.425881	1.53094	Down	7.81143	7.38555	Ssc.4694.1.S1_at	LRP6
19765	5.88772e-06	0.00116833	0.99698	0.898909	2.45692	Down	6.7719	5.87299	Ssc.4950.1.S1_at	TBP
4098	6.13333e-06	0.00120146	0.996911	0.655292	1.9257	Down	6.74403	6.08874	Ssc.1445.1.S1_at	-
14753	6.52722e-06	0.00125552	0.996803	1.01225	2.75177	Down	5.48676	4.47452	Ssc.27248.1.S1_at	HERPUD2
16813	6.57364e-06	0.00125552	0.996791	0.798949	2.2232	Down	7.11523	6.31628	Ssc.29719.1.A1_at	ALDOB
4017	6.83408e-06	0.00128915	0.996721	-1.00522	2.73251	Up	4.99553	6.00075	Ssc.14359.1.A1_at	-
19826	7.03952e-06	0.00131171	0.996667	-0.322989	1.38125	Up	6.3098	6.63279	Ssc.5012.1.S1_at	C17orf49
21235	7.26982e-06	0.0013383	0.996608	0.657018	1.92903	Down	8.254	7.59698	Ssc.6709.1.S1_at	LGMN
9093	7.45763e-06	0.00135653	0.99656	-0.609616	1.83972	Up	4.65018	5.2598	Ssc.20518.1.A1_at	LOC81691
2923	7.6405e-06	0.00136591	0.996513	2.35158	10.5022	Down	6.94151	4.58992	Ssc.13097.1.A1_at	HIGD1B
18843	7.86675e-06	0.00136591	0.996457	-0.737646	2.09101	Up	5.53113	6.26878	Ssc.3875.1.S1_a_at	SNRPN
23601	7.75032e-06	0.00136591	0.996486	-0.348156	1.41645	Up	9.5005	9.84865	Ssc.939.1.A1_at	RPL12
24014	7.83202e-06	0.00136591	0.996466	0.4668	1.59488	Down	5.73051	5.26371	Ssc.9907.1.A1_at	TMEM106A
18901	8.46264e-06	0.00143672	0.996311	1.24189	3.46215	Down	5.98134	4.73945	Ssc.3940.1.S1_at	PION
19855	8.44786e-06	0.00143672	0.996315	-0.957917	2.60626	Up	6.72759	7.6855	Ssc.5041.1.A1_at	NOP2
20483	8.79985e-06	0.00147755	0.996231	-1.97871	7.23339	Up	5.67792	7.65663	Ssc.5799.1.S1_at	CECR5
4507	9.02602e-06	0.00149905	0.996178	-2.12783	8.39666	Up	3.5856	5.71343	Ssc.15467.2.A1_at	SNX9
4601	1.01136e-05	0.00166162	0.995931	0.693621	2.00095	Down	6.86778	6.17416	Ssc.1560.2.S1_at	-
14691	1.08015e-05	0.00175576	0.99578	-1.43555	4.20196	Up	3.82101	5.25657	Ssc.27197.2.S1_at	MOGAT2
18768	1.10333e-05	0.00177109	0.995731	0.751433	2.12004	Down	8.00115	7.24971	Ssc.3783.1.S1_at	PDLIM5
22346	1.11277e-05	0.00177109	0.995711	1.52272	4.58468	Down	6.01026	4.48754	Ssc.7950.1.A1_at	PREPL
14127	1.20814e-05	0.00190307	0.995512	1.54436	4.68499	Down	4.99369	3.44933	Ssc.26631.1.A1_at	TNFRSF18
853	1.2669e-05	0.00195531	0.995393	0.827619	2.28786	Down	9.72661	8.89899	Ssc.10822.1.S1_at	MGEA5
13725	1.26603e-05	0.00195531	0.995395	1.27133	3.56558	Down	4.70875	3.43743	Ssc.26265.1.S1_at	GRK6
4489	1.35181e-05	0.00206549	0.995225	0.790446	2.20438	Down	6.60152	5.81107	Ssc.15439.1.A1_at	FUCA2
23298	1.37224e-05	0.00207595	0.995186	-0.495332	1.64104	Up	6.49999	6.99532	Ssc.903.1.A1_at	CCT3
17133	1.42514e-05	0.00213484	0.995084	-1.15974	3.1891	Up	3.39382	4.55356	Ssc.30067.1.A1_at	UBXN2A
22509	1.44261e-05	0.00214003	0.995051	0.605261	1.83173	Down	7.61933	7.01407	Ssc.8143.1.A1_at	PHYH
20202	1.48796e-05	0.00218608	0.994966	-0.232894	1.26225	Up	6.73485	6.96774	Ssc.5449.1.S1_at	FAM32A
15805	1.54806e-05	0.00225271	0.994855	-0.297426	1.34639	Up	6.0859	6.38333	Ssc.28431.1.A1_at	PIN4
11744	1.64024e-05	0.00235919	0.994689	0.885456	2.42409	Down	5.1377	4.25225	Ssc.24099.1.A1_at	FGFR1
17546	1.65211e-05	0.00235919	0.994668	4.32999	75.9437	Down	6.19011	1.86012	Ssc.30507.1.A1_at	-
12371	1.68634e-05	0.00238577	0.994607	0.479593	1.61542	Down	7.60629	7.1267	Ssc.24677.1.S1_at	PCM1
9952	1.71542e-05	0.00240465	0.994556	1.23101	3.4247	Down	4.69867	3.46766	Ssc.21722.1.A1_at	PPP1CA
22777	1.74721e-05	0.00242695	0.994501	1.12201	3.07103	Down	5.32421	4.2022	Ssc.8415.1.A1_at	BECN1
22798	1.80736e-05	0.00248788	0.994398	1.14946	3.15649	Down	6.31202	5.16256	Ssc.8436.1.S1_at	EXOSC4
18177	1.96712e-05	0.00268362	0.994131	0.865913	2.37718	Down	7.16406	6.29815	Ssc.31139.1.A1_at	GCSH
550	1.99925e-05	0.00269239	0.994078	-1.5532	4.72655	Up	6.58698	8.14017	Ssc.10473.1.A1_at	SLC17A3
1698	2.02641e-05	0.00269239	0.994034	0.687139	1.98802	Down	8.62539	7.93825	Ssc.11694.1.S1_at	APOB
3479	2.02108e-05	0.00269239	0.994043	2.39903	11.0125	Down	4.89715	2.49812	Ssc.13693.1.A1_at	WDR41
12873	2.06802e-05	0.0027099	0.993967	1.55317	4.72645	Down	5.41914	3.86597	Ssc.25133.1.S1_at	-
12971	2.07506e-05	0.0027099	0.993956	-0.228876	1.25719	Up	5.95049	6.17937	Ssc.25220.1.S1_at	NOL10
1040	2.13316e-05	0.00274762	0.993863	-0.912011	2.48932	Up	4.09278	5.00479	Ssc.11047.1.A1_at	-
7669	2.17559e-05	0.00274762	0.993796	0.423226	1.52688	Down	7.72321	7.29999	Ssc.1876.1.S1_at	MYH10
11227	2.15036e-05	0.00274762	0.993836	1.0885	2.96983	Down	5.68202	4.59351	Ssc.23465.1.S1_at	TJP2
22749	2.17587e-05	0.00274762	0.993796	0.384763	1.46927	Down	6.53429	6.14953	Ssc.8382.1.S1_at	MRPL36
18231	2.19741e-05	0.00275206	0.993762	1.43297	4.19114	Down	8.00181	6.56884	Ssc.31189.1.S1_at	CHPT1
4935	2.22974e-05	0.00275519	0.993712	0.541307	1.71825	Down	7.50244	6.96113	Ssc.1590.1.S1_at	-
9200	2.23596e-05	0.00275519	0.993702	-0.730146	2.07538	Up	4.88218	5.61233	Ssc.20770.1.S1_at	DNAJC9
17505	2.33432e-05	0.00285337	0.993551	1.05181	2.86283	Down	5.80531	4.7535	Ssc.30465.1.A1_at	-
80	2.35302e-05	0.0028534	0.993523	-1.24811	3.48374	Up	7.70546	8.95357	AFFX-SSC-28SrRNA_s_at	-	x
4189	2.44888e-05	0.00290058	0.993379	-0.43108	1.53892	Up	9.88088	10.312	Ssc.1458.3.A1_a_at	SPARC
13065	2.44323e-05	0.00290058	0.993388	-1.38626	3.99987	Up	5.88476	7.27102	Ssc.25317.1.S1_at	UGT2B17
20397	2.42478e-05	0.00290058	0.993415	0.995444	2.70593	Down	6.22669	5.23125	Ssc.5686.1.A1_at	C7orf10
12391	2.5345e-05	0.00297891	0.993253	0.673903	1.96188	Down	6.7922	6.11829	Ssc.24694.1.S1_at	-
9742	2.62876e-05	0.00306611	0.993116	0.793347	2.21078	Down	6.69482	5.90147	Ssc.21547.2.S1_at	MT1E
9406	2.65328e-05	0.00307127	0.993081	1.14623	3.14631	Down	6.96495	5.81872	Ssc.21138.1.S1_at	HUS1
15063	2.68e-05	0.00307887	0.993043	1.43043	4.18049	Down	6.06176	4.63133	Ssc.27522.1.S1_at	OSBPL3
12921	2.76203e-05	0.00313223	0.992927	0.877946	2.40595	Down	7.61934	6.74139	Ssc.25175.3.S1_at	CMTM3
21528	2.76745e-05	0.00313223	0.992919	-0.556243	1.74411	Up	10.0187	10.5749	Ssc.7079.1.A1_at	TOP2B
20263	2.80231e-05	0.00314836	0.99287	1.80907	6.10474	Down	5.69302	3.88395	Ssc.5523.1.S1_at	CHD6
3410	2.92798e-05	0.00324188	0.992696	-0.672217	1.95858	Up	5.58258	6.25479	Ssc.13616.1.S1_at	ZFP106
9945	2.92657e-05	0.00324188	0.992698	-0.790827	2.20522	Up	5.98832	6.77915	Ssc.21716.2.S1_at	PPP1CA
17206	3.05531e-05	0.00335852	0.992523	2.59632	13.4143	Down	5.85389	3.25757	Ssc.30150.1.A1_at	SLC35F3
18322	3.11831e-05	0.00340329	0.992439	0.59163	1.80693	Down	6.41731	5.82568	Ssc.3218.1.S1_at	MKNK1
21900	3.21327e-05	0.00348206	0.992314	0.607403	1.83566	Down	6.95091	6.34351	Ssc.7499.1.A1_at	EIF2AK4
9938	3.27615e-05	0.00352519	0.992231	-0.482906	1.62078	Up	6.0777	6.56061	Ssc.21710.1.A1_at	NUP37
9194	3.30097e-05	0.00352707	0.992199	-0.572853	1.77332	Up	6.8249	7.39775	Ssc.20755.1.S1_at	MGAT1
5954	3.38958e-05	0.0035966	0.992085	-0.257384	1.29354	Up	9.28967	9.54705	Ssc.16781.1.S1_at	-
11189	3.41542e-05	0.00359902	0.992052	-0.55519	1.74227	Up	6.88068	7.43587	Ssc.23363.1.S1_at	PDE4DIP
19930	3.54633e-05	0.00368612	0.991886	0.687157	1.98806	Down	7.6145	6.92734	Ssc.5117.1.A1_at	ACP1
23430	3.52777e-05	0.00368612	0.991909	0.398986	1.49031	Down	6.8191	6.42011	Ssc.9202.1.A1_at	DCAF6
989	3.64218e-05	0.00375817	0.991766	-0.884745	2.42237	Up	6.26536	7.1501	Ssc.10990.1.A1_at	-
13094	3.68944e-05	0.00375817	0.991708	0.490281	1.63278	Down	7.21385	6.72357	Ssc.2537.1.A1_at	BRD4
14974	3.67884e-05	0.00375817	0.991721	0.718301	2.05095	Down	6.8014	6.0831	Ssc.27447.1.S1_at	LIX1L
15166	3.8662e-05	0.00391215	0.991492	-3.72472	41.4595	Up	1.29324	5.01796	Ssc.27608.2.S1_a_at	LOC100508338
21365	3.92481e-05	0.00394533	0.991422	0.456693	1.57884	Down	6.74478	6.28809	Ssc.6881.1.A1_s_at	TOR1B
1523	3.97109e-05	0.00396576	0.991366	-0.590921	1.80565	Up	9.21777	9.80869	Ssc.11516.1.S1_at	CALM2
17833	4.1295e-05	0.00409717	0.991179	-0.536944	1.71077	Up	7.77021	8.30716	Ssc.30790.1.A1_at	CTR9
23244	4.25133e-05	0.00419084	0.991037	-0.72329	2.0612	Up	5.49194	6.21523	Ssc.8948.1.A1_at	NLRC5
1792	4.35148e-05	0.00426207	0.990922	2.07321	7.95028	Down	5.22786	3.15466	Ssc.11794.1.A1_at	EIF3F
2745	4.40281e-05	0.00428488	0.990864	-2.13752	8.47835	Up	3.70051	5.83803	Ssc.12909.1.A1_at	UBE2Q2
4197	4.47548e-05	0.00432803	0.990781	0.528472	1.69634	Down	7.31301	6.78454	Ssc.1465.1.S1_at	DECR1
11412	4.63539e-05	0.00444088	0.990602	0.906172	2.47483	Down	5.78545	4.87927	Ssc.23789.1.S1_at	C20orf70
13957	4.6503e-05	0.00444088	0.990586	-0.932097	2.53983	Up	4.21756	5.14965	Ssc.26460.1.A1_at	-
4377	4.78228e-05	0.00453855	0.99044	0.74704	2.11074	Down	6.36423	5.61719	Ssc.15276.1.S1_at	C10orf116
11241	5.00836e-05	0.00469479	0.990195	-1.02678	2.79206	Up	4.72207	5.74886	Ssc.23484.2.S1_at	PDCD4
20044	4.9812e-05	0.00469479	0.990224	1.05595	2.87472	Down	7.10171	6.04575	Ssc.5260.1.A1_at	AATF
20654	5.08551e-05	0.00473804	0.990112	0.282709	1.32672	Down	8.17909	7.89638	Ssc.6015.1.A1_at	PTPN12
6015	5.18662e-05	0.00477403	0.990005	-0.266119	1.30489	Up	9.20555	9.47167	Ssc.16859.1.A1_at	TRAM1
23665	5.18095e-05	0.00477403	0.990011	1.60196	4.96274	Down	6.21549	4.61353	Ssc.9461.1.A1_at	PRPF39
15019	5.22236e-05	0.00477814	0.989968	1.36368	3.91056	Down	5.35171	3.98803	Ssc.27485.1.S1_at	EIF2B1
8361	5.27914e-05	0.00478039	0.989908	2.0398	7.68905	Down	6.30385	4.26405	Ssc.19416.1.A1_at	-
18111	5.28739e-05	0.00478039	0.989899	1.22141	3.39196	Down	6.91662	5.69521	Ssc.31074.1.A1_at	-
9497	5.69386e-05	0.00506592	0.989481	0.868114	2.38241	Down	5.67601	4.8079	Ssc.21221.1.S1_at	EML3
10931	5.70268e-05	0.00506592	0.989472	-0.426825	1.53238	Up	7.12288	7.5497	Ssc.22818.1.S1_at	PDCL3
21497	5.64224e-05	0.00506592	0.989534	0.733113	2.08155	Down	7.2685	6.53539	Ssc.7039.1.A1_at	NGFRAP1
206	5.86713e-05	0.0050819	0.989307	-0.749178	2.11526	Up	5.44147	6.19065	Ssc.10023.1.A1_at	ATXN2L
4698	5.88145e-05	0.0050819	0.989293	0.735511	2.08655	Down	6.34219	5.60668	Ssc.1572.1.S1_at	GLE1
8966	5.92022e-05	0.0050819	0.989254	-0.260228	1.29723	Up	8.01129	8.27152	Ssc.20251.1.S1_at	TSPAN3
9629	5.8912e-05	0.0050819	0.989283	2.00201	7.40393	Down	4.74748	2.74547	Ssc.21374.1.A1_at	ITGB4
12123	5.83024e-05	0.0050819	0.989344	0.757107	2.1321	Down	5.45234	4.69523	Ssc.24426.1.S1_at	C10orf118
19929	5.85042e-05	0.0050819	0.989324	0.781895	2.18561	Down	6.17231	5.39041	Ssc.5115.1.S1_at	UBE2G2
3809	6.36495e-05	0.00520069	0.98882	1.1918	3.29301	Down	6.88129	5.68949	Ssc.14129.1.A1_at	KIAA0564
3928	6.24903e-05	0.00520069	0.988932	1.27666	3.58463	Down	5.62478	4.34812	Ssc.14264.1.A1_at	ERMN
9001	6.35759e-05	0.00520069	0.988827	0.923025	2.51689	Down	6.93305	6.01003	Ssc.2033.1.S1_at	CRY1
12998	6.1356e-05	0.00520069	0.989042	1.0483	2.85281	Down	5.64334	4.59504	Ssc.25242.1.A1_at	EHF
14191	6.33089e-05	0.00520069	0.988852	0.807749	2.24285	Down	6.21426	5.40651	Ssc.26689.1.S1_at	-
15951	6.25637e-05	0.00520069	0.988924	0.55164	1.7361	Down	7.59448	7.04284	Ssc.28646.1.A1_at	-
18507	6.10755e-05	0.00520069	0.989069	0.37933	1.4613	Down	7.8033	7.42398	Ssc.3449.1.S1_at	DERL1
21317	6.33213e-05	0.00520069	0.988851	0.593146	1.80967	Down	5.74718	5.15403	Ssc.6815.1.S1_at	SRD5A3
21851	6.31742e-05	0.00520069	0.988865	0.395939	1.48578	Down	7.66115	7.26521	Ssc.7451.1.S1_at	-
22426	6.55758e-05	0.00532959	0.988636	1.02064	2.77496	Down	6.58168	5.56105	Ssc.8044.1.A1_at	BAALC
8845	6.6695e-05	0.00539187	0.98853	-1.97828	7.23027	Up	5.81459	7.79287	Ssc.2000.1.A1_at	SLC12A8
7931	7.18821e-05	0.00575857	0.988051	-0.615836	1.8512	Up	6.09954	6.71537	Ssc.19030.1.S1_at	COG7
7974	7.19847e-05	0.00575857	0.988041	0.870616	2.38838	Down	4.93647	4.06585	Ssc.19076.1.S1_at	PDE8A
3609	7.39145e-05	0.00588216	0.987867	-2.76833	15.932	Up	1.26446	4.03278	Ssc.13821.1.A1_at	SFXN1
10098	7.53391e-05	0.00593372	0.98774	0.911449	2.48793	Down	6.29671	5.38526	Ssc.21874.1.S1_at	SSBP4
22825	7.52851e-05	0.00593372	0.987745	1.45452	4.28243	Down	4.55477	3.10025	Ssc.8461.3.S1_at	LUC7L3
22093	7.63687e-05	0.00598396	0.987648	-0.707404	2.02872	Up	4.7864	5.4938	Ssc.7698.2.A1_at	-
8347	7.791e-05	0.00607359	0.987513	1.25221	3.49805	Down	7.05162	5.79941	Ssc.19401.2.A1_at	KIAA0494
18143	7.84376e-05	0.00608367	0.987467	-0.333954	1.39648	Up	5.81319	6.14715	Ssc.31108.1.A1_at	GSPT1
5447	7.90078e-05	0.00609696	0.987417	-0.766795	2.15286	Up	5.42666	6.19346	Ssc.16257.1.S1_at	PRKAA2
9407	8.01538e-05	0.00615431	0.987318	0.760197	2.1387	Down	6.31097	5.55077	Ssc.21138.3.S1_a_at	-
8165	8.07555e-05	0.0061695	0.987266	0.723645	2.06194	Down	5.1809	4.45726	Ssc.19251.2.A1_at	-
7530	8.39348e-05	0.00638049	0.986994	1.15894	3.18654	Down	5.90009	4.74116	Ssc.18610.1.A1_at	S100A13
9012	8.48005e-05	0.00641439	0.986921	0.714004	2.04215	Down	7.86567	7.15166	Ssc.20353.1.S1_at	C14orf156
1355	8.60015e-05	0.00644145	0.98682	-0.746074	2.1087	Up	7.49443	8.2405	Ssc.11348.1.A2_at	CCT6A
23141	8.57234e-05	0.00644145	0.986843	0.454959	1.57611	Down	7.22789	6.77293	Ssc.8825.1.A1_at	GTF2H3
1045	8.7606e-05	0.00644311	0.986686	0.402928	1.4962	Down	6.70837	6.30544	Ssc.11055.1.A1_at	ZW10
4281	8.65391e-05	0.00644311	0.986775	0.899841	2.45921	Down	5.06507	4.16523	Ssc.15128.1.S1_at	ARID4B
5791	8.8051e-05	0.00644311	0.98665	0.534203	1.70609	Down	6.68978	6.15558	Ssc.16590.1.S1_at	AKAP17A
7522	8.81321e-05	0.00644311	0.986643	-0.859887	2.36289	Up	4.47775	5.33764	Ssc.18603.2.S1_at	-
8206	8.76634e-05	0.00644311	0.986682	-0.882072	2.4159	Up	4.45019	5.33226	Ssc.19282.2.S1_a_at	-
15279	8.95006e-05	0.00651201	0.98653	0.614166	1.84811	Down	7.86403	7.24986	Ssc.27833.1.A1_at	CD74
19316	9.23937e-05	0.00669064	0.986294	1.04906	2.85497	Down	5.53052	4.48146	Ssc.44.1.S1_at	ITGB3
22433	9.30619e-05	0.00670724	0.98624	-1.49389	4.45441	Up	3.51584	5.00973	Ssc.8053.1.S1_at	POLL
15972	9.48649e-05	0.00677329	0.986095	0.88853	2.43155	Down	6.07102	5.18249	Ssc.2869.1.S1_at	FAM118A
16829	9.47601e-05	0.00677329	0.986103	1.47963	4.39131	Down	5.05279	3.57316	Ssc.29737.1.A1_at	CYHR1
21076	9.56077e-05	0.00679458	0.986036	0.56257	1.75518	Down	9.09516	8.53259	Ssc.6531.1.A1_at	SPARCL1
14326	9.82058e-05	0.0069469	0.98583	0.800347	2.22631	Down	6.91424	6.1139	Ssc.26819.1.A1_at	FGD4
1	0.000100177	0.00703571	0.985676	-0.946906	2.57772	Up	5.5932	6.54011	AFFX-BioB-3_at	-	x
17248	0.000100382	0.00703571	0.98566	0.861376	2.36641	Down	7.08782	6.22644	Ssc.30194.1.A1_at	-
21451	0.000101072	0.00705169	0.985606	0.592595	1.80868	Down	7.35431	6.76172	Ssc.6978.1.A1_at	FAM116A
24117	0.000101714	0.00706423	0.985556	-0.536025	1.7092	Up	9.95427	10.4903	SscAffx.37.1.S1_at	-	x
3664	0.00010353	0.00715624	0.985416	0.442853	1.55714	Down	6.95553	6.51268	Ssc.13892.1.A1_at	GOLGA5
23705	0.000103975	0.00715624	0.985382	0.647006	1.90981	Down	7.44472	6.79771	Ssc.9503.2.S1_at	CREBZF
3923	0.000106272	0.00724903	0.985207	2.08738	8.0638	Down	3.91041	1.82303	Ssc.1426.1.S1_at	TFAP2C
20784	0.00010584	0.00724903	0.985239	0.48931	1.63119	Down	6.7009	6.21159	Ssc.6166.1.S1_at	ME3
3260	0.000107218	0.00726591	0.985135	0.840171	2.31676	Down	5.21026	4.37009	Ssc.13457.1.A1_at	NUDT15
16269	0.000107471	0.00726591	0.985116	1.33875	3.81426	Down	6.65813	5.31938	Ssc.29157.1.A1_at	ADAM9
8543	0.000108264	0.00728728	0.985056	0.531853	1.70208	Down	7.80087	7.26902	Ssc.19579.1.A1_at	NR2F2
8346	0.000113569	0.00758588	0.984661	0.984197	2.67566	Down	6.05515	5.07095	Ssc.19401.1.S1_at	KIAA0494
13205	0.000113693	0.00758588	0.984652	0.818627	2.26739	Down	6.81044	5.99181	Ssc.25550.1.S1_at	LY96
150	0.000114497	0.00760629	0.984593	-2.67262	14.4778	Up	0.890829	3.56344	RPTR-Ssc-E00696-1_s_at	-	x
4216	0.000116501	0.00766767	0.984447	0.418261	1.51932	Down	6.32827	5.91	Ssc.1481.1.S1_at	PSMD1
13137	0.000116632	0.00766767	0.984437	0.556313	1.74423	Down	8.53859	7.98227	Ssc.25441.2.S1_a_at	C12orf35
14200	0.00011733	0.00766767	0.984386	0.910163	2.48473	Down	6.82046	5.9103	Ssc.26698.1.S1_at	ZDHHC17
19729	0.000117428	0.00766767	0.984379	1.17533	3.23921	Down	6.58693	5.4116	Ssc.4914.1.A1_at	FAM176A
8087	0.000118901	0.00773082	0.984273	0.837266	2.31004	Down	5.96525	5.12799	Ssc.19192.2.A1_at	C20orf108
35	0.000121942	0.00786994	0.984055	-0.848105	2.33522	Up	7.3191	8.16721	AFFX-r2-Ec-bioC-5_at	-	x
10875	0.000122071	0.00786994	0.984046	1.94285	6.97858	Down	5.14896	3.20611	Ssc.22696.1.S1_at	HMGB1
9130	0.000123488	0.00789468	0.983945	-2.51399	12.3541	Up	2.31078	4.82477	Ssc.206.1.S1_at	CYP2C18
17042	0.0001233	0.00789468	0.983959	-1.23117	3.42522	Up	4.58826	5.81942	Ssc.29964.1.A1_at	-
14812	0.000124524	0.00792775	0.983872	-1.10681	3.0247	Up	5.87743	6.98424	Ssc.27304.3.S1_s_at	RPL37
3711	0.000126688	0.00803204	0.98372	-0.347975	1.4162	Up	8.27249	8.62046	Ssc.13983.1.S1_at	PPP2CA
37	0.000131914	0.00821026	0.983358	-0.721987	2.05852	Up	8.71414	9.43612	AFFX-r2-Ec-bioD-5_at	-	x
112	0.000133798	0.00821026	0.983229	-0.754827	2.12724	Up	8.99275	9.74758	AFFX-Ssc-r2-Ec-bioD-3_at	-	x
1552	0.000133634	0.00821026	0.98324	-0.251868	1.28643	Up	9.19719	9.44906	Ssc.11548.1.S2_at	ITGB1BP1
3496	0.000132626	0.00821026	0.983309	0.59344	1.8102	Down	6.72939	6.13595	Ssc.13713.1.A1_at	ASH1L
12559	0.00013152	0.00821026	0.983385	0.557719	1.74668	Down	6.36233	5.80462	Ssc.24852.1.A1_at	TAF5
17144	0.000132755	0.00821026	0.9833	-0.93464	2.5463	Up	3.81542	4.75006	Ssc.30077.1.A1_at	MS4A4A
21100	0.000133009	0.00821026	0.983283	0.746107	2.10878	Down	5.89309	5.14699	Ssc.6560.3.S1_at	ARFGAP3
23010	0.000130747	0.00821026	0.983438	0.636819	1.89046	Down	6.46381	5.82699	Ssc.8664.1.A1_at	ZNF207
1222	0.000135504	0.00823755	0.983113	-0.31423	1.3692	Up	6.35807	6.6723	Ssc.11211.1.A1_at	C11orf51
3411	0.000136399	0.00823755	0.983052	-0.490731	1.63351	Up	6.65932	7.15005	Ssc.13616.2.S1_at	ZFP106
4319	0.000135767	0.00823755	0.983095	0.615791	1.85112	Down	6.13073	5.51494	Ssc.1522.1.S1_at	HMGN4
12410	0.000136327	0.00823755	0.983057	0.766806	2.15288	Down	4.97105	4.20424	Ssc.24710.1.S1_at	TMEM123
685	0.000139153	0.00833797	0.982867	1.14856	3.15365	Down	6.03392	4.88536	Ssc.10620.1.A1_at	SLC38A11
1173	0.000139003	0.00833797	0.982877	0.906791	2.47636	Down	7.78962	6.88283	Ssc.11162.1.S1_at	C4BPA
13749	0.000142132	0.00848319	0.982668	-1.59125	4.9099	Up	6.4218	8.01305	Ssc.26282.1.S1_a_at	-
2206	0.000142813	0.00849068	0.982623	-0.293964	1.34174	Up	9.63651	9.93048	Ssc.12277.1.S1_at	RPL4
17524	0.000146567	0.0086466	0.982376	-2.30174	9.99159	Up	4.06575	6.36749	Ssc.30482.1.A1_at	BAZ2B
18181	0.000146318	0.0086466	0.982392	2.77582	16.0518	Down	7.87469	5.09887	Ssc.31143.1.A1_at	ATP2C1
16933	0.000148007	0.00869796	0.982282	-2.92086	18.5573	Up	2.29131	5.21218	Ssc.29841.1.A1_at	-
21360	0.000148801	0.00871111	0.982231	-0.31565	1.37115	Up	7.15674	7.47239	Ssc.6872.2.S1_at	UBL3
14102	0.000149797	0.00873594	0.982166	-0.972495	2.64453	Up	3.61054	4.58303	Ssc.26608.1.A1_at	C16orf93
6418	0.000150939	0.00875346	0.982092	0.504333	1.65588	Down	7.17744	6.67311	Ssc.17415.1.A1_at	LOC100510065
9851	0.000151243	0.00875346	0.982073	-0.684013	1.98181	Up	4.5086	5.19261	Ssc.21633.1.A1_at	-
15195	0.000152134	0.00877178	0.982015	0.822156	2.2754	Down	6.57991	5.75775	Ssc.27636.1.S1_at	CCDC93
17877	0.000152875	0.00878139	0.981968	1.73991	5.69684	Down	5.94343	4.20352	Ssc.30830.2.A1_at	-
3446	0.00015428	0.0087968	0.981878	-2.19249	8.9575	Up	4.53841	6.73091	Ssc.13650.1.A1_at	RIMS4
12691	0.000154295	0.0087968	0.981877	0.447957	1.56511	Down	7.08146	6.63351	Ssc.24969.1.S1_at	KRCC1
21763	0.000155391	0.00882637	0.981807	-1.03051	2.80249	Up	6.30978	7.34029	Ssc.7336.1.S1_at	RPLP0
341	0.000157982	0.00890729	0.981643	1.17224	3.22922	Down	5.67194	4.4997	Ssc.10193.1.A1_at	NVL
2506	0.000157851	0.00890729	0.981651	-0.712992	2.04009	Up	5.0485	5.76149	Ssc.12643.1.A1_at	C22orf39
662	0.000159937	0.00895148	0.98152	-2.72508	15.2577	Up	-0.0228644	2.70222	Ssc.10600.1.A1_at	-
1442	0.000159503	0.00895148	0.981547	-0.407373	1.50286	Up	9.53065	9.93802	Ssc.1143.1.S1_a_at	ANXA4
23669	0.000161673	0.00901558	0.981411	1.25067	3.4927	Down	7.22349	5.97281	Ssc.9467.1.S1_at	CLDN1
19417	0.000163397	0.0090786	0.981304	0.48718	1.62772	Down	7.37011	6.88293	Ssc.4521.2.S1_at	PRPS2
23088	0.000164808	0.00912382	0.981216	-0.390623	1.4779	Up	10.1509	10.5415	Ssc.8763.1.S1_at	RPS11
17163	0.000169667	0.00935889	0.980917	-0.621456	1.86164	Up	4.9213	5.54275	Ssc.3010.1.S1_at	MADD
1431	0.000172233	0.00943234	0.980761	1.63823	5.14607	Down	4.99271	3.35448	Ssc.11420.1.A1_at	LAMA2
2071	0.000171921	0.00943234	0.98078	-0.392169	1.48019	Up	7.11303	7.5052	Ssc.1211.1.A1_at	LMBRD1
21053	0.000172868	0.00943334	0.980723	0.502351	1.6526	Down	6.47626	5.97391	Ssc.6511.1.A1_at	-
6315	0.000174478	0.00945363	0.980625	0.227114	1.25497	Down	6.73389	6.50678	Ssc.17293.1.A1_at	TM9SF2
18079	0.000174279	0.00945363	0.980637	-0.477418	1.61191	Up	5.59525	6.07267	Ssc.31042.1.S1_at	MYCBP
1731	0.000177003	0.00952293	0.980474	0.854667	2.35059	Down	5.71249	4.85782	Ssc.11729.1.A1_at	-
13847	0.000176426	0.00952293	0.980508	0.676939	1.96785	Down	6.41941	5.74247	Ssc.26360.1.A1_at	-
3899	0.000184002	0.00979598	0.980058	1.11076	3.03666	Down	7.10492	5.99417	Ssc.14230.1.A1_at	-
7334	0.000182818	0.00979598	0.980128	0.764848	2.14867	Down	5.1328	4.36795	Ssc.18455.1.A1_at	-
18080	0.000183721	0.00979598	0.980075	0.375712	1.45603	Down	7.94852	7.57281	Ssc.31044.1.S1_at	SOSTDC1
14115	0.000185004	0.00981514	0.979999	0.871011	2.38932	Down	4.55483	3.68382	Ssc.26621.1.S1_at	SYCP3
36	0.000188311	0.00995604	0.979806	-0.738588	2.09298	Up	8.83529	9.57388	AFFX-r2-Ec-bioD-3_at	-	x
8479	0.00018961	0.00999012	0.979731	0.594482	1.81209	Down	6.45102	5.85654	Ssc.19532.1.S1_at	LFNG
260	0.000194339	0.0101692	0.979458	-0.316535	1.37236	Up	9.8652	10.1817	Ssc.1009.1.A1_at	RPL23A
12804	0.000194067	0.0101692	0.979474	0.816767	2.26317	Down	6.55739	5.74062	Ssc.25067.1.S1_at	NARF
21564	0.000196273	0.0102353	0.979348	-0.58657	1.79781	Up	4.86991	5.45648	Ssc.7126.1.A1_at	ARMC10
9715	0.000199176	0.0103514	0.979183	0.68547	1.98471	Down	6.27523	5.58976	Ssc.21514.1.S1_at	LOH12CR1
2721	0.000201105	0.0103799	0.979073	-0.919011	2.50681	Up	4.43622	5.35523	Ssc.12887.1.A1_at	AK7
17346	0.000201763	0.0103799	0.979036	-0.811712	2.25176	Up	5.33319	6.14491	Ssc.30296.1.S1_at	CLMN
19472	0.000200423	0.0103799	0.979112	0.672405	1.95894	Down	6.23583	5.56343	Ssc.4597.1.A1_at	MASP2
2093	0.000207128	0.0106201	0.978736	0.551763	1.73631	Down	6.4709	5.91914	Ssc.12138.1.A1_at	-
22109	0.000208789	0.0106695	0.978644	0.892179	2.44044	Down	7.2257	6.33352	Ssc.7712.1.A1_at	TACC1
16336	0.000209656	0.0106781	0.978596	-0.408548	1.50463	Up	7.5577	7.96625	Ssc.29223.1.A1_at	NDUFB1
2938	0.000212355	0.0107385	0.978447	1.0151	2.75963	Down	5.50137	4.48627	Ssc.13118.1.A1_at	-
3222	0.000212328	0.0107385	0.978449	0.692443	1.99859	Down	7.83897	7.14653	Ssc.1342.1.S1_at	APOE
11553	0.000213654	0.0107385	0.978376	0.810742	2.24958	Down	4.90895	4.09821	Ssc.23920.1.A1_at	-
22685	0.00021303	0.0107385	0.97841	1.28965	3.63151	Down	6.05559	4.76594	Ssc.8321.1.A1_at	TMEM17
11108	0.00021472	0.0107568	0.978317	0.790299	2.20406	Down	6.57757	5.78727	Ssc.23194.1.A1_at	-
16704	0.000216369	0.0108039	0.978227	-0.865765	2.37682	Up	4.42676	5.29252	Ssc.29609.2.A1_at	-
4600	0.000217756	0.0108201	0.978152	0.641562	1.89945	Down	6.13288	5.49132	Ssc.1560.1.S1_at	RALA
23589	0.000218108	0.0108201	0.978133	0.842255	2.3216	Down	5.8899	5.04765	Ssc.9376.1.A1_at	WIPI2
21580	0.000220619	0.0109092	0.977997	0.722413	2.0594	Down	6.61103	5.88862	Ssc.7145.1.A1_at	DHFR
22045	0.000221403	0.0109126	0.977954	-0.851968	2.34426	Up	5.6696	6.52156	Ssc.7637.2.S1_at	DUSP19
9548	0.000223032	0.0109576	0.977867	-0.850403	2.34059	Up	4.71746	5.56786	Ssc.21275.3.S1_at	RABEP1
2072	0.000225956	0.0109952	0.97771	-0.531622	1.70169	Up	5.80514	6.33676	Ssc.12110.1.S1_at	PRCC
3650	0.000225492	0.0109952	0.977735	-0.374396	1.45411	Up	9.84387	10.2183	Ssc.13874.1.S1_at	ACTB
20635	0.000224734	0.0109952	0.977775	0.816936	2.26355	Down	6.28784	5.47091	Ssc.5989.1.S1_at	C1orf112
4235	0.000227905	0.0110548	0.977606	-0.483026	1.62097	Up	9.43888	9.92191	Ssc.14942.1.S1_at	-
22029	0.000230208	0.0111312	0.977484	-0.403276	1.49672	Up	6.00342	6.40669	Ssc.7624.1.S1_at	CCDC34
18052	0.000234562	0.0113059	0.977255	0.959581	2.6106	Down	6.66181	5.70223	Ssc.31013.1.A1_s_at	-
4022	0.000237599	0.0113967	0.977096	-0.677315	1.96858	Up	6.08214	6.75945	Ssc.14365.1.A1_at	USP10
19504	0.000237937	0.0113967	0.977078	0.755152	2.12793	Down	7.0954	6.34025	Ssc.4632.2.A1_at	-
9540	0.000240862	0.0115008	0.976926	0.466003	1.59361	Down	7.73919	7.27319	Ssc.21267.1.S1_at	NIPSNAP3A
3705	0.000245209	0.0116718	0.976702	-1.0016	2.72264	Up	7.2119	8.2135	Ssc.13961.2.A1_at	EEF1A1
6969	0.000246069	0.0116764	0.976657	-0.274425	1.31577	Up	7.35895	7.63337	Ssc.18101.1.A1_at	C14orf142
640	0.000249808	0.0117874	0.976466	-0.478102	1.61301	Up	7.72682	8.20492	Ssc.10575.1.A1_at	TMEM59
9619	0.00024995	0.0117874	0.976459	-0.817817	2.26555	Up	4.36765	5.18547	Ssc.21350.1.S1_at	MCM2
39	0.000251577	0.0118276	0.976376	-0.65886	1.93259	Up	9.7203	10.3792	AFFX-r2-P1-cre-5_at	-	x
5502	0.000254426	0.0119248	0.976232	2.00829	7.45058	Down	4.83334	2.82505	Ssc.1630.1.S1_at	TYRO3
19125	0.000256159	0.0119693	0.976145	-0.36258	1.43703	Up	6.05061	6.41319	Ssc.4202.1.S1_at	RFXANK
12076	0.000259906	0.0121074	0.975957	-0.575463	1.77795	Up	5.4944	6.06986	Ssc.24388.1.S1_at	TMEM80
21319	0.000261209	0.0121311	0.975892	-0.554469	1.74102	Up	8.70216	9.25663	Ssc.6817.1.A1_a_at	TUSC3
15452	0.00026215	0.0121379	0.975845	-2.54198	12.7048	Up	1.33945	3.88143	Ssc.28055.1.A1_at	ZAR1L
3844	0.000265969	0.0122043	0.975655	0.993702	2.70122	Down	6.80179	5.80809	Ssc.14168.1.A1_at	GOLGA4
9717	0.000266121	0.0122043	0.975648	-0.428942	1.53563	Up	6.97068	7.39962	Ssc.21517.1.A1_at	RBM28
19569	0.000266568	0.0122043	0.975626	-0.402026	1.49485	Up	5.57139	5.97341	Ssc.4713.1.S1_a_at	DHPS
20380	0.000266778	0.0122043	0.975615	0.670193	1.95462	Down	6.49109	5.82089	Ssc.5663.1.S1_at	VCAN
23065	0.000271311	0.0123746	0.975392	0.413621	1.51228	Down	7.14587	6.73225	Ssc.8732.1.A1_at	DNAJC19
4912	0.000273259	0.012391	0.975297	-0.973539	2.6473	Up	4.07763	5.05116	Ssc.15883.1.A1_at	CYSLTR2
6481	0.000273294	0.012391	0.975295	-0.480892	1.61752	Up	6.8411	7.322	Ssc.17523.2.S1_a_at	MRPL33
676	0.000279495	0.0125974	0.974994	-2.0101	7.46403	Up	1.94668	3.95678	Ssc.10614.1.A1_at	CACNB2
24114	0.000278962	0.0125974	0.97502	-0.42586	1.53091	Up	9.95321	10.3791	SscAffx.34.1.S1_at	-	x
2758	0.000280725	0.0126156	0.974935	0.302366	1.35306	Down	8.43754	8.13517	Ssc.12921.1.S1_at	TOP2B
6352	0.000282597	0.0126625	0.974845	-0.391921	1.47982	Up	7.94584	8.33776	Ssc.17326.1.A1_at	MAGT1
1158	0.000284746	0.0127029	0.974742	0.380858	1.46354	Down	6.36883	5.98797	Ssc.11151.1.A1_at	-
8645	0.000285161	0.0127029	0.974722	-0.41117	1.50858	Up	7.84005	8.25122	Ssc.19655.1.S1_at	NDUFC2
1135	0.000287361	0.0127637	0.974617	-0.371265	1.44957	Up	9.79662	10.1679	Ssc.11131.1.S1_at	VIM
24116	0.000288912	0.0127954	0.974543	-0.497778	1.64506	Up	10.1097	10.6075	SscAffx.36.1.S1_at	-	x
16998	0.000290619	0.0127968	0.974462	-1.37057	3.93761	Up	1.9188	3.28937	Ssc.29914.1.A1_at	-
22936	0.000290019	0.0127968	0.97449	0.461833	1.58698	Down	7.39611	6.93428	Ssc.8585.1.A1_at	SREK1
3853	0.000291809	0.0128123	0.974405	0.913305	2.49255	Down	5.50542	4.59211	Ssc.14180.1.A1_at	-
6880	0.000293509	0.01285	0.974325	0.521303	1.68422	Down	7.46083	6.93952	Ssc.18014.1.A1_at	RNF40
22865	0.000295719	0.0129098	0.974221	-0.894664	2.44651	Up	5.38658	6.28124	Ssc.8508.1.S1_at	POT1
642	0.000299145	0.0129652	0.97406	-0.244536	1.27703	Up	9.05087	9.2954	Ssc.10576.1.S1_at	RPS6
1928	0.000299587	0.0129652	0.974039	-0.610948	1.84218	Up	5.57849	6.18944	Ssc.11952.1.S1_at	TMEM117
2150	0.000298591	0.0129652	0.974086	-0.338973	1.40351	Up	9.80617	10.1451	Ssc.12202.1.A1_at	RPS8
7029	0.000300381	0.0129652	0.974002	0.460137	1.58429	Down	7.41611	6.95597	Ssc.1817.1.S1_at	PIP4K2C
2155	0.000304115	0.0129797	0.973829	-0.858388	2.35935	Up	5.68363	6.54202	Ssc.12207.1.A1_at	DYNLL2
2329	0.000303572	0.0129797	0.973854	0.925598	2.52338	Down	6.00927	5.08367	Ssc.12416.1.S1_at	FNBP4
11689	0.000303694	0.0129797	0.973848	-0.60535	1.83189	Up	7.48054	8.08589	Ssc.2405.1.A1_at	TFG
16193	0.000302442	0.0129797	0.973906	-0.344567	1.41138	Up	7.04919	7.39376	Ssc.29052.1.S1_at	MDK
2741	0.000305181	0.0129888	0.973779	2.34853	10.4701	Down	5.11276	2.76424	Ssc.12904.1.A1_at	ACOX2
8989	0.000308784	0.0130902	0.973613	0.601773	1.82535	Down	7.11873	6.51696	Ssc.20300.1.S1_at	NEFL
14791	0.000309275	0.0130902	0.97359	0.446791	1.56329	Down	6.12723	5.68044	Ssc.27285.1.A1_at	-
14079	0.0003141	0.0132211	0.973369	0.574171	1.77566	Down	6.92543	6.35126	Ssc.26588.1.S1_at	NCOR1
18087	0.000313263	0.0132211	0.973407	0.940506	2.56128	Down	5.91323	4.97272	Ssc.31053.1.A1_at	GOLGB1
683	0.000316394	0.0132811	0.973264	-0.339731	1.40457	Up	9.67715	10.0169	Ssc.1062.1.A1_at	RPL6
1059	0.000319373	0.0133695	0.973128	-0.382763	1.46633	Up	7.03234	7.4151	Ssc.11069.1.A1_at	SMEK2
7	0.000320926	0.0133977	0.973058	-0.800308	2.22623	Up	7.72358	8.52389	AFFX-BioDn-5_at	-	x
11281	0.000324082	0.0134646	0.972916	-0.397747	1.48847	Up	8.82405	9.2218	Ssc.23511.1.S1_at	C5orf32
11796	0.000325859	0.0134646	0.972836	0.803732	2.23386	Down	5.90454	5.10081	Ssc.24146.1.A1_at	PARD6G
15201	0.000326047	0.0134646	0.972827	-0.90615	2.47478	Up	4.70395	5.6101	Ssc.27648.1.A1_at	-
21408	0.000326052	0.0134646	0.972827	-1.21425	3.36776	Up	7.79635	9.0106	Ssc.6930.2.A1_at	RPL22L1
15925	0.00032753	0.0134892	0.972761	0.753191	2.12377	Down	5.83954	5.08635	Ssc.28578.1.A1_at	-
830	0.00032914	0.013519	0.972689	0.715701	2.04562	Down	5.08217	4.36647	Ssc.10798.1.A1_at	EXD1
33	0.000334662	0.0135765	0.972443	-0.784249	2.19076	Up	6.23873	7.02298	AFFX-r2-Ec-bioB-M_at	-	x
5612	0.000333488	0.0135765	0.972495	0.835548	2.30608	Down	6.42735	5.59181	Ssc.16380.1.A1_at	JHDM1D
8545	0.00033493	0.0135765	0.972431	0.733731	2.08284	Down	6.47183	5.7381	Ssc.19579.3.S1_at	NR2F2
10244	0.000336758	0.0135765	0.97235	0.543101	1.72134	Down	6.32847	5.78537	Ssc.21998.2.S1_at	UBQLN2
21395	0.000336622	0.0135765	0.972356	0.255495	1.2911	Down	6.29845	6.04296	Ssc.6914.1.S1_a_at	RBM6
21894	0.000336744	0.0135765	0.972351	0.643145	1.90245	Down	7.19257	6.54943	Ssc.7493.1.A1_at	SIRT1
22428	0.000332845	0.0135765	0.972523	-0.304456	1.35589	Up	9.19904	9.5035	Ssc.8046.1.A1_at	PPIA
5	0.000341488	0.0135793	0.972141	-0.789815	2.20299	Up	6.95841	7.74822	AFFX-BioC-5_at	-	x
108	0.000343773	0.0135793	0.972041	-0.918073	2.50446	Up	5.76467	6.68274	AFFX-Ssc-r2-Ec-bioB-5_at	-	x
348	0.00035016	0.0135793	0.971763	-0.317179	1.37325	Up	7.3625	7.67968	Ssc.1020.1.S1_at	CTSK
1802	0.000346076	0.0135793	0.971941	0.514682	1.67311	Down	6.47326	5.95858	Ssc.11801.1.A1_at	-
3093	0.000349791	0.0135793	0.971779	-0.974976	2.6511	Up	6.32087	7.29585	Ssc.13276.1.A1_at	ADIPOR1
3970	0.00034718	0.0135793	0.971892	-0.8094	2.24656	Up	5.27101	6.08041	Ssc.14311.1.A1_at	FAM135A
4863	0.00034281	0.0135793	0.972083	-1.29714	3.65882	Up	1.24398	2.54112	Ssc.15853.2.S1_at	RAMP3
8662	0.0003492	0.0135793	0.971804	-0.602233	1.82619	Up	4.78919	5.39143	Ssc.19668.2.S1_at	ADAM17
8853	0.000347488	0.0135793	0.971879	2.32628	10.2398	Down	4.43385	2.10756	Ssc.20017.2.S1_at	MYH10
15223	0.000348725	0.0135793	0.971825	-0.749345	2.11561	Up	8.79724	9.54659	Ssc.27688.1.S1_at	SEC31B
15762	0.000343389	0.0135793	0.972058	-1.33355	3.79448	Up	5.70315	7.0367	Ssc.28386.1.A1_at	-
16203	0.000339746	0.0135793	0.972218	-0.216663	1.24193	Up	8.19298	8.40964	Ssc.29060.1.S1_at	F11R
17638	0.000348724	0.0135793	0.971825	0.505971	1.65859	Down	7.16172	6.65574	Ssc.30608.1.A1_at	RPS8
19562	0.000350153	0.0135793	0.971763	-0.49282	1.63693	Up	5.14652	5.63934	Ssc.4704.1.S1_at	RPS6KA3
21532	0.000340873	0.0135793	0.972169	0.460672	1.58514	Down	8.08678	7.62611	Ssc.7089.1.A1_at	DDX6
1168	0.000353464	0.0136728	0.97162	-0.644434	1.90491	Up	5.67207	6.3165	Ssc.11158.3.S1_at	PTP4A2
11659	0.000354817	0.0136904	0.971561	0.460724	1.58522	Down	7.13004	6.66932	Ssc.24024.1.S1_at	MLF1
20338	0.000356209	0.0137095	0.971501	0.39996	1.49177	Down	6.20202	5.80206	Ssc.5610.1.S1_a_at	RNF214
1312	0.000357504	0.0137248	0.971446	-0.46979	1.59966	Up	10.1558	10.6256	Ssc.11302.1.S1_at	COL3A1
110	0.000364828	0.0138666	0.971132	-0.728565	2.0721	Up	7.43871	8.16728	AFFX-Ssc-r2-Ec-bioC-3_at	-	x
8049	0.000362443	0.0138666	0.971234	0.387897	1.47388	Down	6.09188	5.70399	Ssc.19160.1.S1_at	VPS72
12409	0.000363592	0.0138666	0.971185	0.437301	1.54852	Down	7.69758	7.26028	Ssc.2471.1.A1_at	MMADHC
12709	0.000364259	0.0138666	0.971156	-0.453016	1.57305	Up	7.07996	7.53297	Ssc.24983.1.A1_at	FXR1
2138	0.000365847	0.0138708	0.971089	-0.316726	1.37263	Up	9.27676	9.59349	Ssc.12191.1.A2_at	HSP90AA1
21762	0.000368576	0.0138961	0.970973	-0.453926	1.57448	Up	10.0095	10.4634	Ssc.7336.1.A1_at	RPLP0
23503	0.000369116	0.0138961	0.97095	-0.275986	1.31783	Up	9.84425	10.1202	Ssc.929.2.S1_at	RPLP0
23875	0.000369242	0.0138961	0.970945	0.593637	1.81056	Down	6.94931	6.35567	Ssc.9726.1.A1_at	ASB8
9352	0.000370182	0.0138972	0.970905	-0.455545	1.57703	Up	10.0617	10.5172	Ssc.21074.1.A1_at	SAT1
21280	0.000371125	0.0138985	0.970865	-0.368724	1.44589	Up	8.48461	8.85333	Ssc.6771.1.S1_a_at	SRI
115	0.000372126	0.0139019	0.970823	-0.626893	1.87179	Up	9.73533	10.3622	AFFX-Ssc-r2-P1-cre-5_s_at	-	x
32	0.00037585	0.0139346	0.970666	-0.769505	2.1587	Up	6.20005	6.96956	AFFX-r2-Ec-bioB-5_at	-	x
7099	0.000377608	0.0139346	0.970593	1.72331	5.60306	Down	4.77336	3.05004	Ssc.18223.1.A1_at	BTBD6
13330	0.000377634	0.0139346	0.970592	0.840559	2.31766	Down	7.54514	6.70458	Ssc.25763.1.A1_at	DYNC1LI2
15208	0.000374113	0.0139346	0.970739	-0.336286	1.39974	Up	6.09876	6.43505	Ssc.27656.1.S1_at	TCTEX1D2
15228	0.000377318	0.0139346	0.970605	0.603887	1.82922	Down	8.12551	7.52162	Ssc.27699.1.A1_at	NUDT4
15792	0.000378474	0.0139346	0.970556	2.22615	9.26417	Down	5.07566	2.84951	Ssc.28416.1.A1_at	C13orf38
111	0.00038115	0.0139838	0.970445	-0.753451	2.12432	Up	7.37972	8.13317	AFFX-Ssc-r2-Ec-bioC-5_at	-	x
5787	0.000381641	0.0139838	0.970424	0.346879	1.41465	Down	7.79822	7.45134	Ssc.16583.1.S1_at	TSPAN6
7288	0.000382692	0.0139888	0.97038	1.04316	2.83818	Down	4.9868	3.94364	Ssc.18411.1.A1_at	CHD2
344	0.000386995	0.0140321	0.970202	0.524979	1.69042	Down	7.56827	7.04329	Ssc.10198.1.A1_at	PCF11
1551	0.000387549	0.0140321	0.970179	-0.376798	1.45761	Up	9.89776	10.2746	Ssc.11548.1.S1_at	ITGB1BP1
16511	0.000387337	0.0140321	0.970188	-0.589618	1.8033	Up	5.51457	6.10418	Ssc.29404.1.A1_at	FAM82B
23180	0.000387216	0.0140321	0.970193	0.833793	2.30203	Down	5.63258	4.79879	Ssc.8870.2.A1_a_at	MAP7D1
738	0.000390373	0.0140677	0.970062	0.599334	1.82091	Down	5.9797	5.38036	Ssc.10695.1.A1_at	ACSS3
10083	0.000390146	0.0140677	0.970072	-0.30829	1.3611	Up	9.34459	9.65288	Ssc.21860.2.S2_at	PTMA
16934	0.000391543	0.0140766	0.970014	-2.30717	10.0459	Up	2.87371	5.18088	Ssc.29841.1.A1_s_at	-
11828	0.000392719	0.0140858	0.969966	-0.679914	1.97371	Up	5.17876	5.85867	Ssc.24175.1.A1_at	PSEN2
22950	0.000394228	0.0141068	0.969904	0.574975	1.77709	Down	7.10684	6.53187	Ssc.8602.1.A1_at	BLNK
22771	0.000397179	0.0141792	0.969783	-0.366172	1.4422	Up	6.81494	7.18111	Ssc.841.1.S1_at	GNAI2
21219	0.000398512	0.0141936	0.969728	-0.321493	1.37919	Up	8.96772	9.28921	Ssc.6696.1.A1_at	TXN
89	0.000402942	0.0142126	0.969548	-0.454543	1.57545	Up	9.37615	9.83069	AFFX-Ssc-gapdh-3_at	-
772	0.000403697	0.0142126	0.969517	0.519196	1.68068	Down	6.83448	6.31528	Ssc.10732.1.A1_at	MOSPD2
1171	0.000401376	0.0142126	0.969612	0.353964	1.4247	Down	7.45478	7.10082	Ssc.1116.1.S1_at	TMEM41A
18599	0.000402014	0.0142126	0.969586	-0.448064	1.56528	Up	6.56289	7.01095	Ssc.3572.1.A1_at	FAM96B
23973	0.000403354	0.0142126	0.969531	1.34347	3.83234	Down	5.77957	4.4361	Ssc.9849.1.S1_at	PRSS16
546	0.000408107	0.0142794	0.969339	0.500106	1.6489	Down	5.90342	5.40331	Ssc.10464.1.A1_at	CAPSL
3243	0.000408752	0.0142794	0.969313	0.363316	1.43809	Down	7.92762	7.5643	Ssc.13442.1.S1_at	HERPUD2
3502	0.000407057	0.0142794	0.969381	0.381237	1.46409	Down	6.39409	6.01286	Ssc.13719.1.A1_at	PPM1B
9943	0.000410266	0.0142794	0.969252	1.26895	3.55713	Down	6.00245	4.73349	Ssc.21715.1.A1_at	MAGOHB
22147	0.000409436	0.0142794	0.969286	0.694332	2.00237	Down	7.99687	7.30253	Ssc.7742.1.S1_at	MORF4L1
34	0.000413059	0.0143439	0.96914	-0.764745	2.14845	Up	7.44854	8.21328	AFFX-r2-Ec-bioC-3_at	-	x
1440	0.000415446	0.0143941	0.969044	-2.34315	10.414	Up	2.66152	5.00467	Ssc.11428.1.A1_at	ORMDL1
139	0.000416451	0.0143963	0.969004	-0.60861	1.83788	Up	9.90913	10.5177	RPTR-Ssc-AF298789-2_s_at	-	x
1191	0.000418432	0.0143996	0.968925	0.396542	1.48668	Down	6.79947	6.40293	Ssc.11177.1.S1_at	RPF1
5177	0.000417703	0.0143996	0.968954	-1.23312	3.4319	Up	4.57296	5.80607	Ssc.16063.1.S1_at	OR1M1
86	0.000426531	0.0145148	0.968603	-0.512113	1.66881	Up	10.0975	10.6097	AFFX-Ssc-ef1a-3_at	EEF1A1
14209	0.000425148	0.0145148	0.968658	-1.00273	2.72571	Up	4.17947	5.1822	Ssc.26707.1.A1_at	EXO1
15075	0.000425696	0.0145148	0.968637	-0.646349	1.90856	Up	5.20087	5.84722	Ssc.27533.1.A1_at	ZFP106
17826	0.000425503	0.0145148	0.968644	-0.947569	2.57943	Up	8.14928	9.09685	Ssc.30786.1.A1_at	FAM84A
23223	0.000425244	0.0145148	0.968654	0.521363	1.68432	Down	7.20456	6.6832	Ssc.8920.1.A1_at	FAM13B
6848	0.000429701	0.0145257	0.968478	1.87528	6.52262	Down	3.76928	1.894	Ssc.17985.1.S1_at	-
9096	0.000428291	0.0145257	0.968534	0.470058	1.60009	Down	6.95853	6.48848	Ssc.20522.1.S1_at	DDX21
12919	0.000428959	0.0145257	0.968508	-1.27472	3.57769	Up	4.87298	6.1477	Ssc.25175.1.S1_at	-
3499	0.00043694	0.0145839	0.968195	-3.05718	21.2674	Up	0.722843	3.78002	Ssc.13716.1.A1_at	IK
3743	0.000438436	0.0145839	0.968136	0.701644	2.01707	Down	5.56475	4.8631	Ssc.14035.1.S1_at	RAD50
7075	0.000435151	0.0145839	0.968265	-0.507467	1.66108	Up	5.52417	6.03164	Ssc.18205.1.S1_at	ABCC5
7816	0.000437967	0.0145839	0.968155	1.04638	2.84733	Down	6.29956	5.25318	Ssc.18900.1.A1_at	TTC17
8053	0.000438566	0.0145839	0.968131	0.857005	2.35609	Down	5.55191	4.69491	Ssc.19164.1.A1_at	MXI1
8977	0.000433261	0.0145839	0.968339	0.457163	1.57959	Down	7.72137	7.26421	Ssc.20279.1.S1_at	-
13394	0.000439058	0.0145839	0.968112	-1.06004	2.88648	Up	4.14149	5.20153	Ssc.25865.1.S1_at	DMTF1
18826	0.000434667	0.0145839	0.968284	-0.371827	1.45038	Up	9.77415	10.146	Ssc.3842.1.A1_at	RPL7
3802	0.000446439	0.0147968	0.967826	-0.432825	1.54161	Up	7.26693	7.69976	Ssc.1412.1.S1_at	BOD1
21519	0.000449703	0.0148728	0.9677	-0.283805	1.32817	Up	6.99352	7.27733	Ssc.7065.1.A1_at	TPR
15368	0.0004534	0.0149627	0.967557	0.379747	1.46191	Down	7.47492	7.09517	Ssc.27965.1.A1_at	PBX4
2356	0.000456747	0.0149843	0.967429	-0.602358	1.82642	Up	6.85762	7.45997	Ssc.12448.1.S1_at	-
11070	0.000456999	0.0149843	0.96742	1.65537	5.23499	Down	6.18207	4.5267	Ssc.2310.1.S1_at	GSTM1
18002	0.000456128	0.0149843	0.967453	0.492626	1.63661	Down	7.65447	7.16184	Ssc.30967.1.A1_at	CRISPLD2
5969	0.00046128	0.015089	0.967256	-0.399108	1.4905	Up	9.59455	9.99366	Ssc.16803.1.A1_at	RPS27
10604	0.000462167	0.015089	0.967223	-0.527783	1.69517	Up	8.43101	8.95879	Ssc.22357.1.A1_at	XPO1
6818	0.000468024	0.0152476	0.967001	0.754047	2.12558	Down	5.58746	4.83341	Ssc.17953.1.S1_at	PARP4
18570	0.000471775	0.0152819	0.966859	-0.495278	1.64095	Up	10.1333	10.6286	Ssc.3544.1.S1_a_at	UBB
19833	0.000472077	0.0152819	0.966848	-0.635278	1.88755	Up	1.51637	2.15165	Ssc.5020.1.A1_at	SERPINA3
21849	0.0004705	0.0152819	0.966907	-0.319366	1.37626	Up	6.65942	6.97878	Ssc.7450.1.A1_at	MRPL35
13562	0.000473671	0.0152921	0.966788	-1.04344	2.83897	Up	4.97543	6.01888	Ssc.26095.1.S1_at	-
20763	0.000474391	0.0152921	0.966761	0.687379	1.9885	Down	7.03245	6.34507	Ssc.6147.1.A1_at	WDFY3
2295	0.000482639	0.0154277	0.966453	0.470888	1.60142	Down	7.30634	6.83546	Ssc.12384.1.A1_at	ASPA
7472	0.000481702	0.0154277	0.966487	2.06896	7.91659	Down	3.8889	1.81994	Ssc.18562.1.S1_at	KCNQ1
12950	0.000481116	0.0154277	0.966509	0.334614	1.3974	Down	7.13247	6.79785	Ssc.25205.1.S1_at	ZNF391
20808	0.000481892	0.0154277	0.96648	0.796486	2.21773	Down	5.77026	4.97377	Ssc.6192.1.A1_at	CENPJ
9907	0.000485945	0.015501	0.96633	0.618711	1.85653	Down	6.81142	6.19271	Ssc.21683.1.S1_at	FBXO7
2258	0.000494124	0.0155473	0.966027	0.720507	2.05547	Down	6.6426	5.92209	Ssc.1234.1.S1_at	LSM3
8131	0.00049513	0.0155473	0.96599	0.565044	1.75953	Down	6.46662	5.90157	Ssc.19226.1.S1_at	CORO1B
9513	0.000493359	0.0155473	0.966055	0.778184	2.17751	Down	6.57733	5.79914	Ssc.21238.1.S1_at	INTS9
13046	0.000495536	0.0155473	0.965975	0.382733	1.46629	Down	8.36101	7.97828	Ssc.25282.1.S1_at	-
13780	0.000490824	0.0155473	0.966149	-0.390987	1.47844	Up	7.18467	7.57566	Ssc.26309.1.A1_at	FOXN3
13907	0.000490791	0.0155473	0.96615	0.680627	1.97512	Down	6.65319	5.97256	Ssc.26413.1.A1_at	FEZ2
17882	0.000494461	0.0155473	0.966015	0.56651	1.76211	Down	6.19464	5.62813	Ssc.30838.1.A1_at	PHIP
23453	0.000493821	0.0155473	0.966038	0.421007	1.52349	Down	5.58598	5.16497	Ssc.9236.1.A1_at	COMMD2
16860	0.00050886	0.0159326	0.965489	-0.841638	2.32016	Up	5.43675	6.27839	Ssc.29769.1.A1_at	IL3RA
6415	0.00052022	0.0162335	0.965079	-0.429171	1.53598	Up	5.57184	6.00101	Ssc.17410.1.A1_at	PLK1S1
10485	0.000522719	0.0162335	0.964989	0.524117	1.68897	Down	5.24913	4.72502	Ssc.22229.1.A1_at	STX10
22258	0.000522114	0.0162335	0.965011	1.29168	3.6389	Down	5.73021	4.43853	Ssc.786.1.S1_at	CPSF3
23291	0.000521984	0.0162335	0.965015	-0.408416	1.50443	Up	9.90458	10.313	Ssc.9017.1.A1_at	RPL9
3395	0.000526119	0.0162858	0.964867	1.07017	2.91587	Down	6.68877	5.61861	Ssc.13601.1.A1_at	RHOT1
21618	0.000526537	0.0162858	0.964852	-1.78125	5.93729	Up	2.31471	4.09596	Ssc.7187.1.A1_at	-
1976	0.000529247	0.0163366	0.964756	-1.65234	5.21916	Up	6.93263	8.58497	Ssc.12005.1.A1_at	DDX39B
14310	0.000530557	0.016344	0.964709	-0.527997	1.69553	Up	5.62322	6.15122	Ssc.26803.1.S1_at	KIAA0564
24106	0.000532754	0.0163786	0.964631	-0.433755	1.54304	Up	10.1601	10.5938	SscAffx.26.1.S1_at	-	x
3	0.000539319	0.0163835	0.964399	-0.830647	2.2948	Up	6.11097	6.94162	AFFX-BioB-M_at	-	x
261	0.000535794	0.0163835	0.964523	0.368113	1.44501	Down	7.26704	6.89893	Ssc.10091.1.S1_at	-
5958	0.000543494	0.0163835	0.964252	0.486714	1.62696	Down	7.72329	7.23658	Ssc.16789.1.S1_at	FRG1
6968	0.000543218	0.0163835	0.964261	1.29691	3.65796	Down	6.94549	5.64858	Ssc.18100.1.A1_at	CC2D2B
7037	0.000536987	0.0163835	0.964481	0.536785	1.7105	Down	6.85163	6.31485	Ssc.18176.1.S1_at	FASN
8516	0.000544122	0.0163835	0.964229	0.441245	1.55464	Down	6.10708	5.66584	Ssc.19558.1.S1_at	CD2BP2
11459	0.000544705	0.0163835	0.964209	1.10084	3.00668	Down	5.1558	4.05497	Ssc.23820.1.A1_a_at	MEIS2
12810	0.000540083	0.0163835	0.964372	-1.09616	2.99266	Up	3.50925	4.60542	Ssc.25071.1.S1_at	-
12956	0.000534603	0.0163835	0.964565	0.684448	1.98268	Down	6.2763	5.59185	Ssc.2521.1.S1_at	RAP1GAP
13444	0.000543498	0.0163835	0.964251	-0.371386	1.44974	Up	6.08804	6.45943	Ssc.2594.1.S1_at	SUGT1
14147	0.000544309	0.0163835	0.964223	0.356292	1.42802	Down	6.7151	6.35881	Ssc.2665.1.S1_at	FAM20A
113	0.000547371	0.0164313	0.964115	-0.713807	2.04175	Up	8.39516	9.10896	AFFX-Ssc-r2-Ec-bioD-5_at	-	x
11458	0.000550389	0.0164895	0.96401	-0.305689	1.35756	Up	6.12313	6.42882	Ssc.2382.1.S1_at	TAF6
21216	0.00055321	0.0165416	0.963911	-0.2459	1.27877	Up	9.34536	9.59126	Ssc.6693.1.A1_at	RPS7
20576	0.000554508	0.0165446	0.963866	-0.415812	1.5156	Up	6.62098	7.03679	Ssc.5924.1.S1_at	MAPK3
22646	0.000555478	0.0165446	0.963832	0.730301	2.0757	Down	6.0969	5.3666	Ssc.8280.1.A1_at	EPHX2
3226	0.000561143	0.0166809	0.963636	0.592406	1.80833	Down	4.82034	4.22793	Ssc.13423.1.A1_at	-
197	0.000563222	0.0167102	0.963564	-0.632149	1.88165	Up	5.41039	6.04253	Ssc.10008.1.A1_at	ATXN2L
21718	0.00056793	0.0168172	0.963402	-0.537023	1.71091	Up	5.34936	5.88638	Ssc.7286.1.S1_at	CDKN3
8940	0.000570004	0.016846	0.96333	-0.37742	1.45852	Up	9.9627	10.3401	Ssc.20206.1.A1_at	RPL17
8007	0.000583757	0.0172191	0.96286	0.465249	1.59241	Down	7.18729	6.72204	Ssc.1912.1.S1_at	MRPS10
14266	0.000589302	0.0173438	0.962672	-1.31836	3.73728	Up	3.681	4.99935	Ssc.26763.1.S1_at	GDPD1
16506	0.000590255	0.0173438	0.96264	-2.74379	15.5458	Up	0.400754	3.14454	Ssc.29399.1.A1_at	B3GALT2
16695	0.000595624	0.017468	0.962459	0.415484	1.5151	Down	8.31897	7.90349	Ssc.2960.1.A1_at	-
6408	0.000597806	0.0174984	0.962386	-1.32803	3.77361	Up	2.1517	3.47973	Ssc.174.1.S2_at	UCP3
38	0.000604997	0.0175208	0.962145	-0.573315	1.77414	Up	10.0477	10.621	AFFX-r2-P1-cre-3_at	-	x
1783	0.000607747	0.0175208	0.962054	0.74968	2.11632	Down	5.29466	4.54498	Ssc.11787.1.S1_at	-
4568	0.000601244	0.0175208	0.962271	0.935988	2.54973	Down	5.16358	4.22759	Ssc.15565.1.S1_at	LCP2
5146	0.000605081	0.0175208	0.962142	0.653302	1.92188	Down	5.32827	4.67497	Ssc.16042.1.S1_at	WT1
8841	0.000605597	0.0175208	0.962125	0.59951	1.82123	Down	5.46188	4.86237	Ssc.1999.1.S1_at	TBC1D9B
11674	0.000604128	0.0175208	0.962174	0.638345	1.89334	Down	5.35546	4.71712	Ssc.24037.1.S1_at	CHMP6
14065	0.000602169	0.0175208	0.96224	0.62346	1.86537	Down	6.68611	6.06265	Ssc.26573.1.S1_at	HIST1H2AG
23047	0.000606791	0.0175208	0.962085	0.447782	1.56484	Down	7.06069	6.61291	Ssc.8706.1.S1_at	RGS3
7400	0.000611688	0.0175783	0.961922	-0.719438	2.05328	Up	4.48432	5.20376	Ssc.18502.1.S1_at	POLA2
11417	0.000612041	0.0175783	0.961911	-0.915713	2.49856	Up	4.74083	5.65654	Ssc.23792.2.A1_at	AHR
17354	0.000613686	0.0175925	0.961856	-0.869814	2.38647	Up	4.13452	5.00434	Ssc.30302.1.A1_at	ATF7IP
423	0.000618931	0.0177096	0.961683	0.664821	1.94414	Down	6.03365	5.36883	Ssc.10297.3.S1_a_at	CAPZB
8642	0.00062383	0.0178164	0.961521	0.502952	1.6536	Down	7.01869	6.51573	Ssc.19651.1.S1_at	PSMD14
7118	0.000625698	0.0178364	0.96146	0.419761	1.5216	Down	6.20362	5.78386	Ssc.18241.1.A1_at	DIS3L2
24115	0.000627864	0.0178649	0.961389	-0.474476	1.60717	Up	10.1206	10.5951	SscAffx.35.1.S1_at	-	x
6339	0.000630523	0.0179072	0.961302	0.897172	2.45266	Down	7.56024	6.66307	Ssc.17313.2.S1_at	CALD1
6802	0.000632436	0.0179282	0.961239	-1.01109	2.7486	Up	4.7984	5.80949	Ssc.17934.1.S1_at	STARD10
3991	0.000633964	0.0179382	0.961189	-0.821994	2.27503	Up	5.5722	6.39419	Ssc.14332.1.A1_at	MRPS36
82	0.000635965	0.0179616	0.961124	-0.390667	1.47797	Up	9.83063	10.2213	AFFX-Ssc-actin-3_at	ACTB
12095	0.000638691	0.0179856	0.961035	0.446401	1.56268	Down	6.33338	5.88698	Ssc.24402.1.S1_at	-
19608	0.000639171	0.0179856	0.96102	-0.598028	1.81853	Up	6.90654	7.50457	Ssc.4767.1.S1_at	-
14155	0.000640367	0.0179861	0.960981	0.534425	1.70647	Down	6.65392	6.11949	Ssc.26658.1.A1_at	-
4848	0.000641849	0.0179947	0.960933	0.487256	1.62784	Down	5.97891	5.49166	Ssc.1585.1.A1_at	GPRASP2
8597	0.000648369	0.0181442	0.960722	-0.96468	2.62395	Up	3.55679	4.52147	Ssc.19613.1.S1_at	ARMC6
17014	0.000651435	0.0181967	0.960623	0.463239	1.58921	Down	6.22572	5.76248	Ssc.29930.1.A1_at	BRCA2
12970	0.000654244	0.0182086	0.960533	-0.801213	2.22824	Up	4.57343	5.37464	Ssc.25219.2.S1_at	DIEXF
15400	0.000653839	0.0182086	0.960546	-2.5383	12.6582	Up	0.70109	3.23939	Ssc.27999.1.A1_at	RMND5A
3704	0.000657448	0.0182313	0.96043	-0.489886	1.63213	Up	10.2237	10.7135	Ssc.13961.1.A1_at	EEF1A1
23655	0.000656718	0.0182313	0.960453	-0.314431	1.36948	Up	9.71608	10.0305	Ssc.945.1.S1_a_at	RPS26
3826	0.000660365	0.0182503	0.960336	1.32325	3.75562	Down	5.37314	4.04988	Ssc.14146.1.A1_at	SNRPA1
15630	0.000660521	0.0182503	0.960331	-1.93142	6.89933	Up	4.51254	6.44397	Ssc.28251.1.A1_at	DGCR8
4655	0.000663511	0.0182843	0.960236	-0.296454	1.34508	Up	9.62771	9.92416	Ssc.15665.1.S1_at	RPS6
15801	0.000664147	0.0182843	0.960215	0.958544	2.6079	Down	5.0812	4.12265	Ssc.28427.1.A1_at	-
16069	0.000673178	0.0184333	0.959928	-0.660512	1.93578	Up	4.60367	5.26419	Ssc.2892.1.A1_at	SLC25A22
17215	0.000672535	0.0184333	0.959949	0.560987	1.7524	Down	5.98778	5.42679	Ssc.30159.1.A1_at	ARHGEF26
17478	0.000671073	0.0184333	0.959995	-0.473887	1.60622	Up	5.5019	5.97579	Ssc.3044.1.S1_at	SLC19A1
6171	0.000678768	0.0185033	0.959751	-0.52006	1.68213	Up	5.937	6.45706	Ssc.17068.1.A1_at	AHSA1
6780	0.000678005	0.0185033	0.959776	0.714926	2.04404	Down	6.2893	5.57438	Ssc.17916.1.S1_at	FAM173A
11373	0.000679365	0.0185033	0.959733	0.510615	1.66632	Down	6.18253	5.67191	Ssc.23743.1.S1_at	SMG7
9836	0.000681454	0.0185271	0.959667	-0.375509	1.45573	Up	5.68648	6.06198	Ssc.21621.1.A1_s_at	NDUFAF2
16113	0.000684447	0.0185755	0.959573	-0.836068	2.30728	Up	4.46806	5.30413	Ssc.28993.1.S1_s_at	FZD1
16682	0.000685741	0.0185776	0.959532	-1.13851	3.12213	Up	5.07944	6.21795	Ssc.29587.1.A1_at	RTDR1
19490	0.000687543	0.0185934	0.959475	-1.13917	3.12418	Up	6.27014	7.40931	Ssc.4618.1.A1_at	CYP2D6
14022	0.000693374	0.0186521	0.959293	-1.95879	7.09075	Up	1.56853	3.52733	Ssc.26527.2.A1_at	-
19475	0.000691329	0.0186521	0.959357	-0.501459	1.65113	Up	7.78656	8.28802	Ssc.460.1.S1_at	PRDX5
20206	0.000692203	0.0186521	0.959329	-0.284136	1.32861	Up	8.19841	8.48255	Ssc.5454.1.S1_at	SUMO2
351	0.000702972	0.0187981	0.958994	0.761164	2.14077	Down	6.68154	5.92038	Ssc.10203.1.S1_at	EHBP1L1
9777	0.000701492	0.0187981	0.95904	1.10703	3.02535	Down	7.36692	6.25989	Ssc.21574.1.S1_at	ZKSCAN1
12280	0.00070293	0.0187981	0.958995	1.46328	4.3201	Down	4.42393	2.96065	Ssc.24584.1.S1_at	LAMB1
12752	0.000704744	0.0187981	0.958939	0.550392	1.73393	Down	6.72564	6.17525	Ssc.2502.1.S1_at	SLC7A3
20717	0.000704954	0.0187981	0.958933	-0.794573	2.2135	Up	5.62027	6.41484	Ssc.6090.3.A1_at	-
2654	0.000708065	0.0188482	0.958836	-0.586581	1.79783	Up	9.79878	10.3854	Ssc.12809.5.A1_at	-
11669	0.000712767	0.0189403	0.958691	0.455245	1.57656	Down	5.82954	5.3743	Ssc.24033.1.A1_at	PLCE1
9	0.000717465	0.0189662	0.958547	-0.66664	1.94768	Up	9.38224	10.0489	AFFX-CreX-5_at	-	x
109	0.000716799	0.0189662	0.958567	-0.706919	2.02773	Up	6.05536	6.76228	AFFX-Ssc-r2-Ec-bioB-M_at	-	x
13138	0.000717361	0.0189662	0.95855	0.431938	1.54024	Down	8.20333	7.77139	Ssc.25441.2.S1_at	C12orf35
520	0.000719676	0.0189918	0.958479	-0.701305	2.01638	Up	3.53078	4.23208	Ssc.10427.2.A1_at	TMED5
17033	0.000723688	0.0190445	0.958356	1.60524	4.97903	Down	5.745	4.13977	Ssc.29953.1.A1_at	EGLN3
22681	0.000724166	0.0190445	0.958341	0.584078	1.79334	Down	7.44557	6.8615	Ssc.8319.1.A1_at	-
17547	0.000728107	0.0191153	0.958221	0.615427	1.85045	Down	6.03766	5.42223	Ssc.30508.1.A1_at	-
11106	0.000732898	0.0191485	0.958075	-0.294627	1.34263	Up	9.61604	9.91066	Ssc.23186.1.A1_at	RPS10
21424	0.000733134	0.0191485	0.958068	-2.14499	8.54196	Up	1.35316	3.49815	Ssc.6946.1.A1_at	ALG8
23906	0.000732274	0.0191485	0.958094	-0.906866	2.47655	Up	4.6429	5.54977	Ssc.9753.2.S1_at	MSRA
19488	0.000739759	0.0192886	0.957867	1.90609	6.72673	Down	3.36578	1.45969	Ssc.4617.1.S1_at	CYP2D6
4624	0.000741659	0.0193052	0.957809	0.556973	1.74538	Down	6.05154	5.49457	Ssc.15629.1.S1_at	WDR3
15164	0.000744262	0.01934	0.957731	-1.93127	6.89827	Up	2.35885	4.29012	Ssc.27608.1.S1_at	PCDH11X
9738	0.000746996	0.0193781	0.957648	0.757764	2.1335	Down	5.5243	4.76653	Ssc.21542.1.A1_at	-
1960	0.000750677	0.0194146	0.957537	-1.39327	4.02801	Up	2.68861	4.08189	Ssc.11989.2.A1_at	PLA2G4D
23001	0.000750945	0.0194146	0.957529	-0.249328	1.28316	Up	7.77857	8.0279	Ssc.8656.1.A1_at	GNB1
17866	0.000754841	0.0194824	0.957413	0.449129	1.56695	Down	6.06372	5.61459	Ssc.30821.1.S1_at	KRR1
20310	0.000756505	0.0194924	0.957363	1.91855	6.81107	Down	5.28727	3.36872	Ssc.5580.1.S1_at	OSTF1
3006	0.00076855	0.0197694	0.957003	-0.648041	1.91179	Up	5.82724	6.47528	Ssc.13187.1.A1_at	CTTNBP2NL
17471	0.000773188	0.0198553	0.956866	3.82943	46.0365	Down	6.79408	2.96464	Ssc.30432.1.A1_at	ZBBX
949	0.00078458	0.0199799	0.95653	-0.321798	1.37961	Up	9.68091	10.0027	Ssc.10940.1.S1_at	H3F3A
969	0.000782249	0.0199799	0.956598	-0.709297	2.03256	Up	3.69651	4.4058	Ssc.10961.1.S1_at	MYOZ1
1626	0.00078447	0.0199799	0.956533	0.314992	1.37025	Down	7.31424	6.99925	Ssc.1162.1.S1_at	PDGFRL
2613	0.000782786	0.0199799	0.956582	-0.217947	1.24352	Up	9.50479	9.72274	Ssc.1277.1.A1_at	RPL18A
11843	0.000783809	0.0199799	0.956552	-0.75657	2.13096	Up	3.83166	4.58823	Ssc.24191.1.A1_at	ACSM3
2496	0.000788852	0.0200119	0.956404	0.67759	1.96913	Down	6.0826	5.40501	Ssc.12628.1.A1_at	NAALADL2
4092	0.000787709	0.0200119	0.956438	0.524936	1.69035	Down	6.76765	6.24271	Ssc.14443.1.S1_at	KIN
5687	0.000792252	0.0200119	0.956305	-0.200689	1.22225	Up	9.07753	9.27822	Ssc.16458.1.A1_at	C6orf72
7080	0.000794535	0.0200119	0.956238	-1.89865	6.6769	Up	2.04797	3.94662	Ssc.18208.2.S1_at	AKR1E2
15559	0.000793558	0.0200119	0.956266	-1.2907	3.63532	Up	4.28503	5.57573	Ssc.28171.1.A1_at	-
19315	0.0007918	0.0200119	0.956318	0.720009	2.05445	Down	5.90939	5.18938	Ssc.4398.1.S1_at	-
22281	0.000795004	0.0200119	0.956224	0.214922	1.23977	Down	7.13426	6.91934	Ssc.7880.1.S1_at	SLTM
8531	0.00079968	0.020034	0.956088	0.879557	2.40983	Down	4.8505	3.97094	Ssc.19569.1.S1_at	SFRP4
13531	0.000798906	0.020034	0.95611	-1.09077	2.97656	Up	4.14226	5.23302	Ssc.26068.1.S1_at	BCAR1
18866	0.000800609	0.020034	0.956061	2.4441	11.5201	Down	3.72189	1.27779	Ssc.3904.1.S1_at	SEPT5
20385	0.000801127	0.020034	0.956046	-0.812617	2.2538	Up	4.71024	5.52286	Ssc.5667.1.S1_at	DCPS
18165	0.000802777	0.0200425	0.955998	-0.784872	2.19213	Up	4.45119	5.23606	Ssc.31126.1.A1_at	USP15
6992	0.000809952	0.0200648	0.955789	-1.66728	5.29771	Up	2.89807	4.56535	Ssc.18130.1.A1_at	SYT5
8260	0.000810142	0.0200648	0.955784	-0.392864	1.48122	Up	5.94619	6.33906	Ssc.19336.1.A1_s_at	FAM188A
8537	0.000806969	0.0200648	0.955876	-0.562669	1.75535	Up	5.19494	5.75761	Ssc.19574.1.A1_at	MOV10
8905	0.000808099	0.0200648	0.955843	0.494339	1.63941	Down	6.48157	5.98724	Ssc.20137.1.A1_at	THY1
15248	0.000810237	0.0200648	0.955781	0.645904	1.90771	Down	6.75717	6.11126	Ssc.27751.1.S1_at	WNT2B
6239	0.000813605	0.0200776	0.955684	-0.266847	1.30584	Up	7.9121	8.17895	Ssc.17212.1.A1_at	UBE2V1
14345	0.000814495	0.0200776	0.955658	0.419179	1.52071	Down	6.18619	5.76701	Ssc.2684.1.S1_at	NEDD1
19547	0.000814695	0.0200776	0.955652	1.08486	2.95904	Down	6.61108	5.52621	Ssc.4688.2.A1_a_at	COLEC11
1915	0.000818447	0.0201376	0.955544	-0.251649	1.28614	Up	9.28017	9.53182	Ssc.11937.1.S1_at	EEF1G
3859	0.00082383	0.0202218	0.955389	0.397648	1.48832	Down	6.16374	5.76609	Ssc.14187.1.A1_at	FAM200A
19746	0.000824517	0.0202218	0.95537	-1.37472	3.95398	Up	4.24764	5.62236	Ssc.4934.1.S1_at	DDX42
3307	0.000831554	0.0203617	0.955168	-0.692621	1.99895	Up	5.28736	5.97998	Ssc.13508.2.S1_at	ISOC1
18003	0.000838905	0.0205088	0.954958	0.73466	2.08477	Down	6.28623	5.55157	Ssc.30967.2.S1_at	CRISPLD2
1352	0.000845267	0.0205656	0.954778	-0.264548	1.30284	Up	7.83841	8.10296	Ssc.11346.1.S1_at	EIF3L
5297	0.000845303	0.0205656	0.954777	-1.56256	4.77101	Up	1.68201	3.24457	Ssc.16142.1.S1_at	KCNB1
12231	0.000845638	0.0205656	0.954767	0.37816	1.4596	Down	7.12988	6.75172	Ssc.24531.1.S1_at	CRYGS
16247	0.000847958	0.0205656	0.954702	-0.238422	1.26924	Up	9.51665	9.75508	Ssc.29125.1.A1_s_at	RPL27
23334	0.000846688	0.0205656	0.954737	0.936902	2.55206	Down	8.45661	7.5197	Ssc.9075.1.A1_at	JUN
15845	0.000855084	0.0207056	0.9545	0.879055	2.40862	Down	5.52712	4.64806	Ssc.28468.1.A1_at	ARHGAP29
2003	0.000860909	0.0207808	0.954336	-2.09772	8.14758	Up	2.09338	4.1911	Ssc.12033.1.A1_at	KLHL5
9016	0.00086033	0.0207808	0.954353	-0.408508	1.50457	Up	6.41635	6.82486	Ssc.2036.1.S1_at	RUVBL2
4889	0.000868129	0.0208235	0.954134	-0.658527	1.93194	Up	4.37802	5.03655	Ssc.15868.1.A1_at	-
19026	0.00086676	0.0208235	0.954172	-0.401163	1.49356	Up	5.78958	6.19074	Ssc.4100.1.S1_at	SPATA4
21617	0.000865643	0.0208235	0.954203	1.07846	2.94014	Down	6.27448	5.19602	Ssc.7186.1.A1_at	PDZRN4
23604	0.000867769	0.0208235	0.954144	0.336842	1.40052	Down	7.51068	7.17384	Ssc.9391.1.A1_at	LY6D
1451	0.000872237	0.0208749	0.954019	2.168	8.74083	Down	7.05088	4.88288	Ssc.11437.1.A1_at	ARHGEF6
13458	0.000873004	0.0208749	0.953998	-0.830588	2.29467	Up	5.88916	6.71975	Ssc.25963.1.A1_at	IFT88
14780	0.000879278	0.020992	0.953823	0.753875	2.12522	Down	4.98572	4.23184	Ssc.27274.1.S1_at	-
4409	0.000886644	0.0211019	0.953619	0.466232	1.59398	Down	6.79682	6.33059	Ssc.15309.2.S1_at	GGH
16424	0.000886047	0.0211019	0.953635	-0.813272	2.25528	Up	4.47267	5.28595	Ssc.29314.1.A1_at	AUTS2
16821	0.000893194	0.0212248	0.953437	0.520517	1.6829	Down	7.31172	6.7912	Ssc.29728.1.A1_at	TPCN2
1637	0.000897017	0.0212675	0.953332	-0.857691	2.35771	Up	5.39547	6.25316	Ssc.11630.1.S1_at	PTTG1
3091	0.000897775	0.0212675	0.953311	-1.19615	3.30735	Up	4.71379	5.90994	Ssc.13273.1.A1_at	GCNT3
4368	0.000899623	0.0212783	0.95326	0.310828	1.36455	Down	5.87541	5.56458	Ssc.15269.1.S1_at	ZMIZ2
5916	0.000904361	0.0212915	0.95313	0.397579	1.48822	Down	6.81515	6.41758	Ssc.1672.1.A1_at	-
12397	0.000902071	0.0212915	0.953193	-1.92432	6.85051	Up	2.76327	4.68759	Ssc.24699.1.A1_at	CPS1
15707	0.000903364	0.0212915	0.953158	-0.412896	1.51119	Up	6.95598	7.36888	Ssc.28332.1.S1_at	CXorf26
9322	0.00090713	0.0213238	0.953054	-0.345389	1.41254	Up	9.95806	10.3035	Ssc.21011.1.S1_at	COL1A2
18005	0.000909673	0.0213368	0.952985	-0.30802	1.36073	Up	7.29471	7.60273	Ssc.30968.1.A1_s_at	EXD1
20906	0.000910475	0.0213368	0.952963	0.280421	1.32369	Down	7.83054	7.55012	Ssc.6333.1.A1_at	RRBP1
3360	0.000915563	0.0214231	0.952824	0.788875	2.20092	Down	6.11956	5.33069	Ssc.13565.1.A1_at	KLRAQ1
20021	0.000917537	0.0214365	0.95277	-0.371932	1.45053	Up	8.00582	8.37775	Ssc.5232.2.A1_a_at	CACNA2D1
9746	0.00092139	0.0214936	0.952666	0.817492	2.26481	Down	7.36005	6.54256	Ssc.2155.1.S1_at	DIRAS3
10980	0.00092835	0.0215901	0.952477	-1.64875	5.20048	Up	1.64275	3.29151	Ssc.22922.1.A1_at	-
11919	0.000927932	0.0215901	0.952488	-0.549635	1.73262	Up	5.24222	5.79185	Ssc.24249.1.A1_at	ZZEF1
9615	0.000932113	0.0216447	0.952375	-1.83657	6.27495	Up	4.63982	6.47638	Ssc.21343.1.S1_at	-
657	0.000938231	0.0217537	0.95221	0.860283	2.36383	Down	6.0706	5.21031	Ssc.10593.2.A1_at	IFI44L
4575	0.000942732	0.0218249	0.952089	0.546393	1.72701	Down	5.51477	4.96838	Ssc.15576.1.S1_at	CEBPG
397	0.000950172	0.0219307	0.95189	0.308386	1.36123	Down	7.95558	7.64719	Ssc.10260.1.A1_at	HP1BP3
6349	0.000949571	0.0219307	0.951906	0.297929	1.34707	Down	8.68779	8.38986	Ssc.17323.1.S1_at	CSTB
763	0.000954869	0.0219806	0.951764	0.709504	2.03298	Down	5.35298	4.64348	Ssc.10723.1.A1_at	CENPI
13178	0.000957829	0.0219806	0.951685	0.651384	1.91819	Down	7.09317	6.44178	Ssc.25505.1.S1_at	BPTF
20349	0.000959527	0.0219806	0.95164	-0.47906	1.61456	Up	7.71775	8.19681	Ssc.5620.1.A1_at	TOB1
20603	0.000958452	0.0219806	0.951668	0.503728	1.65488	Down	6.57351	6.06978	Ssc.5954.2.S1_at	PCSK1N
20810	0.000956302	0.0219806	0.951726	0.512237	1.66902	Down	5.8989	5.38667	Ssc.6194.1.S1_at	OXNAD1
6	0.000965827	0.0220568	0.951472	-0.649688	1.91494	Up	8.45784	9.10752	AFFX-BioDn-3_at	-	x
14646	0.000967183	0.0220568	0.951436	0.546681	1.72751	Down	5.6498	5.10312	Ssc.27156.1.S1_at	TCERG1
15624	0.000966455	0.0220568	0.951456	-2.05067	7.7731	Up	2.37146	4.42213	Ssc.28246.1.A1_at	-
107	0.000969021	0.0220658	0.951388	-0.690173	1.99406	Up	5.95059	6.64076	AFFX-Ssc-r2-Ec-bioB-3_at	-	x
2408	0.000971755	0.0220683	0.951315	-0.404336	1.49831	Up	10.0281	10.4325	Ssc.12504.1.A1_at	IFI27
3554	0.000973464	0.0220683	0.95127	0.233855	1.26346	Down	7.5723	7.33844	Ssc.13776.1.S1_at	NT5C2
10878	0.000972178	0.0220683	0.951304	0.616516	1.85246	Down	6.72899	6.11247	Ssc.22700.1.S1_at	-
7894	0.000975207	0.022075	0.951224	-0.65123	1.9179	Up	5.18451	5.83574	Ssc.18996.2.A1_a_at	TM4SF5
5556	0.000977915	0.0221036	0.951152	-0.297932	1.34707	Up	6.78584	7.08378	Ssc.16337.1.S2_at	GLTP
16018	0.000982911	0.0221779	0.951021	-0.559237	1.74934	Up	4.37019	4.92943	Ssc.2881.1.S1_at	PUSL1
20256	0.00098701	0.0221779	0.950913	0.301893	1.35242	Down	6.92343	6.62154	Ssc.5512.1.A1_at	HERC2
21149	0.000986579	0.0221779	0.950924	-0.317738	1.37402	Up	6.06605	6.38379	Ssc.6621.1.A1_at	C7orf11
22675	0.000984466	0.0221779	0.95098	0.388651	1.47499	Down	6.83548	6.44683	Ssc.8313.2.A1_at	TXNDC15
114	0.000988867	0.022187	0.950864	-0.552594	1.73776	Up	9.86483	10.4174	AFFX-Ssc-r2-P1-cre-3_s_at	-	x
15985	0.000991643	0.0222167	0.950791	0.658905	1.93267	Down	6.40738	5.74848	Ssc.28706.1.S1_at	C4orf19
625	0.000996736	0.0222395	0.950658	-0.231361	1.26031	Up	9.57423	9.80559	Ssc.10553.1.A1_a_at	RPL18
3229	0.000994779	0.0222395	0.950709	0.509764	1.6649	Down	5.52587	5.0161	Ssc.13428.1.A1_at	HELZ
15509	0.000997027	0.0222395	0.950651	-1.0677	2.90868	Up	4.01863	5.08633	Ssc.28115.1.A1_at	SLC25A10
3880	0.0010033	0.0223142	0.950487	0.790264	2.20398	Down	6.81498	6.02472	Ssc.14209.1.A1_at	-
19042	0.00100236	0.0223142	0.950511	-0.459767	1.58371	Up	9.95963	10.4194	Ssc.4122.1.A1_s_at	RPL37
16785	0.00101055	0.0224103	0.950298	0.750673	2.11843	Down	5.43044	4.67977	Ssc.29687.1.A1_at	FAM105B
21253	0.00100912	0.0224103	0.950336	0.371775	1.45031	Down	7.67	7.29822	Ssc.6735.1.A1_at	EIF3D
16237	0.00101583	0.0224154	0.950161	0.561636	1.75354	Down	8.51226	7.95062	Ssc.29108.1.S1_at	-
20223	0.00101665	0.0224154	0.95014	1.82298	6.19026	Down	5.42392	3.60094	Ssc.548.1.S1_a_at	MMP7
21498	0.00101439	0.0224154	0.950199	-0.419199	1.52074	Up	7.76625	8.18545	Ssc.7040.1.A1_at	NGFRAP1
23351	0.00101347	0.0224154	0.950223	-0.702736	2.01927	Up	3.73211	4.43484	Ssc.9099.1.A1_at	AP4S1
8	0.00101971	0.0224183	0.950061	-0.605115	1.83146	Up	9.62715	10.2323	AFFX-CreX-3_at	-	x
23496	0.0010187	0.0224183	0.950087	1.11924	3.06252	Down	5.1537	4.03446	Ssc.9284.2.A1_at	ESYT2
9267	0.00102436	0.0224881	0.949941	0.237286	1.2678	Down	8.3584	8.12112	Ssc.20926.1.S1_at	GLUD1
766	0.00102655	0.0225038	0.949885	0.660644	1.93604	Down	6.27017	5.60953	Ssc.10726.1.A1_at	ARPC4-TTLL3
14307	0.0010406	0.022779	0.949524	-0.430046	1.53733	Up	6.37197	6.80202	Ssc.26800.1.S1_at	EIF1AX
22891	0.00104453	0.0228325	0.949424	-0.323188	1.38153	Up	7.91564	8.23883	Ssc.8537.2.S1_a_at	UBE2Q1
18721	0.00104653	0.0228425	0.949373	0.817847	2.26562	Down	5.95763	5.13979	Ssc.3722.1.A1_at	-
18949	0.00104798	0.0228425	0.949336	-0.513771	1.67158	Up	10.0742	10.588	Ssc.4003.2.A1_at	ACTB
377	0.00105509	0.0228987	0.949155	0.505601	1.65798	Down	6.2853	5.7797	Ssc.10234.1.A1_at	-
12593	0.00105602	0.0228987	0.949131	0.700854	2.01547	Down	5.95596	5.25511	Ssc.24880.1.S1_at	NKTR
22697	0.00105656	0.0228987	0.949118	-0.578575	1.7835	Up	6.99521	7.57378	Ssc.8331.1.S1_at	RGS5
23941	0.00105507	0.0228987	0.949155	-0.614733	1.84916	Up	7.13945	7.75418	Ssc.9792.1.S1_at	FAM160B1
23816	0.00105851	0.0229086	0.949068	0.396169	1.48612	Down	6.42003	6.02386	Ssc.9651.1.A1_a_at	POLDIP2
20182	0.00106376	0.0229897	0.948935	-0.652726	1.92077	Up	4.65485	5.30757	Ssc.5427.1.A1_at	FBXO44
24107	0.0010674	0.0230357	0.948843	-0.436199	1.54682	Up	10.0099	10.4461	SscAffx.27.1.S1_at	-	x
14619	0.00107064	0.023073	0.948761	-0.692437	1.99858	Up	4.69991	5.39235	Ssc.27131.1.A1_at	ACOT13
912	0.00107887	0.0231673	0.948554	0.60483	1.83094	Down	6.81702	6.21219	Ssc.10907.1.A1_at	RAPGEF2
2337	0.00108108	0.0231673	0.948499	-1.12248	3.07248	Up	5.94886	7.07135	Ssc.12423.1.A1_at	MDH2
22718	0.00107942	0.0231673	0.94854	-0.36981	1.44746	Up	7.11006	7.47987	Ssc.8355.1.A1_at	CITED2
23687	0.00108094	0.0231673	0.948502	0.308206	1.36098	Down	7.36108	7.05287	Ssc.9485.1.A1_at	OSBPL1A
20805	0.00108397	0.0231967	0.948426	0.285275	1.33013	Down	5.85812	5.57284	Ssc.6188.1.S1_at	HAX1
18774	0.0010856	0.0231992	0.948385	0.931862	2.53923	Down	6.78295	5.85109	Ssc.3791.1.S1_at	CTSF
10709	0.00109131	0.0232887	0.948242	-1.51993	4.57189	Up	3.76248	5.28241	Ssc.22469.1.A1_at	MRPL50
3422	0.00109778	0.0233939	0.948081	-0.429181	1.536	Up	8.1713	8.60048	Ssc.13628.1.A1_at	GPSM2
3725	0.00110018	0.0234124	0.948021	-0.162715	1.1767	Up	8.71093	8.87364	Ssc.14003.1.S1_a_at	CTNNB1
18159	0.00111178	0.0236263	0.947733	-0.418198	1.51922	Up	5.2825	5.70069	Ssc.31120.2.S1_at	NCOA1
1009	0.00111924	0.0237519	0.947549	0.83864	2.31322	Down	5.46824	4.6296	Ssc.11012.1.A1_at	MSRB2
4625	0.00112855	0.0238362	0.94732	-0.228363	1.25654	Up	8.70252	8.93088	Ssc.15631.1.S1_at	EIF3E
20526	0.00112898	0.0238362	0.947309	-0.397576	1.48821	Up	4.84798	5.24556	Ssc.5861.3.S1_at	C20orf4
23331	0.00112945	0.0238362	0.947298	-0.367871	1.44466	Up	7.23347	7.60134	Ssc.907.1.A1_at	LPAR6
23752	0.00112857	0.0238362	0.947319	0.483652	1.62199	Down	7.55858	7.07493	Ssc.9560.1.S1_at	RPL35
31	0.00113363	0.0238913	0.947195	-0.774552	2.16962	Up	6.19625	6.9708	AFFX-r2-Ec-bioB-3_at	-	x
10647	0.0011393	0.0239092	0.947056	-0.523327	1.68763	Up	6.20285	6.72618	Ssc.22399.1.A1_at	VPS18
11205	0.00113729	0.0239092	0.947105	-0.945859	2.57502	Up	5.39089	6.33674	Ssc.23415.1.A1_at	HACL1
16776	0.00114073	0.0239092	0.947021	0.961795	2.61639	Down	5.32014	4.35835	Ssc.29679.1.A1_at	NR1H4
17974	0.00113822	0.0239092	0.947083	0.454338	1.57513	Down	5.97685	5.52251	Ssc.30931.1.A1_at	CYHR1
13490	0.00114587	0.023984	0.946896	0.514768	1.67325	Down	5.31125	4.79648	Ssc.26014.1.S1_at	TRIM31
3868	0.00115776	0.0240026	0.946607	-0.897239	2.45282	Up	3.93302	4.83026	Ssc.14196.1.A1_at	TAF1D
5731	0.00115571	0.0240026	0.946657	0.43809	1.54975	Down	7.93663	7.49854	Ssc.16521.1.S1_at	FLNC
9030	0.00115567	0.0240026	0.946657	-0.506166	1.65892	Up	5.34244	5.8486	Ssc.20385.1.S1_at	MKKS
12189	0.001153	0.0240026	0.946722	-0.874034	2.39656	Up	3.68527	4.5593	Ssc.24490.2.A1_at	PLA2G1B
12618	0.00115372	0.0240026	0.946705	-0.780375	2.18229	Up	4.37732	5.1577	Ssc.24907.1.S1_at	RAB8A
13559	0.00115551	0.0240026	0.946661	-0.321742	1.37953	Up	5.47898	5.80073	Ssc.26093.1.S1_at	-
21870	0.00115689	0.0240026	0.946628	-0.893404	2.44343	Up	6.4579	7.35131	Ssc.7471.1.A1_at	TBCK
5970	0.00116183	0.0240544	0.946508	-0.487904	1.6289	Up	9.09149	9.5794	Ssc.16804.1.A1_at	HSPA8
383	0.00117219	0.0241164	0.946258	-0.548499	1.73065	Up	5.59165	6.14015	Ssc.10244.2.S1_at	TTLL1
12698	0.00116749	0.0241164	0.946371	-0.546191	1.72666	Up	4.10969	4.65589	Ssc.24974.3.A1_at	-
19039	0.00117079	0.0241164	0.946292	-0.226081	1.25368	Up	8.8566	9.08268	Ssc.4120.1.A1_at	ASB6
19878	0.00117272	0.0241164	0.946245	-0.469448	1.59911	Up	7.75565	8.22509	Ssc.5062.1.S1_at	SEPW1
23964	0.00117004	0.0241164	0.94631	0.456077	1.57787	Down	7.52904	7.07296	Ssc.9835.1.A1_at	BRI3
9694	0.00117775	0.0241874	0.946124	-0.947999	2.58054	Up	6.31774	7.26574	Ssc.2147.2.A1_at	CKAP4
12298	0.00118767	0.0243584	0.945886	0.958866	2.60874	Down	4.86608	3.90722	Ssc.24603.1.S1_at	SLC25A10
21442	0.00119004	0.0243742	0.945829	-0.343791	1.41028	Up	9.86793	10.2117	Ssc.6967.1.A1_at	RPL26
4347	0.00120062	0.024558	0.945576	-1.2385	3.45044	Up	5.42327	6.66177	Ssc.15248.1.S1_at	TTC38
3071	0.00120247	0.024563	0.945532	0.55802	1.74721	Down	7.78573	7.22771	Ssc.13255.1.A1_at	-
8819	0.00120441	0.0245697	0.945486	0.396838	1.48712	Down	7.0687	6.67186	Ssc.19930.1.A1_at	-
1432	0.00120697	0.0245892	0.945425	-0.608832	1.83828	Up	4.69324	5.30208	Ssc.11421.1.S1_at	F2RL1
5228	0.00121543	0.0247168	0.945225	1.01804	2.76775	Down	5.97791	4.95988	Ssc.16096.2.S1_a_at	KIT
6382	0.00121647	0.0247168	0.9452	0.703524	2.02086	Down	6.2135	5.50998	Ssc.1735.1.S1_at	ACSL1
8297	0.0012193	0.0247413	0.945133	-1.84584	6.33343	Up	0.935131	2.78097	Ssc.1936.1.A1_at	SULT4A1
1971	0.00122351	0.0247938	0.945034	-0.265798	1.30447	Up	8.81057	9.07637	Ssc.1200.1.S1_at	EIF3H
10525	0.00123283	0.0249392	0.944814	0.450624	1.56929	Down	5.47708	5.02646	Ssc.22270.1.S1_at	TFB1M
23768	0.00123394	0.0249392	0.944788	-0.573191	1.77392	Up	6.09353	6.66672	Ssc.9582.1.S1_at	C6orf129
8464	0.00124062	0.0250115	0.944631	-2.24419	9.43278	Up	6.04485	8.28904	Ssc.19520.1.A1_at	SST
19446	0.0012408	0.0250115	0.944627	1.25044	3.49189	Down	3.74964	2.4992	Ssc.4563.3.S1_at	NAT10
6448	0.00124617	0.0250867	0.944502	0.754578	2.12671	Down	5.65775	4.90317	Ssc.1747.1.S1_at	FAM160B2
16389	0.00124944	0.0251195	0.944425	-0.610159	1.84072	Up	5.40486	6.01502	Ssc.29274.1.A1_at	STRA8
5770	0.00125537	0.0251826	0.944287	1.49689	4.46777	Down	6.75962	5.26273	Ssc.16562.1.S1_at	TF
5774	0.00125753	0.0251826	0.944237	-0.400333	1.49232	Up	5.73457	6.13491	Ssc.16567.1.S1_a_at	NME3
12918	0.00125588	0.0251826	0.944275	1.9981	7.37503	Down	3.54741	1.54931	Ssc.25174.2.S1_at	CGNL1
8978	0.00126404	0.0252799	0.944085	-0.226306	1.25396	Up	7.24963	7.47593	Ssc.2028.1.S1_at	ATP6V1F
21953	0.0012692	0.0253477	0.943966	0.577796	1.78211	Down	7.35775	6.77995	Ssc.7551.1.A1_at	DHX15
22501	0.00127075	0.0253477	0.94393	-2.43118	11.3723	Up	2.1429	4.57408	Ssc.8133.1.A1_at	SLC25A25
20932	0.00127327	0.0253649	0.943872	0.457806	1.5806	Down	6.43318	5.97537	Ssc.6362.2.S1_at	PPP1R12C
3120	0.00127711	0.0254084	0.943783	-0.994393	2.70308	Up	5.76858	6.76297	Ssc.13308.1.A1_at	SRP19
6824	0.00128377	0.0255076	0.943629	0.386054	1.47116	Down	6.68711	6.30105	Ssc.1796.1.A1_at	GPR143
6184	0.00128805	0.0255263	0.943531	0.390319	1.47745	Down	7.7155	7.32518	Ssc.17091.2.A1_s_at	CCNA1
9726	0.00128733	0.0255263	0.943547	1.86647	6.46544	Down	6.75568	4.88921	Ssc.21531.1.A1_at	-
3064	0.00129029	0.0255374	0.943479	0.340391	1.4055	Down	8.2473	7.90691	Ssc.13248.1.A1_at	BRPF1
3940	0.0013084	0.0258308	0.943065	0.555999	1.74368	Down	8.35276	7.79676	Ssc.14277.1.A1_at	GREB1
15008	0.00130992	0.0258308	0.94303	1.25781	3.51773	Down	4.52251	3.2647	Ssc.27475.1.S1_at	-
18931	0.00131057	0.0258308	0.943015	0.281461	1.32506	Down	6.67541	6.39395	Ssc.3976.1.A1_at	RBM12
19178	0.00131187	0.0258308	0.942985	0.367373	1.44394	Down	7.6464	7.27902	Ssc.4263.1.A1_at	ACO2
13931	0.00131787	0.0258491	0.942849	0.362468	1.43687	Down	6.56038	6.19791	Ssc.26435.1.A1_at	CTTN
16471	0.00131652	0.0258491	0.94288	1.65056	5.20992	Down	3.33564	1.68508	Ssc.29364.1.A1_at	PRDM6
17876	0.00131788	0.0258491	0.942849	1.23378	3.43417	Down	6.34827	5.1145	Ssc.30830.1.S1_at	GJC1
6199	0.00132113	0.0258797	0.942775	-0.562286	1.75468	Up	4.3374	4.89969	Ssc.17145.1.A1_at	-
23789	0.00132338	0.0258906	0.942724	0.391127	1.47865	Down	6.85446	6.46334	Ssc.9609.1.S1_at	GINS4
22841	0.0013329	0.0260232	0.942508	0.307168	1.35957	Down	7.27962	6.97246	Ssc.8481.1.A1_at	-
23654	0.00133357	0.0260232	0.942493	0.398029	1.48889	Down	7.66017	7.26214	Ssc.9449.1.A1_at	HRASLS
11789	0.00135081	0.0262361	0.942105	0.520562	1.68297	Down	5.62797	5.1074	Ssc.24140.1.S1_at	ZC3H13
17285	0.00135134	0.0262361	0.942093	1.44896	4.2587	Down	4.41253	2.96357	Ssc.30233.1.A1_at	-
20768	0.00135008	0.0262361	0.942121	-2.37161	10.7146	Up	1.94602	4.31763	Ssc.6153.1.A1_at	ZBTB5
23901	0.00134994	0.0262361	0.942124	-1.16166	3.19525	Up	1.24972	2.41138	Ssc.9747.2.A1_at	COL13A1
22160	0.00135443	0.0262626	0.942024	-0.526584	1.69314	Up	7.03609	7.56267	Ssc.7756.1.A1_at	MATN2
3162	0.00136058	0.0262818	0.941886	0.792048	2.20791	Down	5.75052	4.95847	Ssc.13356.1.A1_at	TIA1
8114	0.00135964	0.0262818	0.941907	0.500093	1.64887	Down	6.54908	6.04899	Ssc.1921.2.A1_at	JAKMIP1
23444	0.00135804	0.0262818	0.941943	-0.741226	2.09851	Up	4.51933	5.26056	Ssc.9221.1.A1_at	SPINT2
11429	0.00136758	0.0263677	0.941729	0.512027	1.66867	Down	7.23132	6.71929	Ssc.2380.1.A1_at	SEMA6D
16123	0.00136848	0.0263677	0.941709	-0.610035	1.8405	Up	4.57624	5.18628	Ssc.2900.1.A1_at	MTRR
5713	0.00137325	0.0264213	0.941603	2.02831	7.60123	Down	4.89434	2.86603	Ssc.16495.1.A1_at	GSDMD
20948	0.00137472	0.0264213	0.94157	-0.260691	1.29783	Up	9.46719	9.72789	Ssc.638.1.S1_at	UBA52
18769	0.00137799	0.0264509	0.941498	0.435118	1.54515	Down	7.50327	7.06815	Ssc.3783.2.S1_at	PDLIM5
88	0.00138473	0.0264529	0.941348	-0.393532	1.48221	Up	10.2191	10.6126	AFFX-Ssc-ef1a-M_at	EEF1A1
11846	0.00138344	0.0264529	0.941377	0.787798	2.19855	Down	5.5426	4.7548	Ssc.24194.1.S1_a_at	TCEA3
12515	0.00138034	0.0264529	0.941445	1.45688	4.29256	Down	3.84716	2.39028	Ssc.24806.1.A1_at	ETV2
20740	0.00138502	0.0264529	0.941342	-0.839308	2.31476	Up	5.35026	6.18957	Ssc.6112.1.S1_at	UHRF1BP1
4	0.00139867	0.0265477	0.94104	-0.701767	2.01732	Up	7.25353	7.9553	AFFX-BioC-3_at	-	x
719	0.00139385	0.0265477	0.941146	0.677075	1.96811	Down	7.04606	6.36899	Ssc.10667.1.A1_at	HMGXB4
2774	0.00139333	0.0265477	0.941158	-0.561113	1.75262	Up	6.72014	7.28126	Ssc.1294.3.S1_at	DEDD
7914	0.00139801	0.0265477	0.941054	-0.418007	1.51893	Up	5.38647	5.80447	Ssc.19017.1.A1_at	ZNF541
22817	0.00139655	0.0265477	0.941086	0.344747	1.41163	Down	6.78487	6.44013	Ssc.8455.1.A1_at	CDKL3
416	0.00141223	0.0267719	0.940741	0.373546	1.45288	Down	6.39228	6.01873	Ssc.10291.1.S1_at	LRRFIP1
16499	0.0014157	0.0268044	0.940665	-0.765954	2.15105	Up	5.91484	6.6808	Ssc.29392.1.A1_at	FKBP6
9075	0.00142825	0.0269418	0.940391	-0.298298	1.34756	Up	9.95272	10.251	Ssc.20465.1.S1_at	CD79A
21330	0.00142675	0.0269418	0.940423	0.297694	1.34675	Down	7.66976	7.37206	Ssc.6834.1.A1_at	TMEM68
22507	0.00142657	0.0269418	0.940427	0.813222	2.25516	Down	7.55602	6.7428	Ssc.8141.1.A1_at	PHYH
13806	0.00143141	0.0269681	0.940322	-0.790315	2.20409	Up	4.37625	5.16656	Ssc.26331.1.S1_at	CCR9
7956	0.00144769	0.0271078	0.939968	0.585122	1.79521	Down	6.07471	5.48959	Ssc.19057.1.A1_at	TANK
10880	0.00144517	0.0271078	0.940022	0.616193	1.85186	Down	6.27805	5.66186	Ssc.22705.1.A1_at	-
13148	0.00144733	0.0271078	0.939975	0.931677	2.53876	Down	5.57841	4.64673	Ssc.25457.1.S1_at	-
20731	0.00144331	0.0271078	0.940063	-0.929609	2.53352	Up	5.61942	6.54903	Ssc.6104.1.A1_at	HEPACAM2
22775	0.00144181	0.0271078	0.940095	-0.230047	1.25866	Up	7.01142	7.24147	Ssc.8413.1.A1_at	BECN1
9175	0.00145948	0.027162	0.939713	0.627766	1.87342	Down	7.61464	6.98687	Ssc.20714.1.S1_at	CNOT6L
10818	0.00145915	0.027162	0.93972	-1.67338	5.33017	Up	2.76992	4.4433	Ssc.22600.1.S1_at	AKAP8L
14084	0.00145262	0.027162	0.939861	-0.506403	1.65931	Up	4.55095	5.05735	Ssc.26592.1.A1_at	ATP6V1G2
17693	0.00145515	0.027162	0.939806	1.53899	4.65989	Down	3.53442	1.99543	Ssc.30667.1.S1_at	TMEM150C
20577	0.00145945	0.027162	0.939713	0.37819	1.45964	Down	7.82932	7.45113	Ssc.5926.1.S1_at	-
19420	0.00146395	0.0272122	0.939616	0.61847	1.85609	Down	8.46446	7.84599	Ssc.4523.1.S1_at	CROT
8540	0.0014682	0.027258	0.939524	-1.76092	5.81778	Up	2.0817	3.84262	Ssc.19576.1.S1_at	HSPB3
11991	0.00147231	0.0273012	0.939436	0.617643	1.85455	Down	5.96181	5.34417	Ssc.24314.1.S1_at	-
1995	0.00147991	0.0273756	0.939273	0.493692	1.63835	Down	7.58278	7.08909	Ssc.12026.1.A1_at	CASP7
10622	0.00147862	0.0273756	0.939301	0.343444	1.40979	Down	7.14594	6.80249	Ssc.22374.2.S1_a_at	RBM15
5190	0.00148304	0.0273789	0.939206	-2.01763	7.52046	Up	1.99135	4.00897	Ssc.16069.1.S1_at	OR7A17
13958	0.00148367	0.0273789	0.939192	0.343541	1.40993	Down	5.52892	5.18538	Ssc.26461.1.S1_at	PPFIBP2
13916	0.00149282	0.0275145	0.938997	0.659974	1.93474	Down	7.62558	6.9656	Ssc.2642.1.S1_at	TST
7532	0.00150226	0.0275654	0.938796	0.822314	2.27576	Down	8.01299	7.19067	Ssc.18612.1.S1_at	NEBL
16187	0.0015028	0.0275654	0.938784	1.29959	3.6678	Down	4.79476	3.49517	Ssc.29048.1.S1_a_at	SF1
18778	0.00149947	0.0275654	0.938855	0.451089	1.57002	Down	5.67725	5.22617	Ssc.3798.1.A1_at	SFXN4
19750	0.00150271	0.0275654	0.938786	-0.749788	2.11655	Up	4.35902	5.10881	Ssc.4939.1.A1_at	ZNF259
3272	0.00150655	0.027601	0.938704	0.439774	1.55236	Down	6.44992	6.01014	Ssc.13469.1.A1_at	NUDT15
19040	0.00150894	0.0276114	0.938654	0.273159	1.31411	Down	6.48859	6.21543	Ssc.4121.1.S1_at	-
21619	0.00151073	0.0276114	0.938616	0.50198	1.65199	Down	6.23086	5.72888	Ssc.7188.1.A1_at	-
19289	0.00151644	0.0276826	0.938495	-0.279556	1.32254	Up	9.80652	10.0861	Ssc.4365.1.A1_at	RPL11
13587	0.00151893	0.027695	0.938442	-1.78372	5.95197	Up	1.59782	3.38154	Ssc.26120.1.A1_at	SP7
5839	0.00152848	0.0277368	0.93824	-0.232602	1.26188	Up	9.434	9.6666	Ssc.16644.1.A1_at	DDX5
8522	0.00152523	0.0277368	0.938309	-0.426169	1.53138	Up	5.72301	6.14918	Ssc.19562.1.S1_at	GSTZ1
13883	0.00152615	0.0277368	0.938289	-2.22308	9.23576	Up	2.19262	4.41571	Ssc.26390.1.A1_at	LOC147670
16630	0.00152721	0.0277368	0.938267	2.02337	7.56378	Down	4.45686	2.43349	Ssc.29536.1.A1_at	FAM3D
4131	0.00154451	0.0279613	0.937903	-0.944349	2.57114	Up	1.30518	2.24953	Ssc.14484.3.A1_at	CYP19A1
17541	0.00154365	0.0279613	0.937921	-0.433134	1.54208	Up	6.07125	6.50439	Ssc.30500.1.A1_at	TJP3
22734	0.00154659	0.0279657	0.937859	-0.847314	2.33337	Up	4.04722	4.89454	Ssc.837.1.A1_at	BPI
4193	0.00155205	0.0280314	0.937745	-0.165473	1.17995	Up	9.22112	9.38659	Ssc.14593.1.S1_at	EIF4G2
11574	0.00155518	0.0280386	0.937679	0.343143	1.40937	Down	8.86899	8.52585	Ssc.23943.1.S1_at	PPP6R3
15351	0.00155612	0.0280386	0.93766	0.259404	1.29616	Down	6.27592	6.01651	Ssc.27945.1.S1_at	POLR3A
16262	0.00156535	0.0281715	0.937467	0.297607	1.34663	Down	6.31899	6.02139	Ssc.2915.1.S1_at	RPUSD1
6948	0.00157785	0.0283036	0.937207	0.681333	1.97651	Down	6.60983	5.92849	Ssc.18085.1.A1_at	DNAJC12
12491	0.00157478	0.0283036	0.937271	0.511625	1.668	Down	5.136	4.62438	Ssc.24784.1.S1_at	SNX14
24105	0.00157824	0.0283036	0.937199	-0.467203	1.59552	Up	10.2656	10.7328	SscAffx.25.1.S1_at	-	x
207	0.00159296	0.0284724	0.936894	1.02863	2.79724	Down	4.8477	3.81907	Ssc.10024.1.A1_at	CXXC1
13729	0.00159324	0.0284724	0.936888	0.627391	1.87272	Down	5.95462	5.32723	Ssc.26268.1.S1_at	CRY2
14858	0.00159046	0.0284724	0.936946	-0.93653	2.55111	Up	3.90316	4.83969	Ssc.27341.1.S1_a_at	SLMAP
3072	0.00159882	0.0285387	0.936773	-2.03207	7.62985	Up	1.179	3.21107	Ssc.13256.1.A1_at	-
3832	0.00160764	0.0285742	0.936592	0.272541	1.3133	Down	7.85483	7.58229	Ssc.14155.1.A1_at	CDC5L
11021	0.00160365	0.0285742	0.936674	-1.45809	4.29774	Up	3.61739	5.07548	Ssc.22994.1.S1_at	-
17827	0.00160465	0.0285742	0.936653	-0.73835	2.09248	Up	7.02698	7.76533	Ssc.30786.3.S1_at	FAM84A
19744	0.00160829	0.0285742	0.936578	-0.314588	1.36969	Up	6.88247	7.19705	Ssc.4933.1.A1_at	IFNAR2
1427	0.00161698	0.0286413	0.9364	0.629178	1.87607	Down	4.69911	4.06993	Ssc.11417.1.A1_at	ZNF771
8654	0.00161874	0.0286413	0.936364	-0.370778	1.44886	Up	5.82727	6.19804	Ssc.1966.2.S1_at	STX5
8821	0.00161956	0.0286413	0.936347	-0.260282	1.2973	Up	5.86099	6.12128	Ssc.1994.1.S1_at	MAPKAPK5
19027	0.00161489	0.0286413	0.936443	-0.325051	1.3841	Up	7.07781	7.40286	Ssc.4100.2.S1_at	SPATA4
19253	0.00163249	0.0288365	0.936083	0.707091	2.02808	Down	5.29875	4.59166	Ssc.4324.2.A1_at	CAMLG
1032	0.00163607	0.0288664	0.93601	0.329861	1.39077	Down	7.22987	6.90001	Ssc.11040.1.A1_at	-
21000	0.0016394	0.0288918	0.935942	-0.46192	1.58712	Up	5.18772	5.64964	Ssc.6448.1.S1_at	C2orf79
15708	0.00164502	0.0289574	0.935828	-0.482317	1.61982	Up	5.76701	6.24933	Ssc.28333.1.S1_at	GEMIN6
5675	0.0016489	0.0289922	0.935749	0.400615	1.49274	Down	7.36286	6.96224	Ssc.16444.1.S1_at	PTPRK
14862	0.00165357	0.0290409	0.935654	1.08708	2.96559	Down	5.9331	4.84602	Ssc.27344.1.A1_at	PHF14
7817	0.00166551	0.0292171	0.935413	-0.794854	2.21412	Up	4.0549	4.84975	Ssc.18901.1.A1_at	TTC17
2253	0.00166841	0.0292343	0.935354	0.436112	1.54668	Down	6.92497	6.48886	Ssc.12329.2.S1_at	CLDN10
864	0.00167168	0.0292581	0.935288	-0.320853	1.3783	Up	9.54242	9.86327	Ssc.10843.1.A1_at	EIF4A2
12793	0.00167657	0.0293101	0.93519	0.444191	1.55923	Down	6.95273	6.50854	Ssc.25056.1.S1_at	CDC5L
11530	0.00168134	0.0293264	0.935094	0.326837	1.38657	Down	5.85334	5.52651	Ssc.23897.1.S1_a_at	ILDR1
16128	0.00168039	0.0293264	0.935113	-0.595718	1.81433	Up	5.71485	6.31057	Ssc.29002.1.A1_at	GUCY1B3
23695	0.00168615	0.0293768	0.934997	0.271843	1.31238	Down	7.42309	7.15125	Ssc.9492.1.A1_at	C2orf68
9500	0.00168857	0.0293855	0.934948	1.2439	3.4691	Down	6.68671	5.44282	Ssc.21223.2.A1_at	EML3
1563	0.00169201	0.0293885	0.93488	-1.63962	5.15319	Up	3.83139	5.47101	Ssc.11556.1.A1_at	TMEM98
2782	0.00169259	0.0293885	0.934868	0.415012	1.51439	Down	7.83579	7.42078	Ssc.12948.1.A1_at	CCDC19
476	0.00170072	0.0293972	0.934705	0.927268	2.52759	Down	4.46651	3.53924	Ssc.10367.1.A1_at	DEAF1
3406	0.00169894	0.0293972	0.934741	1.72782	5.62835	Down	6.98388	5.25607	Ssc.13612.1.A1_at	-
7467	0.00170088	0.0293972	0.934702	-1.8518	6.3713	Up	1.9271	3.7789	Ssc.18561.1.A1_at	KCNQ1
11250	0.00169623	0.0293972	0.934795	-0.743849	2.10402	Up	2.93432	3.67817	Ssc.23492.1.A1_at	MYD88
17387	0.00170271	0.0293972	0.934665	1.08919	2.97187	Down	5.6888	4.59961	Ssc.30343.1.A1_at	TTC8
12132	0.00170562	0.0294142	0.934607	-0.691542	1.99679	Up	3.75803	4.44957	Ssc.24438.1.A1_at	ATAD2
425	0.00170985	0.0294207	0.934523	-0.492847	1.63697	Up	7.57428	8.06713	Ssc.10299.1.A1_at	CACYBP
23197	0.00170798	0.0294207	0.934561	0.484811	1.62387	Down	6.06851	5.5837	Ssc.8892.1.S1_at	DDX52
8810	0.00171426	0.0294635	0.934435	-0.317646	1.37389	Up	9.80373	10.1214	Ssc.19910.1.S1_at	RPS24
3087	0.0017249	0.029613	0.934224	-0.377186	1.45818	Up	5.07676	5.45395	Ssc.1327.1.S1_at	PWP2
13800	0.00172837	0.0296392	0.934155	-2.08117	8.01386	Up	1.87126	3.95243	Ssc.26326.1.A1_at	CYP3A4
14897	0.00173206	0.0296692	0.934082	-2.17086	8.76585	Up	1.24679	3.41765	Ssc.27376.1.A1_at	FAM150B
12775	0.00173408	0.0296705	0.934042	0.367381	1.44395	Down	5.38772	5.02034	Ssc.25042.1.A1_at	CHEK1
9823	0.00173646	0.0296781	0.933995	-0.770387	2.1606	Up	4.10196	4.87234	Ssc.2161.1.S1_at	DIRAS3
12286	0.00174736	0.029831	0.93378	0.542801	1.72082	Down	5.90702	5.36422	Ssc.2459.1.S1_at	PAK1IP1
19931	0.0017518	0.0298734	0.933693	0.922105	2.51458	Down	6.30901	5.38691	Ssc.5117.2.S1_at	ACP1
79	0.00176842	0.0299297	0.933366	-0.918141	2.50463	Up	7.64128	8.55942	AFFX-SSC-28SrRNA_at	-	x
7491	0.00176881	0.0299297	0.933359	0.415369	1.51493	Down	7.20104	6.78567	Ssc.1858.1.A1_at	HS2ST1
8037	0.00176496	0.0299297	0.933434	0.26513	1.3036	Down	6.60988	6.34475	Ssc.19150.1.S1_s_at	BID
13794	0.00176314	0.0299297	0.93347	-2.61909	13.7232	Up	1.56436	4.18345	Ssc.26321.1.A1_s_at	CYP2C18
18982	0.00176014	0.0299297	0.933529	-0.278819	1.32157	Up	9.75511	10.0339	Ssc.4042.1.S1_at	RPS3
20625	0.00175825	0.0299297	0.933566	0.456673	1.57881	Down	7.47558	7.01891	Ssc.5977.1.A1_at	SERTAD2
23366	0.00176376	0.0299297	0.933457	-1.46051	4.30815	Up	6.21189	7.67239	Ssc.9114.1.S1_at	STEAP4
21741	0.00177234	0.0299375	0.933289	-1.90967	6.75088	Up	2.56068	4.47035	Ssc.7310.1.A1_at	LRRC1
22223	0.0017732	0.0299375	0.933273	-0.756934	2.13173	Up	4.16099	4.91793	Ssc.7821.1.A1_at	ARHGAP5
3314	0.00177539	0.0299415	0.93323	0.267758	1.30703	Down	7.78036	7.5126	Ssc.13518.1.A1_at	PTS
2	0.00178265	0.0300307	0.933088	-0.674478	1.96301	Up	6.01041	6.68489	AFFX-BioB-5_at	-	x
457	0.00178817	0.0300906	0.93298	0.771813	2.16369	Down	5.56716	4.79535	Ssc.10342.1.A1_at	NCK1
3369	0.00181145	0.0304488	0.932529	-0.194626	1.21486	Up	9.59452	9.78915	Ssc.13574.1.S1_at	RPL27
11805	0.00181672	0.0305038	0.932427	1.03067	2.80293	Down	4.64376	3.61309	Ssc.24153.1.S1_at	ADSSL1
15094	0.00182321	0.0305457	0.932301	0.51456	1.6729	Down	7.34938	6.83482	Ssc.27550.1.S1_at	UGCG
17854	0.00182173	0.0305457	0.93233	-0.395776	1.48554	Up	6.38532	6.78109	Ssc.3081.1.S1_at	TRIOBP
3753	0.00183876	0.0305579	0.932002	-0.894963	2.44725	Up	4.13472	5.02969	Ssc.1406.1.S1_at	LOC100294335
6092	0.00183085	0.0305579	0.932154	0.35866	1.43141	Down	6.98988	6.63122	Ssc.16971.1.S1_at	MEPCE
8676	0.00183232	0.0305579	0.932126	-0.998467	2.71412	Up	4.16762	5.16609	Ssc.19686.1.S1_at	CACNB4
11617	0.00183152	0.0305579	0.932141	-0.97542	2.65228	Up	2.001	2.97642	Ssc.23982.1.A1_at	NFKBIB
18072	0.00184194	0.0305579	0.931941	-1.7807	5.93399	Up	2.24224	4.02293	Ssc.31034.1.A1_at	-
19431	0.00184178	0.0305579	0.931944	-0.510876	1.66675	Up	4.29579	4.80667	Ssc.4547.1.A1_at	UFC1
19669	0.00183527	0.0305579	0.932069	0.300051	1.34993	Down	6.39559	6.09554	Ssc.4849.1.A1_at	CNN3
22370	0.00182596	0.0305579	0.932248	0.871165	2.38969	Down	4.03597	3.1648	Ssc.7980.1.A1_at	ZNF22
24110	0.00184127	0.0305579	0.931954	-0.380496	1.46301	Up	10.0397	10.4202	SscAffx.30.1.S1_at	-	x
465	0.0018449	0.0305739	0.931884	1.7385	5.68878	Down	4.43205	2.69355	Ssc.10356.1.A1_at	-
23829	0.00184927	0.0306131	0.931801	0.347336	1.41529	Down	6.30365	5.95631	Ssc.9673.1.A1_at	CASP2
23062	0.00185771	0.0307196	0.931639	0.459715	1.58362	Down	7.60892	7.1492	Ssc.8729.1.A1_at	FAM18B1
4669	0.00187371	0.0308467	0.931335	-0.262286	1.2999	Up	7.35871	7.621	Ssc.15679.1.A1_at	MRPL53
9652	0.00187549	0.0308467	0.931301	-1.226	3.40758	Up	6.94004	8.16604	Ssc.21418.1.S1_at	-
16283	0.00186973	0.0308467	0.93141	0.432528	1.54115	Down	7.02646	6.59393	Ssc.29169.1.A1_at	ORC4
21730	0.0018751	0.0308467	0.931308	0.84084	2.31831	Down	7.90007	7.05923	Ssc.73.1.S1_at	FOXO1
22128	0.00187223	0.0308467	0.931363	-0.376968	1.45786	Up	8.07305	8.45002	Ssc.773.1.S1_at	HIST1H2BD
545	0.00188763	0.0309969	0.93107	-1.00823	2.74074	Up	5.14013	6.14836	Ssc.10462.1.S1_at	CAPSL
10430	0.00188932	0.0309969	0.931038	-0.433108	1.54204	Up	5.75285	6.18596	Ssc.22180.1.A1_at	PRIM2
20270	0.00189071	0.0309969	0.931012	-0.450338	1.56884	Up	5.95173	6.40207	Ssc.5530.2.S1_at	-
1292	0.00189929	0.0311041	0.93085	2.25746	9.55874	Down	7.38708	5.12963	Ssc.11281.1.A1_at	PENK
4026	0.0019019	0.0311079	0.930801	1.38948	4.01277	Down	6.14644	4.75696	Ssc.14368.1.A1_at	MMRN1
20580	0.0019036	0.0311079	0.930769	-0.313945	1.36881	Up	9.27964	9.59358	Ssc.5928.1.A1_at	CCDC72
22386	0.00193316	0.0315573	0.930213	0.772032	2.16416	Down	6.18089	5.40885	Ssc.7999.1.A1_at	-
16254	0.00193821	0.0315852	0.930119	-1.29409	3.64766	Up	2.79529	4.08938	Ssc.29141.1.A1_at	KATNA1
18047	0.00193946	0.0315852	0.930095	-0.705797	2.02546	Up	6.61439	7.32019	Ssc.31006.2.A1_at	-
18695	0.00194107	0.0315852	0.930065	1.97249	7.18858	Down	7.59626	5.62377	Ssc.3693.1.S1_at	SERPINB7
20407	0.00194404	0.0315998	0.93001	0.987785	2.68528	Down	6.89701	5.90922	Ssc.5703.1.A1_at	MTMR9
18897	0.0019468	0.0316111	0.929958	-0.371494	1.4499	Up	8.35463	8.72612	Ssc.3934.1.S1_at	SEP15
6302	0.00194946	0.0316207	0.929909	1.13248	3.10335	Down	5.01611	3.88363	Ssc.17283.2.S1_at	XPO1
7407	0.00195947	0.0317493	0.929723	0.603186	1.82793	Down	7.62663	7.02345	Ssc.18510.1.S1_at	SUN1
3225	0.00196197	0.0317561	0.929676	-0.274116	1.31537	Up	6.57304	6.84715	Ssc.13422.1.A1_at	MCM2
4486	0.00196566	0.0317823	0.929608	-1.00077	2.72038	Up	3.8441	4.84487	Ssc.15433.1.S1_at	-
15069	0.00196968	0.0318137	0.929533	1.19776	3.31268	Down	4.9041	3.70634	Ssc.27528.1.S1_at	-
10328	0.00198098	0.0319286	0.929324	1.21859	3.38242	Down	7.76708	6.54849	Ssc.22078.1.A1_at	PLA2G10
17742	0.00198055	0.0319286	0.929332	0.466361	1.59418	Down	7.18122	6.71486	Ssc.30714.1.A1_at	TTC21A
16986	0.0019861	0.0319774	0.929229	-1.31741	3.73373	Up	3.71505	5.03246	Ssc.29903.1.A1_at	UBP1
4003	0.00198987	0.0320043	0.92916	-0.421869	1.52481	Up	9.93433	10.3562	Ssc.14343.1.S1_at	TPT1
23707	0.00199389	0.0320353	0.929086	0.852593	2.34572	Down	7.26311	6.41052	Ssc.9504.1.A1_at	MB21D1
11371	0.00200429	0.0321686	0.928894	-0.444382	1.55953	Up	5.88221	6.32659	Ssc.23732.1.S1_at	RPS21
17678	0.00200747	0.0321857	0.928836	0.330591	1.39179	Down	6.44664	6.11605	Ssc.30650.1.A1_at	POMGNT1
6300	0.00200987	0.0321905	0.928792	0.236669	1.26702	Down	7.8383	7.60163	Ssc.17281.1.A1_at	FBXL5
16250	0.00201436	0.0322286	0.92871	0.985518	2.6792	Down	4.88972	3.9042	Ssc.29136.1.S1_at	GPATCH4
87	0.0020199	0.0322834	0.928608	-0.411121	1.50851	Up	10.2191	10.6302	AFFX-Ssc-ef1a-5_at	EEF1A1
257	0.00203075	0.0323628	0.92841	0.568738	1.76604	Down	5.3807	4.81196	Ssc.10088.1.A1_at	SNX7
3845	0.0020296	0.0323628	0.928431	0.69013	1.99397	Down	5.53902	4.84889	Ssc.1417.1.A1_at	WDR11
17043	0.00203122	0.0323628	0.928402	-0.685415	1.98459	Up	4.04721	4.73262	Ssc.29965.1.A1_at	-
2415	0.00204536	0.0323732	0.928144	-0.179315	1.1964	Up	9.73661	9.91592	Ssc.12515.1.S1_at	GNB2L1
2542	0.00204723	0.0323732	0.92811	-2.03531	7.65465	Up	2.01947	4.05478	Ssc.12687.1.A1_at	PDLIM3
3325	0.00203947	0.0323732	0.928251	0.517725	1.67821	Down	6.12039	5.60267	Ssc.13529.1.A1_at	ZFX
4245	0.00204131	0.0323732	0.928218	-0.409142	1.50553	Up	7.35361	7.76275	Ssc.15015.1.S1_at	PIK3C3
7518	0.00203847	0.0323732	0.92827	-1.39573	4.03791	Up	3.19177	4.58749	Ssc.18600.1.A1_at	-
15719	0.00204479	0.0323732	0.928154	-1.11038	3.03551	Up	3.47422	4.5846	Ssc.28345.1.A1_at	-
16881	0.00204882	0.0323732	0.928081	-0.61344	1.84677	Up	4.63471	5.24815	Ssc.29791.1.A1_at	-
21051	0.00204237	0.0323732	0.928198	0.320272	1.3775	Down	6.26607	5.9458	Ssc.6507.3.S1_a_at	TTR
7567	0.00206283	0.0325273	0.927827	1.1913	3.29137	Down	3.77458	2.58328	Ssc.18642.2.A1_at	ITGB1BP2
15996	0.00206078	0.0325273	0.927864	0.722565	2.05971	Down	5.7848	5.06223	Ssc.28738.1.A1_at	BAZ2B
10657	0.0020669	0.0325579	0.927754	-0.95194	2.59073	Up	4.16214	5.11408	Ssc.22407.1.A1_at	-
7004	0.00206984	0.0325706	0.9277	1.2828	3.60674	Down	4.4663	3.1835	Ssc.18140.2.S1_a_at	C1orf74
23376	0.00207203	0.0325716	0.927661	-0.350423	1.41967	Up	10.0287	10.3791	Ssc.9130.1.A1_at	RPL10
8510	0.00207569	0.0325955	0.927595	0.373889	1.45338	Down	6.45877	6.08488	Ssc.19554.1.S1_at	FLAD1
3118	0.00208294	0.0326555	0.927464	-0.268585	1.30811	Up	9.50298	9.77157	Ssc.13304.1.A1_at	RPL7A
9516	0.00208378	0.0326555	0.927449	-0.318177	1.37462	Up	6.28688	6.60505	Ssc.21242.1.S1_at	CTNNBL1
6480	0.00209047	0.0327267	0.927329	-0.632414	1.88215	Up	6.17572	6.80813	Ssc.17523.1.S1_at	MRPL33
2350	0.00209363	0.0327426	0.927272	0.576934	1.78057	Down	4.94179	4.36486	Ssc.12438.1.A1_at	TAF1
13382	0.00210247	0.0328473	0.927113	-1.0883	2.96924	Up	4.12532	5.21362	Ssc.25850.1.A1_at	PTGES3
6957	0.0021049	0.0328516	0.92707	-2.0691	7.91766	Up	2.57663	4.64573	Ssc.18094.1.A1_at	LMOD3
1484	0.00210999	0.0328639	0.926979	-0.775377	2.17141	Up	4.14618	4.92156	Ssc.11474.1.A1_at	C9orf64
18878	0.00210795	0.0328639	0.927015	0.381984	1.46519	Down	6.65436	6.27237	Ssc.3916.1.A1_at	MRPL28
8993	0.00211913	0.0329489	0.926815	-0.326434	1.38602	Up	5.87796	6.20439	Ssc.20312.1.S1_a_at	PMM1
18844	0.00211976	0.0329489	0.926804	-0.288988	1.33508	Up	6.5575	6.84649	Ssc.3875.2.A1_at	SNRPN
11265	0.00213534	0.0331573	0.926527	0.367521	1.44415	Down	7.22529	6.85777	Ssc.235.2.S1_at	CAST
16303	0.00213857	0.0331738	0.926469	-0.124361	1.13243	Up	9.0923	9.21666	Ssc.2919.1.S1_at	CD63
8941	0.00214545	0.0332468	0.926347	-0.532696	1.70352	Up	6.53074	7.06344	Ssc.20206.1.S1_at	RPL17
18260	0.00215138	0.0333049	0.926242	0.589974	1.80394	Down	6.57825	5.98828	Ssc.3128.1.A1_at	NAPA
8625	0.0021573	0.0333628	0.926137	0.727167	2.06921	Down	7.24397	6.5168	Ssc.19638.1.S1_at	MFAP4
18	0.00216353	0.0333915	0.926027	-0.777424	2.17586	Up	4.89952	5.67695	AFFX-PheX-M_at	-	x
17220	0.00216336	0.0333915	0.92603	-0.796446	2.21764	Up	5.90289	6.69933	Ssc.30162.1.A1_at	TEC
15	0.00217102	0.0334578	0.925895	-0.592128	1.80783	Up	4.50567	5.0978	AFFX-LysX-M_at	-	x
20290	0.00217221	0.0334578	0.925874	-0.482955	1.62086	Up	7.00247	7.48543	Ssc.5557.1.S1_at	MUM1L1
3909	0.00217739	0.0334874	0.925783	0.489849	1.63207	Down	6.6334	6.14355	Ssc.14242.1.A1_at	NAP1L1
19041	0.00217851	0.0334874	0.925763	-0.409467	1.50601	Up	10.2277	10.6372	Ssc.4122.1.A1_at	RPL37
4408	0.00219482	0.0336373	0.925477	0.686225	1.9862	Down	6.50061	5.81438	Ssc.15309.1.S1_at	GGH
10208	0.00219487	0.0336373	0.925476	0.529104	1.69741	Down	6.58439	6.05528	Ssc.21960.1.S1_at	SRSF10
22440	0.00219372	0.0336373	0.925496	-0.225698	1.2532	Up	9.51083	9.73652	Ssc.806.1.S1_at	RPL23
1339	0.00220061	0.0336916	0.925375	-1.05304	2.86634	Up	4.95495	6.00799	Ssc.11331.1.A1_at	C11orf73
2134	0.00221557	0.0338865	0.925114	-1.95355	7.05369	Up	2.28123	4.23479	Ssc.12188.1.A1_at	CTC1
22416	0.0022247	0.0339922	0.924955	-0.88402	2.42061	Up	5.3264	6.21042	Ssc.8035.1.S1_at	AQR
19571	0.00222815	0.0340109	0.924895	-0.640917	1.89822	Up	5.10013	5.74104	Ssc.4715.1.S1_at	TM7SF2
2445	0.00224494	0.0340991	0.924603	-1.37077	3.93837	Up	5.85563	7.2264	Ssc.12565.1.A1_at	BCAT1
3193	0.00223892	0.0340991	0.924708	0.38001	1.4623	Down	6.46931	6.08929	Ssc.13395.1.S1_at	RBM17
4229	0.00224194	0.0340991	0.924655	1.50838	4.51938	Down	5.23472	3.72635	Ssc.14914.1.A1_at	ID2
6223	0.00223809	0.0340991	0.924722	-0.249638	1.28356	Up	9.51243	9.76207	Ssc.17186.2.S1_at	IGFBP7
12347	0.00224732	0.0340991	0.924562	0.814638	2.25836	Down	4.93905	4.12441	Ssc.24650.1.S1_at	CHURC1
16460	0.00224516	0.0340991	0.9246	0.545536	1.72553	Down	5.13806	4.59253	Ssc.29353.1.A1_at	CCDC94
13276	0.00226238	0.0342936	0.924302	0.673544	1.96118	Down	6.81049	6.13695	Ssc.2567.2.A1_at	-
22457	0.00226717	0.0343321	0.924219	-0.261751	1.2992	Up	6.95609	7.21784	Ssc.8077.1.S1_at	DDX1
646	0.00227197	0.0343367	0.924137	-0.840799	2.31822	Up	4.20408	5.04488	Ssc.10582.1.A1_at	TMEM59
2196	0.00227171	0.0343367	0.924141	-1.93705	6.93827	Up	1.9542	3.89125	Ssc.12267.1.A1_at	-
305	0.00228022	0.0343954	0.923995	-0.97731	2.6573	Up	3.07916	4.05647	Ssc.10147.2.A1_at	RPF2
15237	0.00228035	0.0343954	0.923992	0.392433	1.48058	Down	6.82622	6.43378	Ssc.27727.1.S1_at	UBR1
61	0.00228304	0.034402	0.923946	-0.770961	2.16184	Up	4.88397	5.65494	AFFX-Ss_Angioten_3_s_at	-	x
2925	0.00228779	0.0344397	0.923865	-0.867067	2.37992	Up	7.03789	7.90496	Ssc.13101.1.A1_at	HIGD1B
13059	0.00230232	0.0346242	0.923616	-0.463857	1.5902	Up	5.36941	5.83327	Ssc.2531.1.S1_at	TTYH2
22998	0.00231423	0.0347692	0.923412	-0.865566	2.37635	Up	4.78676	5.65232	Ssc.8650.1.A1_at	GRB14
16992	0.0023387	0.0351023	0.922996	0.480887	1.61751	Down	5.43643	4.95555	Ssc.2991.1.S1_at	-
1301	0.00234315	0.0351346	0.922921	0.66422	1.94297	Down	5.61144	4.94722	Ssc.11289.1.A1_at	ZNF653
13944	0.00234816	0.0351752	0.922836	0.342028	1.4078	Down	6.74837	6.40634	Ssc.26447.1.S1_at	TMEM41A
3751	0.00236236	0.0353531	0.922596	-0.903857	2.46911	Up	3.45584	4.3597	Ssc.14053.1.A1_at	TSHB
22143	0.00236696	0.0353873	0.922519	-0.602552	1.82678	Up	5.1758	5.77835	Ssc.7738.1.A1_at	-
23710	0.00237047	0.0354051	0.92246	-0.422824	1.52627	Up	5.05295	5.47577	Ssc.9509.1.A1_at	EML4
6400	0.0023762	0.0354561	0.922363	0.678255	1.97044	Down	6.19581	5.51755	Ssc.17387.1.A1_at	HR
973	0.00238852	0.0356051	0.922156	0.281867	1.3256	Down	9.0426	8.76073	Ssc.10966.1.A1_at	RBBP7
376	0.00240121	0.0356899	0.921943	0.705533	2.02493	Down	7.89621	7.19068	Ssc.10232.1.A1_at	MYLIP
16298	0.00240047	0.0356899	0.921956	-0.711854	2.03777	Up	5.72539	6.43724	Ssc.29185.1.A1_at	ITGA8
23600	0.00239666	0.0356899	0.92202	0.467966	1.59674	Down	6.75008	6.28212	Ssc.9388.1.A1_at	RNF130
10463	0.00240719	0.0357143	0.921844	-0.238306	1.2691	Up	7.46557	7.70388	Ssc.2221.1.S1_at	ANAPC13
21259	0.00240752	0.0357143	0.921838	-0.366848	1.44318	Up	8.74619	9.11304	Ssc.6742.1.A1_at	SCP2
1405	0.00242003	0.0357466	0.921629	0.459338	1.58303	Down	6.42108	5.96175	Ssc.11395.1.S1_at	PI4K2A
3399	0.0024214	0.0357466	0.921607	0.482947	1.62084	Down	7.09987	6.61693	Ssc.13606.1.A1_at	GNA14
4262	0.00242089	0.0357466	0.921615	0.606391	1.8338	Down	8.27217	7.66578	Ssc.15069.1.S1_at	CYP4F3
15866	0.0024192	0.0357466	0.921643	-1.05207	2.86357	Up	3.90895	4.96102	Ssc.28489.1.S1_at	FHAD1
19740	0.00242004	0.0357466	0.921629	0.293	1.34044	Down	6.39835	6.10535	Ssc.4926.1.S1_at	RNF220
21852	0.00243278	0.0358798	0.921417	-0.623479	1.86541	Up	5.22191	5.84539	Ssc.7452.1.A1_at	SDAD1
2290	0.00244015	0.0359324	0.921295	-0.62995	1.87752	Up	7.56212	8.19207	Ssc.1238.1.S1_at	CYB5R1
23957	0.00244104	0.0359324	0.92128	-1.22083	3.38999	Up	3.69764	4.91847	Ssc.9822.1.A1_at	PGRMC1
5809	0.002448	0.0359962	0.921165	-2.24875	9.47587	Up	1.34105	3.58979	Ssc.16621.1.A1_at	SLC1A1
10948	0.00245009	0.0359962	0.92113	0.369558	1.4471	Down	6.66594	6.29638	Ssc.22874.1.S1_at	-
9993	0.00245906	0.0360933	0.920982	-0.744498	2.10538	Up	3.99349	4.73798	Ssc.21773.1.A1_at	EXOC3L4
12270	0.00246149	0.0360943	0.920942	0.817133	2.264	Down	5.63864	4.82151	Ssc.24571.1.S1_at	-
15028	0.00247444	0.0362494	0.920728	0.571683	1.77125	Down	5.73144	5.15975	Ssc.27491.1.A1_at	-
12820	0.00248527	0.0362736	0.92055	1.13188	3.10149	Down	4.82845	3.69657	Ssc.25084.1.S1_at	SAP18
18141	0.00248159	0.0362736	0.92061	-0.876863	2.40335	Up	3.70655	4.58341	Ssc.31105.1.A1_at	PUS10
22411	0.00248559	0.0362736	0.920545	-0.332831	1.39491	Up	9.65656	9.98939	Ssc.803.1.A1_at	RPL34
22907	0.00248443	0.0362736	0.920564	1.52669	4.60291	Down	6.24987	4.72318	Ssc.8555.1.A1_at	MRPL18
1713	0.00249113	0.0363198	0.920454	0.636797	1.89042	Down	6.27467	5.63787	Ssc.11712.1.A1_at	-
2464	0.00250157	0.0364372	0.920282	0.22592	1.25348	Down	8.10516	7.87924	Ssc.12589.1.A1_at	DYNLT3
18037	0.00250922	0.0365138	0.920157	0.293644	1.34131	Down	7.46189	7.16825	Ssc.30998.1.A1_at	RCBTB2
13620	0.00251596	0.0365771	0.920047	-1.60177	4.96183	Up	1.49267	3.09445	Ssc.26152.1.S1_at	-
21422	0.00252045	0.0366075	0.919974	-0.639351	1.89525	Up	4.7605	5.39985	Ssc.6944.1.A1_at	ALG8
2868	0.00252357	0.036618	0.919923	-1.15868	3.18571	Up	3.10589	4.26457	Ssc.13036.1.A1_at	RBM10
2440	0.00253241	0.0366767	0.919779	0.335404	1.3985	Down	6.90795	6.57255	Ssc.12554.1.A1_at	MRPS26
14987	0.0025322	0.0366767	0.919782	-0.525458	1.69123	Up	5.05222	5.57768	Ssc.27457.1.A1_at	YAP1
19089	0.00254231	0.0367852	0.919618	0.352326	1.42237	Down	6.49069	6.13837	Ssc.4160.1.A1_at	-
8075	0.00254877	0.0368438	0.919513	0.785302	2.19307	Down	8.03255	7.24724	Ssc.19182.1.A1_at	PRR15L
11667	0.00256136	0.0369907	0.919309	1.45027	4.26429	Down	4.37519	2.92492	Ssc.24031.1.S1_at	CLTB
5117	0.00256757	0.0370454	0.919209	-2.28956	9.87055	Up	1.68213	3.97169	Ssc.16019.2.A1_a_at	POU1F1
13365	0.00257266	0.0370838	0.919127	0.429778	1.53692	Down	7.49954	7.06976	Ssc.25821.1.S1_s_at	GOLGA2
9276	0.00257762	0.0371203	0.919047	-1.3465	3.84396	Up	5.59747	6.94397	Ssc.20942.1.S1_at	PPDPF
23319	0.00258085	0.0371319	0.918995	-0.377842	1.45913	Up	5.26397	5.64181	Ssc.9058.1.A1_at	GRIP1
1575	0.00260574	0.0374195	0.918595	1.41676	4.12374	Down	3.88268	2.46592	Ssc.11563.1.S1_at	-
22329	0.0026033	0.0374195	0.918634	-0.253031	1.28792	Up	9.50864	9.76167	Ssc.793.1.A1_at	RPL21
2728	0.00261009	0.037427	0.918525	-0.871157	2.38967	Up	4.16388	5.03504	Ssc.12893.1.A1_at	ILK
14103	0.00261116	0.037427	0.918508	-0.32014	1.37732	Up	5.77111	6.09125	Ssc.26609.1.A1_at	THAP6
5686	0.00261738	0.0374453	0.918408	-0.587415	1.79933	Up	4.1379	4.72531	Ssc.16456.2.S1_at	PPIG
6412	0.00262564	0.0374453	0.918276	-0.55932	1.74948	Up	7.37253	7.93185	Ssc.17405.2.A1_at	NCKAP5
8223	0.00263063	0.0374453	0.918197	-1.05645	2.87615	Up	3.73789	4.79434	Ssc.19294.1.S1_at	SLC39A3
12979	0.00262926	0.0374453	0.918219	-2.59791	13.4357	Up	2.22615	4.82407	Ssc.25226.1.S1_at	AFMID
15868	0.00263034	0.0374453	0.918201	-0.473961	1.60634	Up	4.74412	5.21808	Ssc.28490.1.S1_at	MAST1
21022	0.00262938	0.0374453	0.918217	1.17701	3.24465	Down	6.89289	5.71589	Ssc.6475.1.A1_at	PCOLCE
22141	0.00261771	0.0374453	0.918403	-0.601435	1.82474	Up	4.63415	5.23559	Ssc.7735.3.S1_at	ARPC1A
23119	0.00263204	0.0374453	0.918174	0.666116	1.94666	Down	7.44744	6.78133	Ssc.8798.1.A1_at	SRXN1
21877	0.00264063	0.0375324	0.918037	-2.29536	9.92797	Up	0.926388	3.22174	Ssc.748.1.S1_at	ENAM
13961	0.00264727	0.0375919	0.917932	-1.85077	6.36469	Up	3.33157	5.18233	Ssc.26464.1.A1_at	TM9SF2
11907	0.00265047	0.0376024	0.917881	0.679205	1.97231	Down	8.0532	7.374	Ssc.24238.1.S1_s_at	-
14224	0.0026533	0.0376076	0.917836	0.501163	1.65064	Down	4.91656	4.4154	Ssc.26722.1.S1_at	PPA2
2911	0.00266347	0.0377167	0.917675	-0.505591	1.65796	Up	5.70682	6.21241	Ssc.1308.1.S1_at	GPC1
22225	0.00268819	0.0380316	0.917284	-0.841461	2.31975	Up	5.45321	6.29467	Ssc.7823.1.A1_at	-
6947	0.00269491	0.0380914	0.917178	0.92862	2.53102	Down	7.788	6.85938	Ssc.18084.1.S1_at	DNAJC12
18757	0.0027002	0.0381309	0.917095	0.900638	2.46117	Down	6.13281	5.23217	Ssc.3770.1.A1_at	FAM96B
13156	0.00270338	0.0381406	0.917045	-0.708464	2.03087	Up	4.61928	5.32774	Ssc.25468.1.S1_at	SLC45A2
1573	0.00270704	0.0381569	0.916987	-0.396655	1.48684	Up	6.19772	6.59437	Ssc.11562.1.S1_s_at	NFIC
1765	0.00271905	0.0382064	0.916798	-1.21363	3.36567	Up	4.65788	5.87151	Ssc.11769.1.A1_at	METTL2B
4993	0.00271454	0.0382064	0.916869	0.827644	2.28792	Down	5.13745	4.3098	Ssc.1594.2.S1_a_at	COBLL1
5187	0.00271562	0.0382064	0.916852	-2.18842	8.92114	Up	1.96405	4.15248	Ssc.16068.1.A1_at	OR1J4
16010	0.00272055	0.0382064	0.916775	-0.822964	2.27724	Up	7.11901	7.94198	Ssc.28782.2.S1_at	SLC38A1
20642	0.00272666	0.038257	0.916679	-0.467429	1.59589	Up	6.2847	6.75213	Ssc.5998.1.S1_at	AARSD1
6347	0.00272957	0.0382627	0.916634	-0.357893	1.43031	Up	6.33217	6.69006	Ssc.17320.1.S1_at	MRPL34
13621	0.0027358	0.0382798	0.916536	-1.75021	5.75581	Up	1.88785	3.63806	Ssc.26153.1.A1_at	PCNT
17334	0.00273441	0.0382798	0.916558	1.00046	2.71952	Down	6.0548	5.05434	Ssc.30284.1.A1_at	ATF7IP
14959	0.0027435	0.0383203	0.916416	-1.25807	3.51861	Up	5.96874	7.22681	Ssc.27431.1.A1_at	BCAT1
21474	0.00274371	0.0383203	0.916413	-1.28773	3.62456	Up	3.49831	4.78604	Ssc.7008.1.A1_at	-
3726	0.00274697	0.0383308	0.916362	0.345262	1.41236	Down	8.81472	8.46946	Ssc.14003.2.S1_at	RPS4X
16410	0.00275498	0.0384075	0.916237	-1.4223	4.14663	Up	2.77987	4.20216	Ssc.293.1.S1_at	ZP2
2032	0.00276049	0.0384492	0.916151	-0.196673	1.21735	Up	9.80209	9.99877	Ssc.12073.1.A1_at	RPS2
20090	0.00276814	0.0385207	0.916033	0.21943	1.24537	Down	7.18502	6.96559	Ssc.5321.1.A1_at	RNF40
944	0.00277261	0.0385477	0.915963	-1.4448	4.24101	Up	3.74249	5.1873	Ssc.10936.2.A1_at	ZCCHC3
343	0.00280207	0.0387349	0.915507	1.52989	4.61767	Down	5.2071	3.67721	Ssc.10195.1.A1_at	PCF11
2786	0.002794	0.0387349	0.915632	-0.323178	1.38151	Up	7.13448	7.45766	Ssc.12952.1.S1_at	TMEM184C
2901	0.0027977	0.0387349	0.915575	0.381814	1.46494	Down	6.66328	6.28147	Ssc.1307.1.S1_at	DNAJC14
6438	0.00279996	0.0387349	0.91554	-0.564023	1.75773	Up	5.49351	6.05754	Ssc.17449.1.S1_at	-
11610	0.00280381	0.0387349	0.91548	-1.92845	6.87883	Up	1.35795	3.28639	Ssc.23973.1.S1_at	NAA15
16354	0.00279554	0.0387349	0.915608	1.02184	2.77831	Down	4.41582	3.39398	Ssc.29243.1.A1_at	MYBPH
23809	0.00278945	0.0387349	0.915702	1.80086	6.05486	Down	3.78745	1.98659	Ssc.9639.1.A1_at	GLUL
21917	0.00280839	0.0387631	0.91541	-0.386549	1.47189	Up	5.75609	6.14264	Ssc.7511.2.A1_at	ATP6V1C1
6222	0.00282411	0.0389449	0.915168	0.440005	1.55271	Down	7.70794	7.26793	Ssc.17186.1.S1_a_at	POLR2B
8564	0.00283724	0.0389851	0.914966	-0.867958	2.38204	Up	3.51288	4.38084	Ssc.19591.1.S1_at	GJB1
15064	0.00283269	0.0389851	0.915036	-0.808218	2.24391	Up	4.56338	5.3716	Ssc.27523.1.S1_at	DVL3
17181	0.00283107	0.0389851	0.915061	-0.612212	1.84451	Up	4.99038	5.6026	Ssc.30124.1.A1_at	WDR52
20303	0.00283716	0.0389851	0.914967	-0.851001	2.34199	Up	4.50849	5.35949	Ssc.5570.2.S1_a_at	RAB11B
455	0.00285828	0.039239	0.914644	-0.330779	1.39205	Up	6.91377	7.24455	Ssc.1034.1.A1_at	TIPARP
315	0.00286295	0.0392678	0.914573	-1.80019	6.05077	Up	1.25532	3.0555	Ssc.10157.1.A1_at	KCTD9
10348	0.00287114	0.0393095	0.914448	0.348977	1.41762	Down	6.84171	6.49273	Ssc.22092.1.S1_at	HS3ST1
14280	0.00286933	0.0393095	0.914476	-2.37886	10.7926	Up	2.44673	4.82559	Ssc.26778.1.S1_at	NUDCD2
15873	0.00289652	0.03962	0.914062	1.50463	4.50248	Down	4.52747	3.02284	Ssc.28494.1.S1_at	-
23692	0.002899	0.03962	0.914025	0.575165	1.77742	Down	6.38105	5.80589	Ssc.9489.2.A1_at	ALG13
4426	0.0029057	0.0396519	0.913923	0.924264	2.52001	Down	4.59131	3.66704	Ssc.15331.2.S1_at	TBCD
9152	0.00290652	0.0396519	0.913911	1.00999	2.74558	Down	7.93979	6.9298	Ssc.20642.1.S1_at	CES3
15025	0.00291526	0.0397356	0.913779	0.520068	1.68214	Down	5.41533	4.89526	Ssc.27489.1.S1_at	C15orf39
23569	0.00292865	0.0398826	0.913576	0.541681	1.71889	Down	6.81519	6.27351	Ssc.9365.2.S1_a_at	IGF2
4246	0.00293218	0.039895	0.913523	-0.175649	1.19202	Up	7.14787	7.32352	Ssc.1502.1.S1_at	IGBP1
20734	0.0029449	0.0400325	0.913332	1.40715	4.0843	Down	4.70183	3.29468	Ssc.6106.1.S1_at	PTPN20B
17259	0.00294793	0.0400381	0.913286	0.679824	1.97353	Down	5.55777	4.87795	Ssc.30204.1.A1_at	ZEB1
2189	0.00297351	0.0400649	0.912903	-0.423537	1.52735	Up	6.3878	6.81133	Ssc.12256.1.S1_at	CCDC104
2646	0.00297197	0.0400649	0.912926	-1.49788	4.47221	Up	2.69581	4.19369	Ssc.12801.1.A1_at	-
4832	0.00297206	0.0400649	0.912924	0.381514	1.4645	Down	6.76889	6.38738	Ssc.1584.1.A1_at	AIM1L
9453	0.00296261	0.0400649	0.913066	-1.58036	4.85669	Up	3.23371	4.81407	Ssc.21175.1.S1_at	SLC27A6
11062	0.00295811	0.0400649	0.913134	0.453619	1.574	Down	6.26844	5.81483	Ssc.2308.1.S1_at	LDB2
12174	0.00296121	0.0400649	0.913087	0.435646	1.54596	Down	6.16101	5.72536	Ssc.24477.1.A1_at	ROCK1
13200	0.00296625	0.0400649	0.913011	0.501327	1.65091	Down	6.94857	6.44724	Ssc.2554.1.S1_at	-
18594	0.00296687	0.0400649	0.913002	-1.51566	4.55245	Up	2.24427	3.75993	Ssc.3566.2.A1_at	-
21167	0.00296031	0.0400649	0.913101	0.445852	1.56182	Down	7.57136	7.12551	Ssc.6641.1.S1_at	TBK1
6133	0.00299359	0.0402645	0.912603	0.390766	1.47811	Down	7.65357	7.26281	Ssc.17005.1.A1_at	FZR1
10480	0.00299145	0.0402645	0.912635	-1.92834	6.87807	Up	2.03357	3.9619	Ssc.22222.1.A1_at	-
4420	0.00300258	0.0403144	0.912469	0.339083	1.40366	Down	6.99148	6.6524	Ssc.15326.1.S1_at	-
22925	0.00300001	0.0403144	0.912507	-1.21675	3.37621	Up	4.4662	5.68295	Ssc.8572.1.A1_at	RPL35A
20525	0.00300997	0.0403781	0.912359	-0.331944	1.39367	Up	5.39993	5.73188	Ssc.5861.2.A1_at	C20orf4
7374	0.00301293	0.0403824	0.912315	0.658054	1.93103	Down	5.93747	5.27941	Ssc.18487.1.S1_a_at	FBXO31
16319	0.00301571	0.0403843	0.912274	-0.597324	1.81725	Up	4.74427	5.34159	Ssc.2921.2.A1_at	UCK1
13584	0.00302194	0.0404322	0.912182	1.70229	5.4865	Down	4.03068	2.32839	Ssc.26118.1.S1_at	HYAL3
19640	0.00304079	0.0406488	0.911902	1.61728	5.03936	Down	4.48382	2.86654	Ssc.4815.1.A1_at	PEAR1
17004	0.00305017	0.0407387	0.911764	-0.393293	1.48185	Up	6.05873	6.45202	Ssc.29922.1.S1_at	CDAN1
7885	0.00305391	0.0407529	0.911709	-1.81345	6.13154	Up	1.25645	3.0699	Ssc.18983.1.A1_at	-
19497	0.00305877	0.0407822	0.911637	-0.529186	1.69755	Up	5.16722	5.69641	Ssc.4625.2.S1_at	C12orf49
1906	0.00306472	0.0408259	0.911549	0.839131	2.31435	Down	5.25521	4.41608	Ssc.11929.1.A1_at	METTL10
8099	0.00307228	0.0408436	0.911438	-0.693461	2.00063	Up	4.80903	5.50249	Ssc.19199.3.S1_at	NGFR
8599	0.00307528	0.0408436	0.911394	-0.504678	1.65645	Up	4.88774	5.39242	Ssc.19613.3.A1_at	ARMC6
9259	0.00308209	0.0408436	0.911294	-1.38928	4.01196	Up	6.48029	7.86957	Ssc.20906.1.A1_at	-
10007	0.00307039	0.0408436	0.911466	1.48425	4.41167	Down	4.4761	2.99185	Ssc.21790.1.A1_at	-
11037	0.00307929	0.0408436	0.911335	-0.568024	1.76478	Up	3.90246	4.47048	Ssc.23019.1.S1_at	STAC3
12013	0.00307967	0.0408436	0.91133	0.424826	1.52932	Down	6.78247	6.35765	Ssc.24335.1.A1_at	RBM7
69	0.00308867	0.0408953	0.911198	-1.37112	3.93977	Up	3.40736	4.77848	AFFX-Ss_ErythRec_M_at	-	x
1252	0.00311111	0.0410716	0.910869	-0.332207	1.39404	Up	6.59333	6.92554	Ssc.11245.1.S1_at	PPP1R7
3084	0.00311733	0.0410716	0.910778	0.247512	1.28083	Down	6.61922	6.37171	Ssc.13267.3.A1_a_at	-
12883	0.00311339	0.0410716	0.910836	-0.328472	1.38884	Up	5.09325	5.42172	Ssc.25140.1.A1_at	KIAA0907
17119	0.00310986	0.0410716	0.910887	-0.384576	1.46899	Up	6.50099	6.88556	Ssc.3005.1.S1_at	SORD
18035	0.00310953	0.0410716	0.910892	0.858663	2.36	Down	6.58262	5.72396	Ssc.30996.1.S1_at	-
21793	0.00311811	0.0410716	0.910767	-0.410513	1.50759	Up	6.19698	6.60749	Ssc.7375.1.A1_at	-
5522	0.00312405	0.0411143	0.91068	-0.264122	1.30229	Up	7.08484	7.34896	Ssc.16315.1.S2_at	COL5A2
21002	0.00313233	0.0411879	0.91056	-2.17335	8.78768	Up	2.25601	4.42936	Ssc.645.1.S1_at	CSTA
614	0.00313888	0.0412089	0.910465	-0.362774	1.43731	Up	9.87552	10.2383	Ssc.10541.1.S1_a_at	UBB
10763	0.00313932	0.0412089	0.910458	-0.875166	2.39927	Up	3.26122	4.13638	Ssc.22524.1.A1_at	TUBA3D
9133	0.00314358	0.0412294	0.910396	-0.327363	1.3873	Up	6.1926	6.51997	Ssc.20604.1.S1_at	UFSP2
4653	0.00315189	0.0413029	0.910276	0.626376	1.87082	Down	7.01536	6.38898	Ssc.15664.1.S1_at	C6orf145
18604	0.00316064	0.0413113	0.910149	-0.769286	2.15822	Up	4.33849	5.10778	Ssc.3577.2.S1_at	FAM96B
18732	0.00315816	0.0413113	0.910185	-0.356792	1.42874	Up	5.84312	6.19991	Ssc.3735.2.A1_at	-
20844	0.00315912	0.0413113	0.910171	-0.625416	1.86902	Up	5.60232	6.22774	Ssc.6240.1.A1_at	LRRC46
11353	0.00317137	0.0413807	0.909994	-1.73714	5.68109	Up	1.34903	3.08618	Ssc.23637.1.S1_at	-
21824	0.0031688	0.0413807	0.910031	-1.65164	5.21552	Up	2.06617	3.7178	Ssc.7421.1.A1_at	TMED5
23015	0.00317462	0.0413878	0.909947	0.185539	1.20387	Down	8.85112	8.66558	Ssc.867.1.A1_at	ATP6V0E1
22172	0.00317997	0.0414222	0.909869	-0.26793	1.30726	Up	6.56247	6.8304	Ssc.7769.1.S1_at	LPGAT1
15529	0.00319428	0.0415731	0.909663	-0.292123	1.33927	Up	9.78711	10.0792	Ssc.28136.1.A1_s_at	RPL35A
1956	0.0031975	0.0415763	0.909617	1.14519	3.14302	Down	3.92248	2.7773	Ssc.11983.1.A1_at	-
16747	0.00319996	0.0415763	0.909581	0.843441	2.32435	Down	5.37582	4.53238	Ssc.29653.1.A1_at	AZI2
57	0.00320757	0.0415819	0.909472	-1.1252	3.08084	Up	6.65892	7.78412	AFFX-Ss_18SrRNA_at	-	x
5079	0.00321672	0.0415819	0.90934	-0.618961	1.857	Up	4.16433	4.7833	Ssc.15992.1.S1_at	SREBF1
11217	0.00321657	0.0415819	0.909343	-1.21906	3.38402	Up	3.86339	5.08245	Ssc.23437.1.A1_at	-
13043	0.0032115	0.0415819	0.909415	0.292031	1.33914	Down	6.33151	6.03947	Ssc.25278.1.A1_at	PHF2
13415	0.00321543	0.0415819	0.909359	-1.25757	3.51686	Up	3.06535	4.32292	Ssc.25899.1.S1_at	HTRA4
18149	0.00321113	0.0415819	0.909421	0.343057	1.40925	Down	7.91841	7.57536	Ssc.31113.1.S1_at	TTC14
3938	0.00322711	0.0416533	0.909191	-1.34427	3.83539	Up	3.30573	4.65	Ssc.14275.1.A1_at	CALCR
8423	0.00323042	0.0416533	0.909144	0.797274	2.21948	Down	7.02404	6.22676	Ssc.1948.1.S1_at	TMBIM1
23726	0.00322773	0.0416533	0.909183	0.391613	1.47937	Down	6.55969	6.16808	Ssc.9528.1.S1_at	UTP3
5936	0.00323749	0.0417092	0.909043	0.622192	1.86301	Down	8.55033	7.92814	Ssc.16743.1.S1_at	FN1
2371	0.00325891	0.041861	0.908737	0.28495	1.3297	Down	6.50886	6.22391	Ssc.12464.1.A1_at	PEX11B
5583	0.00326023	0.041861	0.908718	0.496729	1.64334	Down	5.81729	5.32056	Ssc.16357.1.S1_at	CD58
11850	0.00325701	0.041861	0.908764	0.206662	1.22957	Down	6.03193	5.82527	Ssc.24196.1.S1_at	ACSM3
14095	0.00325487	0.041861	0.908795	0.849757	2.33908	Down	4.7502	3.90044	Ssc.26605.1.S1_at	C16orf93
8070	0.00326394	0.0418735	0.908665	-2.38075	10.813	Up	2.66009	5.04084	Ssc.19179.1.A1_at	C11orf93
2418	0.00326846	0.0418916	0.908601	0.874539	2.39777	Down	5.64463	4.77009	Ssc.12521.1.A1_at	AKAP13
18304	0.00327247	0.0418916	0.908544	-0.625949	1.87002	Up	4.21234	4.83829	Ssc.32.1.S1_at	ITGA2B
23874	0.00327358	0.0418916	0.908528	0.313753	1.36855	Down	6.96976	6.656	Ssc.9725.1.A1_at	-
3372	0.00327677	0.0418973	0.908483	0.256527	1.29243	Down	6.83971	6.58318	Ssc.13577.1.A1_at	LMBRD2
15427	0.00328425	0.0419227	0.908377	-1.10895	3.03117	Up	5.20548	6.31442	Ssc.28028.1.A1_at	ATF6
19231	0.00328355	0.0419227	0.908387	0.669492	1.95324	Down	6.41697	5.74748	Ssc.4292.1.S1_a_at	-
15628	0.00329309	0.0420005	0.908251	-1.6489	5.20126	Up	4.31866	5.96757	Ssc.2825.1.S1_at	GSTA1
3927	0.0033007	0.0420624	0.908144	1.36929	3.93258	Down	2.1613	0.792001	Ssc.14263.1.A1_at	-
13670	0.00330499	0.0420821	0.908083	0.369156	1.44651	Down	7.27023	6.90108	Ssc.26208.1.S1_at	POGZ
9850	0.00333185	0.0423786	0.907704	0.26151	1.29889	Down	6.94862	6.68711	Ssc.21632.1.S1_at	LRRC47
11948	0.00333382	0.0423786	0.907676	-1.83994	6.29614	Up	1.80751	3.64745	Ssc.24274.1.S1_at	GTF2H5
11309	0.00334877	0.0425039	0.907466	-0.904603	2.47095	Up	3.59372	4.49832	Ssc.23532.1.S1_at	SELO
13698	0.00334925	0.0425039	0.907459	0.43416	1.54367	Down	6.06484	5.63068	Ssc.26239.1.S1_at	RAB24
13555	0.00335226	0.0425069	0.907417	0.427841	1.53394	Down	5.64534	5.2175	Ssc.26089.1.S1_at	TNFRSF17
18255	0.00335548	0.0425124	0.907372	0.312594	1.36697	Down	7.20204	6.88945	Ssc.31209.1.A1_at	AGTPBP1
4836	0.00336212	0.0425613	0.907278	-1.51612	4.55452	Up	2.21686	3.73298	Ssc.15842.1.A1_at	NR1I2
13201	0.00336651	0.0425815	0.907217	0.483876	1.62235	Down	6.03384	5.54996	Ssc.2554.2.S1_at	-
3837	0.00337116	0.0425954	0.907152	0.496072	1.64226	Down	5.27409	4.77802	Ssc.14160.1.S1_at	ALKBH1
15114	0.00337319	0.0425954	0.907124	0.38894	1.47542	Down	6.68178	6.29284	Ssc.27571.1.S1_at	CHRAC1
22613	0.00338018	0.0426485	0.907026	0.269801	1.3097	Down	7.10269	6.83289	Ssc.8247.1.A1_at	RPL17
4918	0.00338853	0.0426844	0.906909	-1.75801	5.80088	Up	2.60324	4.36125	Ssc.15887.1.S1_at	ATP1B4
17099	0.00339141	0.0426844	0.906869	0.876497	2.40247	Down	7.82541	6.94891	Ssc.30028.1.A1_at	-
21699	0.0033907	0.0426844	0.906879	-0.251457	1.2859	Up	9.61516	9.86662	Ssc.7264.1.A1_at	NACA
1979	0.00340504	0.0428208	0.906679	-0.14757	1.15901	Up	8.154	8.30157	Ssc.1201.1.S1_at	DYNC1I2
8899	0.00342033	0.0429777	0.906466	-0.394778	1.48406	Up	7.53268	7.92746	Ssc.20120.1.A1_at	EIF3C
20492	0.00342756	0.0430331	0.906366	-0.670963	1.95612	Up	4.63947	5.31044	Ssc.5820.1.A1_at	-
1404	0.003443	0.0431914	0.906152	-0.543213	1.72153	Up	6.05036	6.59357	Ssc.11394.1.A1_at	ZNHIT6
4504	0.00344963	0.0432391	0.90606	0.650775	1.91703	Down	5.71296	5.06218	Ssc.15463.1.S1_at	BCLAF1
17096	0.00345894	0.0432849	0.905932	-0.607369	1.83559	Up	4.70774	5.31511	Ssc.30024.1.A1_at	ABCA5
20723	0.00345707	0.0432849	0.905958	-0.686709	1.98717	Up	4.4313	5.11801	Ssc.6093.3.A1_at	NCAM1
19939	0.00346269	0.0432963	0.90588	-0.644747	1.9055	Up	3.78854	4.43329	Ssc.5125.1.A1_at	PIM2
16241	0.00347421	0.0434048	0.905721	0.489646	1.63174	Down	5.54483	5.05518	Ssc.29111.1.S1_at	-
21247	0.00348741	0.0435341	0.90554	-0.247926	1.28136	Up	8.73699	8.98492	Ssc.6728.1.S1_at	HSP90AB1
12537	0.00349323	0.0435711	0.90546	-0.233769	1.26335	Up	5.66348	5.89725	Ssc.24829.1.A1_at	GLTSCR1
24033	0.00349803	0.0435954	0.905394	-0.267214	1.30632	Up	9.97014	10.2374	Ssc.993.1.A1_at	RPL37A
7333	0.00351258	0.0437054	0.905194	0.266937	1.30596	Down	7.50865	7.24171	Ssc.18454.1.A1_at	TLE2
8852	0.00351221	0.0437054	0.905199	1.40271	4.06619	Down	4.87008	3.46738	Ssc.20017.1.A1_at	MYH10
966	0.00352337	0.0437685	0.905047	-0.300907	1.35108	Up	10.0265	10.3274	Ssc.10956.1.S1_at	RPS27A
17465	0.00352115	0.0437685	0.905077	0.3448	1.41171	Down	7.2581	6.9133	Ssc.30426.1.A1_at	ZBTB37
21955	0.00353564	0.0438852	0.904879	-0.394488	1.48362	Up	5.98038	6.37487	Ssc.7554.1.S1_at	C16orf80
3548	0.0035491	0.0440165	0.904695	-0.66849	1.95129	Up	5.01688	5.68537	Ssc.1377.1.A1_at	ITGA8
15660	0.00355323	0.044032	0.904639	-1.29447	3.64905	Up	5.55453	6.849	Ssc.28283.1.A1_at	SSX2IP
177	0.00355696	0.0440425	0.904588	-1.65644	5.24062	Up	1.99389	3.65032	RPTR-Ssc-NC_002086-1_at	-	x
8731	0.00357565	0.0441893	0.904335	-0.511475	1.66775	Up	5.42612	5.93759	Ssc.19756.1.S1_at	PSMG3
9091	0.00358039	0.0441893	0.90427	1.10749	3.02675	Down	4.3508	3.24331	Ssc.20514.1.S1_at	GPT
9404	0.00357863	0.0441893	0.904294	0.546396	1.72702	Down	6.44222	5.89582	Ssc.21137.1.A1_at	ZNRF1
10016	0.00357969	0.0441893	0.90428	-0.641855	1.9	Up	4.49437	5.13622	Ssc.21799.3.S1_at	GIPC1
21185	0.00359085	0.0442827	0.904129	-0.265181	1.30367	Up	9.65561	9.92079	Ssc.6663.1.A1_at	EEF1B2
20634	0.00360345	0.0444022	0.903958	0.258184	1.29458	Down	7.89791	7.63973	Ssc.5988.1.A1_at	TCF12
16325	0.00360935	0.0444391	0.903879	-0.447507	1.56441	Up	4.73123	5.17874	Ssc.29215.1.A1_at	-
6028	0.00361848	0.0444976	0.903756	-0.353687	1.42431	Up	5.41871	5.7724	Ssc.16877.1.S1_at	GPT2
12191	0.00361999	0.0444976	0.903735	1.12088	3.06755	Down	4.97697	3.85609	Ssc.24492.1.S1_at	USP36
23946	0.00362283	0.0444976	0.903697	1.08872	2.97047	Down	6.10037	5.01165	Ssc.9803.1.A1_at	CCL14
13443	0.00362577	0.0444978	0.903657	-0.370397	1.44831	Up	5.92974	6.30013	Ssc.25938.1.A1_at	PEX2
2411	0.00363804	0.0446125	0.903492	-0.894736	2.44669	Up	8.9016	9.79633	Ssc.12508.1.A1_at	NMU
17347	0.00364632	0.0446783	0.903381	-0.514243	1.67237	Up	6.63238	7.14663	Ssc.30296.2.A1_at	CLMN
920	0.00366221	0.044837	0.903168	-0.431311	1.53927	Up	5.62849	6.0598	Ssc.10911.1.A1_at	ADRBK2
7416	0.00366609	0.0448486	0.903116	-0.602974	1.82755	Up	8.04636	8.64934	Ssc.1852.1.S1_at	TMEM87A
20767	0.00366943	0.0448535	0.903071	0.37516	1.45522	Down	5.85616	5.481	Ssc.6152.1.A1_at	HYAL2
1748	0.0036839	0.0448668	0.902878	0.288206	1.33403	Down	6.808	6.5198	Ssc.11748.1.S1_at	PHLDB1
6160	0.00368173	0.0448668	0.902907	0.38079	1.46344	Down	6.28992	5.90913	Ssc.1704.1.S1_at	DNMT3A
15325	0.00368814	0.0448668	0.902821	-0.395138	1.48459	Up	5.92275	6.31789	Ssc.2790.1.S1_at	USP4
20246	0.00367656	0.0448668	0.902976	0.472307	1.60369	Down	8.08198	7.60967	Ssc.55.1.S1_at	EGFR
21065	0.00368547	0.0448668	0.902857	-0.2811	1.32459	Up	6.06368	6.34478	Ssc.6524.1.S1_at	FAU
23683	0.00368326	0.0448668	0.902887	-0.800223	2.22604	Up	4.24028	5.04051	Ssc.948.1.A1_at	RPS28
1601	0.0036941	0.0448907	0.902742	-1.88931	6.61479	Up	1.90516	3.79447	Ssc.11589.1.A1_at	-
5140	0.00369598	0.0448907	0.902717	-1.35597	3.88051	Up	2.65694	4.01291	Ssc.16037.1.S1_at	UPK1A
6304	0.00370106	0.0449167	0.902649	0.732668	2.08062	Down	6.9834	6.25074	Ssc.17284.1.A1_at	ALDH7A1
9348	0.00370445	0.0449223	0.902604	0.226954	1.25477	Down	6.88481	6.65785	Ssc.21060.1.A1_at	GOLIM4
4185	0.00371526	0.0450176	0.90246	1.18764	3.27935	Down	5.26207	4.07443	Ssc.1456.1.S1_at	ATG4A
17592	0.00371916	0.0450291	0.902408	-0.396106	1.48603	Up	4.98609	5.3822	Ssc.30556.1.A1_at	CARM1
6731	0.00373117	0.0451388	0.902249	0.532996	1.70403	Down	6.78141	6.24841	Ssc.17872.1.A1_at	NR2F2
3364	0.00376153	0.0453787	0.901847	-0.24504	1.27767	Up	9.75226	9.9973	Ssc.1357.1.S1_at	LOC100505503
11858	0.00376316	0.0453787	0.901826	-0.783236	2.18854	Up	4.31168	5.09491	Ssc.24201.1.A1_at	RALBP1
13646	0.00376665	0.0453787	0.90178	1.11459	3.04831	Down	4.81858	3.70399	Ssc.2618.1.S1_at	MAMDC4
17000	0.00376453	0.0453787	0.901808	-0.839921	2.31618	Up	5.4795	6.31942	Ssc.29916.1.A1_at	MND1
21034	0.00376882	0.0453787	0.901751	-0.337018	1.40076	Up	6.62325	6.96027	Ssc.6488.1.S1_at	RAPSN
21662	0.0037627	0.0453787	0.901832	-0.691213	1.99614	Up	3.88702	4.57824	Ssc.7228.1.A1_at	MRPL3
19582	0.00377386	0.0454036	0.901685	-0.335636	1.39883	Up	7.01357	7.34921	Ssc.4730.1.A1_at	AP2A2
6751	0.00378104	0.0454542	0.90159	1.12239	3.07219	Down	3.39374	2.27135	Ssc.17894.1.A1_at	PTRH1
1572	0.00378935	0.0454825	0.901481	0.92662	2.52596	Down	6.13195	5.20533	Ssc.11561.1.A1_at	NELL2
15970	0.00378899	0.0454825	0.901486	0.346	1.4134	Down	6.6145	6.2685	Ssc.28687.1.S1_at	-
1229	0.0038056	0.0455004	0.901267	-0.336751	1.40039	Up	5.68807	6.02482	Ssc.11217.1.A1_at	COG4
8228	0.0038036	0.0455004	0.901294	0.694305	2.00232	Down	6.99396	6.29966	Ssc.19298.2.S1_at	-
14188	0.00380573	0.0455004	0.901266	-0.386383	1.47165	Up	5.68731	6.07369	Ssc.26686.1.S1_at	RBM19
14566	0.00379922	0.0455004	0.901351	0.46466	1.59147	Down	5.83418	5.36952	Ssc.27075.1.A1_at	-
19048	0.00380232	0.0455004	0.90131	-1.00126	2.7217	Up	4.61122	5.61247	Ssc.4127.1.A1_at	RPS2
10265	0.00381709	0.0456005	0.901117	-0.743496	2.10328	Up	5.43044	6.17394	Ssc.2202.3.S1_at	PREB
17410	0.0038284	0.0456642	0.900969	0.997734	2.71213	Down	7.40418	6.40645	Ssc.3037.1.S1_at	SCPEP1
19525	0.00382705	0.0456642	0.900986	-1.7563	5.791	Up	3.23173	4.98804	Ssc.4664.1.S1_at	ATPAF1
19038	0.00383698	0.0457309	0.900857	0.434244	1.54379	Down	7.59797	7.16373	Ssc.4119.1.A1_at	SFRS18
3190	0.00385304	0.0458508	0.900647	-0.573032	1.77364	Up	6.48574	7.05877	Ssc.13391.1.S1_at	PIK3C3
13519	0.0038511	0.0458508	0.900672	0.598706	1.81976	Down	6.28161	5.68291	Ssc.26055.1.S1_at	-
5277	0.00385732	0.0458593	0.900591	-1.80689	6.0915	Up	1.30363	3.11053	Ssc.16128.1.A1_at	HCRTR2
21989	0.00385976	0.0458593	0.90056	-0.533913	1.70559	Up	4.80762	5.34154	Ssc.7583.1.A1_at	-
9420	0.00387586	0.0460148	0.90035	-0.784031	2.19028	Up	3.74545	4.52948	Ssc.21146.1.S1_at	LYRM7
22375	0.00390772	0.046357	0.899937	0.50404	1.65539	Down	7.35336	6.84932	Ssc.7985.1.S1_at	ATP2B1
730	0.00391456	0.0464021	0.899849	-0.546201	1.72668	Up	6.62312	7.16932	Ssc.10679.2.A1_at	KIF3A
13516	0.0039229	0.046465	0.899741	-0.434336	1.54394	Up	6.47855	6.91289	Ssc.26053.1.S1_at	XPNPEP1
21835	0.00392824	0.0464922	0.899672	-1.00364	2.72819	Up	5.59242	6.59605	Ssc.7435.2.A1_at	KLF2
1667	0.00394141	0.0465387	0.899502	-0.355926	1.4275	Up	8.0769	8.43283	Ssc.11669.3.A1_at	EIF5A
9232	0.00393599	0.0465387	0.899572	0.489781	1.63196	Down	6.26689	5.77711	Ssc.20849.1.A1_at	PHF20L1
17384	0.00394453	0.0465387	0.899462	1.35039	3.85892	Down	5.7517	4.40131	Ssc.30340.1.A1_at	ZMYND10
19144	0.00394325	0.0465387	0.899479	-0.35126	1.42086	Up	5.42382	5.77508	Ssc.4220.2.S1_a_at	COBRA1
23215	0.0039474	0.0465387	0.899425	0.598153	1.81876	Down	8.11262	7.51447	Ssc.8909.1.A1_at	-
20173	0.0039508	0.0465429	0.899382	0.311483	1.36545	Down	6.14608	5.83459	Ssc.5411.1.S1_at	JMJD6
848	0.00395982	0.0466132	0.899266	-0.312212	1.36644	Up	6.29924	6.61146	Ssc.10818.1.A1_at	CUL4A
1224	0.00396347	0.0466202	0.899219	-0.310348	1.3639	Up	5.03235	5.3427	Ssc.11213.1.S1_at	WBP4
9922	0.00397288	0.0466591	0.899098	-0.355789	1.42731	Up	5.76133	6.11712	Ssc.21696.1.S1_at	FMNL2
13203	0.00397062	0.0466591	0.899127	0.315762	1.3713	Down	6.87173	6.55597	Ssc.25540.1.S1_at	SCGN
8861	0.0039873	0.0467903	0.898913	-0.379096	1.46096	Up	10.0929	10.472	Ssc.20036.1.S1_at	RPS20
9373	0.00399262	0.0467903	0.898845	-0.831524	2.29682	Up	6.20583	7.03735	Ssc.21107.1.S1_at	CANX
19295	0.00399324	0.0467903	0.898837	-0.377416	1.45851	Up	6.6382	7.01562	Ssc.4371.1.S1_at	GALNS
9733	0.00399765	0.0468061	0.898781	-0.665656	1.94577	Up	5.13811	5.80376	Ssc.21539.2.A1_at	EID2
441	0.00402137	0.0470367	0.898478	-0.239325	1.27039	Up	5.90937	6.1487	Ssc.10317.1.A1_at	KDELC1
8742	0.00402363	0.0470367	0.89845	-0.364595	1.43993	Up	5.65965	6.02425	Ssc.19779.1.S1_at	HNF4A
23672	0.00402658	0.0470367	0.898412	-0.317885	1.37422	Up	9.83854	10.1564	Ssc.947.1.S1_s_at	RPS28
1993	0.00403522	0.0470848	0.898302	0.376792	1.4576	Down	5.05112	4.67433	Ssc.12023.2.S1_at	CCDC14
2006	0.0040456	0.0470848	0.89817	-1.23357	3.43348	Up	1.70656	2.94013	Ssc.12034.3.A1_at	ST14
2575	0.00405215	0.0470848	0.898087	-0.364502	1.4398	Up	6.9058	7.2703	Ssc.12720.1.S1_at	PLLP
9926	0.00404145	0.0470848	0.898223	0.442444	1.55651	Down	8.57378	8.13134	Ssc.217.1.S1_at	ESD
10772	0.00405227	0.0470848	0.898086	0.490918	1.63382	Down	5.86606	5.37514	Ssc.22534.1.S1_at	RABIF
13337	0.00405123	0.0470848	0.898099	0.479305	1.61495	Down	5.8374	5.3581	Ssc.25774.1.S1_at	TMEM48
22449	0.00403814	0.0470848	0.898265	0.751494	2.12016	Down	6.22556	5.47407	Ssc.8072.1.A1_at	LTBP1
17137	0.00405879	0.0471247	0.898003	2.26391	9.62066	Down	4.08815	1.82424	Ssc.3007.2.S1_at	PIK3CB
10184	0.00406939	0.0471329	0.897869	-0.486206	1.62614	Up	1.28163	1.76784	Ssc.21942.2.S1_at	TSKU
15369	0.00407795	0.0471329	0.897761	-1.06319	2.8956	Up	5.4668	6.52999	Ssc.27966.1.S1_at	PDE4DIP
17531	0.00406644	0.0471329	0.897906	0.686674	1.9871	Down	6.50795	5.82127	Ssc.30490.1.A1_at	KIAA1310
20429	0.00407416	0.0471329	0.897808	-0.841269	2.31931	Up	3.50028	4.34155	Ssc.5730.1.A1_at	PHKA2
21937	0.00408109	0.0471329	0.897721	0.334643	1.39744	Down	6.5232	6.18856	Ssc.7532.2.A1_at	GALC
23029	0.00407853	0.0471329	0.897753	0.256682	1.29263	Down	5.89613	5.63945	Ssc.8684.1.A1_at	NR2F2
23032	0.00407982	0.0471329	0.897737	-0.260595	1.2977	Up	7.55232	7.81291	Ssc.869.1.S1_at	EIF4A3
2954	0.00409295	0.047223	0.897571	0.808528	2.2446	Down	6.37912	5.57059	Ssc.13135.1.A1_a_at	ZCCHC6
14675	0.00409785	0.047223	0.897509	-0.725784	2.06635	Up	4.10429	4.83007	Ssc.27182.1.S1_at	BEST2
18429	0.00409816	0.047223	0.897505	0.226627	1.25436	Down	6.63786	6.41123	Ssc.3356.1.A1_at	ZFAND3
1931	0.00410329	0.0472465	0.897441	-0.496038	1.6422	Up	5.11304	5.60907	Ssc.11954.2.S1_at	CPNE4
805	0.00411786	0.0473505	0.897257	0.318752	1.37541	Down	6.1343	5.81555	Ssc.10771.1.A1_at	RBBP6
9100	0.00411852	0.0473505	0.897249	0.239125	1.27014	Down	7.81593	7.57681	Ssc.2054.1.A1_at	UXS1
19109	0.00413154	0.0474644	0.897085	-0.434194	1.54372	Up	5.91513	6.34932	Ssc.4187.1.S1_at	ZNF513
2028	0.00414861	0.0476247	0.896871	0.824361	2.28042	Down	5.34968	4.52532	Ssc.12069.1.A1_at	HMGXB4
9977	0.00415902	0.0477084	0.896741	0.887627	2.42936	Down	4.77299	3.88536	Ssc.21750.1.A1_at	NUDT8
9658	0.00417652	0.0478732	0.896522	0.455065	1.57628	Down	6.10235	5.64729	Ssc.21424.1.A1_at	RPRD1A
1623	0.00419214	0.0479748	0.896328	0.56507	1.75957	Down	7.15292	6.58785	Ssc.11618.1.A1_at	ITM2A
16285	0.00419471	0.0479748	0.896296	0.802663	2.23148	Down	5.02459	4.22192	Ssc.29171.1.A1_at	AZIN1
20342	0.00419794	0.0479748	0.896255	-1.85523	6.39315	Up	3.11613	4.97136	Ssc.5614.1.S1_at	TPSB2
21101	0.00419491	0.0479748	0.896293	0.203681	1.22591	Down	7.02658	6.8229	Ssc.6561.1.A1_at	TRIOBP
19836	0.00421131	0.0480916	0.896089	0.430506	1.53804	Down	8.13243	7.70192	Ssc.5022.1.A1_at	-
20458	0.00422057	0.0481255	0.895974	-0.902047	2.46464	Up	3.37113	4.27318	Ssc.5766.1.A1_at	WDR45L
23623	0.00422028	0.0481255	0.895978	0.686452	1.98665	Down	6.79172	6.10527	Ssc.9407.1.A1_at	LYPLA1
21470	0.00422486	0.0481384	0.895921	0.387581	1.47341	Down	7.04902	6.66144	Ssc.7000.1.S1_at	NUMA1
20556	0.00422972	0.0481579	0.895861	-0.250036	1.28407	Up	9.5692	9.81924	Ssc.5896.1.S1_at	RPS15A
16166	0.00423485	0.0481803	0.895797	0.53204	1.7024	Down	5.64135	5.10931	Ssc.29033.3.A1_at	-
1989	0.00426803	0.0485121	0.895387	-0.334514	1.39726	Up	9.89267	10.2272	Ssc.1202.1.A1_at	RPS3A
7632	0.00427587	0.0485121	0.89529	-1.27786	3.58896	Up	2.23052	3.50839	Ssc.18716.1.A1_at	CITED4
9328	0.00427671	0.0485121	0.89528	-0.419109	1.52061	Up	5.62567	6.04478	Ssc.2102.1.S1_at	-
18690	0.00427632	0.0485121	0.895285	0.296294	1.34487	Down	6.75135	6.45506	Ssc.3688.2.S1_at	C20orf11
14932	0.00429014	0.0486283	0.895115	0.613055	1.84606	Down	7.29524	6.68219	Ssc.27407.1.A1_at	-
1139	0.0043013	0.0487187	0.894978	0.381974	1.46517	Down	7.51855	7.13658	Ssc.11135.1.A1_at	FUS
1722	0.00433373	0.0489771	0.89458	-0.27686	1.31898	Up	9.89549	10.1723	Ssc.1172.1.S1_at	RPS13
4265	0.00433194	0.0489771	0.894602	-0.465607	1.59298	Up	7.39242	7.85802	Ssc.1509.1.S1_at	RNF26
9543	0.00432785	0.0489771	0.894652	0.442962	1.55731	Down	7.8318	7.38884	Ssc.21272.1.A1_at	RSPH9
2481	0.00434204	0.049008	0.894478	-2.16306	8.69768	Up	1.14764	3.3107	Ssc.12607.1.A1_at	NANOS1
11029	0.00434358	0.049008	0.89446	0.577168	1.78099	Down	6.18079	5.60362	Ssc.23009.1.S1_at	-
13715	0.00434608	0.049008	0.894429	0.601488	1.82483	Down	6.83382	6.23233	Ssc.26254.1.S1_at	HOXA10
741	0.00436445	0.0490687	0.894205	0.322612	1.38073	Down	6.11059	5.78798	Ssc.10699.1.A1_at	UPRT
6876	0.0043558	0.0490687	0.89431	-0.845221	2.32849	Up	5.05185	5.89707	Ssc.18011.1.S1_at	POPDC3
7399	0.00436752	0.0490687	0.894167	0.419646	1.52142	Down	6.28952	5.86987	Ssc.18501.1.S1_at	TNRC6B
9528	0.00436317	0.0490687	0.89422	1.12764	3.08836	Down	6.51127	5.38363	Ssc.21254.1.S1_at	SERPINA11
14439	0.00436503	0.0490687	0.894198	-0.975267	2.65187	Up	4.87116	5.84643	Ssc.26938.2.A1_at	KIF20A
4727	0.00438882	0.0492717	0.893908	-1.31965	3.74212	Up	2.35387	3.67352	Ssc.15750.1.S1_a_at	CDKN2A
5253	0.00439934	0.0492858	0.893781	-1.60243	4.96511	Up	0.818341	2.42078	Ssc.16115.1.A1_at	-
5707	0.00439975	0.0492858	0.893776	0.384485	1.46886	Down	6.09866	5.71418	Ssc.16484.1.S1_a_at	TPRG1L
12438	0.00439939	0.0492858	0.89378	-0.960651	2.6134	Up	3.63714	4.59779	Ssc.24733.2.S1_at	KIAA1549
5362	0.00443932	0.0496926	0.893297	-1.71166	5.53816	Up	2.48735	4.19901	Ssc.16192.1.S1_at	SLC9A1
215	0.00445765	0.0497541	0.893075	0.21818	1.24381	Down	6.93729	6.71911	Ssc.10033.1.A1_at	GRINL1A
9904	0.00445522	0.0497541	0.893105	0.367147	1.44361	Down	6.68533	6.31819	Ssc.2168.1.S1_at	PLCE1
14122	0.00445898	0.0497541	0.893059	-0.578987	1.78423	Up	1.97337	2.55235	Ssc.26628.1.A1_at	TNFRSF18
16352	0.00444893	0.0497541	0.893181	-1.26997	3.56074	Up	2.78582	4.05579	Ssc.29241.1.A1_at	MYBPH
22444	0.00446109	0.0497541	0.893034	-1.03456	2.81388	Up	5.11122	6.14578	Ssc.8066.1.A1_at	GMNN
6256	0.00446625	0.0497752	0.892972	-0.489043	1.63076	Up	6.92782	7.41687	Ssc.17239.1.S1_at	B3GNT5
10431	0.00447663	0.049782	0.892847	-0.432695	1.54141	Up	5.51737	5.95007	Ssc.22180.2.S1_at	PRIM2
11220	0.00447644	0.049782	0.892849	-0.821452	2.2738	Up	7.52829	8.34974	Ssc.2345.1.S1_at	OGDHL
19399	0.00447382	0.049782	0.892881	-0.493844	1.6386	Up	5.06973	5.56358	Ssc.4502.1.S1_at	PEX14
5184	0.00449134	0.0499092	0.89267	-0.884689	2.42223	Up	4.09388	4.97857	Ssc.16066.1.S1_at	OR1M1
7139	0.0045052	0.050027	0.892504	-0.794391	2.21309	Up	5.96963	6.76402	Ssc.18264.1.S1_at	FGD5
7980	0.00452031	0.0501582	0.892323	-0.701075	2.01592	Up	5.97809	6.67916	Ssc.19083.2.A1_at	RSRC2
119	0.00452483	0.0501719	0.892269	-0.524154	1.68903	Up	5.53142	6.05557	AFFX-ThrX-3_at	-	x
19272	0.00455054	0.0504204	0.891963	-0.227514	1.25547	Up	6.95313	7.18065	Ssc.4348.1.A1_at	MFAP1
5006	0.00456449	0.0504662	0.891796	-1.75425	5.7791	Up	2.062	3.81625	Ssc.15945.1.A1_x_at	-
9242	0.00456458	0.0504662	0.891795	-0.290748	1.33743	Up	6.49761	6.78836	Ssc.20874.2.S1_at	ACTR1A
13380	0.00456024	0.0504662	0.891847	0.56399	1.75767	Down	6.09046	5.52647	Ssc.2585.1.A1_at	TANK
16122	0.00458171	0.0506072	0.891592	0.318125	1.37455	Down	6.1523	5.83417	Ssc.290.1.S1_at	SELP
20666	0.00458726	0.0506072	0.891526	-0.41848	1.51965	Up	5.18845	5.60693	Ssc.6030.1.A1_at	ADCK4
23550	0.00458485	0.0506072	0.891555	-0.625529	1.86923	Up	4.009	4.63453	Ssc.9341.2.S1_at	MRPS12
5797	0.00459454	0.0506509	0.89144	0.281924	1.32568	Down	5.7782	5.49628	Ssc.16605.1.S1_at	DDIT3
11117	0.00460604	0.0507218	0.891303	1.09868	3.00019	Down	5.02544	3.92676	Ssc.23219.1.S1_at	TAS1R3
14125	0.00460761	0.0507218	0.891285	-0.54936	1.73214	Up	4.83929	5.38865	Ssc.2663.2.S1_a_at	WBP1
10994	0.00462668	0.0508225	0.891059	-0.929288	2.53271	Up	2.72168	3.65097	Ssc.22945.1.S1_at	AMPD1
12238	0.00463007	0.0508225	0.891019	1.45984	4.30526	Down	4.11541	2.65557	Ssc.24538.1.S1_at	-
13693	0.00462221	0.0508225	0.891112	-0.503866	1.65511	Up	6.53616	7.04002	Ssc.26234.2.S1_at	KLF3
20158	0.00462916	0.0508225	0.89103	-0.283257	1.32745	Up	8.86967	9.15293	Ssc.54.1.A1_at	CD9
22328	0.00465042	0.0510092	0.89078	0.383117	1.46685	Down	7.23523	6.85211	Ssc.7929.1.A1_at	STAM
14220	0.00465927	0.0510696	0.890675	0.412479	1.51056	Down	5.71419	5.30171	Ssc.26719.1.S1_at	SURF6
8881	0.00467034	0.0511177	0.890545	-0.184647	1.20279	Up	9.2041	9.38874	Ssc.20080.1.S1_at	OAZ1
15876	0.00466898	0.0511177	0.890561	0.507736	1.66153	Down	4.79967	4.29193	Ssc.28498.1.S1_at	CASP14
14893	0.00467863	0.0511614	0.890448	0.430902	1.53864	Down	6.8968	6.46589	Ssc.27372.1.S1_at	SLC47A1
19857	0.00468189	0.0511614	0.89041	0.617132	1.8536	Down	6.66635	6.04922	Ssc.5043.1.A1_at	OSBPL5
23516	0.00468438	0.0511614	0.89038	-0.315202	1.37054	Up	6.1862	6.50141	Ssc.9303.1.A1_at	ALKBH6
13560	0.0047002	0.0511661	0.890195	0.228525	1.25674	Down	7.21822	6.9897	Ssc.26094.1.S1_at	YTHDF2
13969	0.00470055	0.0511661	0.890191	-2.20158	9.03929	Up	2.57367	4.77525	Ssc.26472.1.A1_at	EEA1
15797	0.00469462	0.0511661	0.89026	-0.30344	1.35451	Up	6.21491	6.51835	Ssc.28421.1.A1_at	LSM7
18775	0.0047034	0.0511661	0.890158	-0.31254	1.36689	Up	8.20057	8.51311	Ssc.3795.1.A1_a_at	GOLPH3
19708	0.00469696	0.0511661	0.890233	0.314103	1.36903	Down	7.25115	6.93704	Ssc.4892.1.S1_at	COL18A1
20345	0.0047049	0.0511661	0.89014	-2.43358	11.3996	Up	0.627918	3.0615	Ssc.5617.1.S1_at	ZFP106
7657	0.00471138	0.0512001	0.890064	1.6324	5.11612	Down	3.65726	2.02486	Ssc.18747.1.A1_at	TOR1AIP2
9202	0.00473456	0.0514022	0.889794	0.280604	1.32393	Down	6.87291	6.59231	Ssc.20774.1.S1_at	EIF4EBP3
21234	0.00474353	0.0514022	0.889689	-0.249864	1.28385	Up	7.93239	8.18225	Ssc.6708.1.A1_at	SEC63
21794	0.00474425	0.0514022	0.889681	-0.21349	1.23799	Up	6.94169	7.15518	Ssc.7376.1.A1_at	EDEM2
23305	0.00474679	0.0514022	0.889651	-0.423699	1.5276	Up	6.86537	7.28907	Ssc.9039.1.A1_at	CNN1
23795	0.0047402	0.0514022	0.889728	-1.38563	3.99734	Up	1.83067	3.2163	Ssc.962.1.A1_at	MAN2B1
13100	0.00475556	0.0514242	0.889549	-1.53895	4.65971	Up	2.79708	4.33603	Ssc.25377.1.A1_at	-
21978	0.00475331	0.0514242	0.889575	-1.31566	3.72719	Up	3.06892	4.38458	Ssc.7573.1.A1_at	CYP19A1
12674	0.0047678	0.0515147	0.889407	0.255762	1.29145	Down	6.7191	6.46333	Ssc.24954.1.S1_at	-
22719	0.00477068	0.0515147	0.889373	0.552375	1.73737	Down	6.13832	5.58595	Ssc.8356.1.A1_at	NAP1L3
3648	0.00477529	0.0515281	0.88932	-0.407142	1.50252	Up	5.68929	6.09644	Ssc.13872.1.S1_at	PRKACA
12914	0.00478617	0.0515364	0.889194	-0.547004	1.72807	Up	5.00844	5.55545	Ssc.25170.1.A1_at	GP9
15877	0.00478488	0.0515364	0.889209	0.662209	1.93907	Down	6.25002	5.58781	Ssc.28499.1.S1_at	-
22250	0.00478468	0.0515364	0.889211	-0.448138	1.56539	Up	6.36185	6.80999	Ssc.7850.2.A1_at	SMC4
906	0.00480906	0.0517464	0.888929	-0.687739	1.98921	Up	6.63262	7.32036	Ssc.10901.1.A1_at	ROPN1L
3404	0.00482359	0.0517933	0.888761	0.573325	1.77416	Down	5.62848	5.05516	Ssc.13610.1.A1_at	ANKRD26
9135	0.00482319	0.0517933	0.888765	-0.827888	2.28848	Up	7.17202	7.99991	Ssc.20607.2.A1_at	TMEM129
23369	0.00481763	0.0517933	0.88883	0.3829	1.46653	Down	6.69535	6.31245	Ssc.9118.1.S1_at	DAB2
12483	0.00483178	0.0518448	0.888666	0.746311	2.10921	Down	6.15224	5.40593	Ssc.24776.1.A1_at	LYN
7776	0.00483919	0.0518515	0.888581	1.72868	5.6332	Down	3.98847	2.2598	Ssc.18863.1.A1_at	FILIP1L
23746	0.00483858	0.0518515	0.888588	0.356284	1.42801	Down	6.81436	6.45808	Ssc.9551.1.S1_at	A2LD1
6169	0.00484518	0.0518793	0.888512	-1.79739	6.03389	Up	1.80997	3.60736	Ssc.17063.3.A1_at	SOD2
7588	0.00486365	0.0520018	0.888299	-1.7372	5.68142	Up	2.41231	4.14951	Ssc.18663.1.S1_at	-
10131	0.00486683	0.0520018	0.888263	1.03165	2.8057	Down	4.0711	3.03944	Ssc.2190.1.A1_at	ANKZF1
15536	0.00486189	0.0520018	0.88832	-0.63774	1.8922	Up	4.2387	4.87644	Ssc.28144.1.A1_at	LSM12
2194	0.00488149	0.052122	0.888094	0.609027	1.83864	Down	5.99113	5.3821	Ssc.12263.1.A1_at	MARS
5037	0.00489112	0.0521883	0.887984	0.693462	2.00063	Down	5.79641	5.10295	Ssc.15962.1.S1_at	HOXA10
3582	0.00490256	0.0522738	0.887853	-1.76068	5.8164	Up	1.24736	3.00804	Ssc.13792.1.A1_at	-
15760	0.00492105	0.0523979	0.887642	-0.379702	1.46185	Up	6.24643	6.62614	Ssc.28384.1.A1_at	NFKBIB
17345	0.00491813	0.0523979	0.887675	0.503739	1.6549	Down	4.89976	4.39602	Ssc.30295.1.A1_at	CLMN
1620	0.00493253	0.0524835	0.887511	-0.842756	2.32276	Up	6.30204	7.1448	Ssc.11610.1.A1_at	AZGP1
9266	0.00494487	0.0525417	0.88737	-1.62033	5.05474	Up	2.47692	4.09724	Ssc.20922.1.S1_at	KIAA1239
19924	0.00494267	0.0525417	0.887395	1.11492	3.04933	Down	4.91322	3.7983	Ssc.5109.1.A1_at	DPH2
16009	0.00495698	0.0526337	0.887232	-0.713921	2.04198	Up	7.7899	8.50382	Ssc.28782.1.A1_at	SLC38A1
20471	0.00496383	0.0526699	0.887154	0.370386	1.44829	Down	8.1356	7.76521	Ssc.5784.1.S1_at	CARKD
13968	0.00497413	0.0527426	0.887037	0.298754	1.34818	Down	6.98817	6.68942	Ssc.26471.1.S1_a_at	-
6416	0.00498184	0.0527877	0.88695	-0.435424	1.54562	Up	5.12466	5.56009	Ssc.17410.2.S1_at	PLK1S1
12092	0.00498798	0.0528161	0.88688	-1.18523	3.27145	Up	3.21487	4.40011	Ssc.24400.1.S1_at	A1CF
14002	0.00499166	0.0528185	0.886839	-0.910732	2.48614	Up	2.21007	3.1208	Ssc.26507.2.S1_at	ENGASE
3309	0.00501574	0.0528902	0.886566	-1.28004	3.59678	Up	4.72487	6.00491	Ssc.13510.1.A1_at	DCST1
3381	0.00501506	0.0528902	0.886574	-0.222603	1.24932	Up	9.25513	9.47773	Ssc.13585.8.S1_x_at	RPL36A
8445	0.00501298	0.0528902	0.886597	-1.09716	2.99564	Up	5.25404	6.3512	Ssc.19503.1.A1_at	FAM81B
11049	0.00500808	0.0528902	0.886653	-0.789606	2.20253	Up	4.69676	5.48637	Ssc.23044.1.S1_s_at	RPL36A
19330	0.0050118	0.0528902	0.886611	0.441538	1.5551	Down	7.30743	6.8659	Ssc.4417.1.A1_at	CCL16
8079	0.00502227	0.0529225	0.886492	-0.255915	1.29164	Up	6.32851	6.58443	Ssc.19185.1.S1_at	PATL1
15980	0.00502924	0.0529301	0.886414	-0.757723	2.13341	Up	4.26651	5.02423	Ssc.287.1.S1_a_at	PRKAG3
22015	0.00502992	0.0529301	0.886406	-0.442963	1.55731	Up	6.56225	7.00522	Ssc.7609.1.A1_at	ARL8B
812	0.00504324	0.0530337	0.886256	-0.50004	1.64879	Up	7.18997	7.69001	Ssc.1078.1.A1_at	RPL37A
13190	0.00505108	0.053077	0.886168	0.320027	1.37717	Down	6.88946	6.56944	Ssc.25523.1.S1_at	WHSC1L1
19970	0.00505431	0.053077	0.886131	0.48683	1.62715	Down	7.0411	6.55427	Ssc.5157.1.S1_at	FXYD6
17213	0.0050621	0.0531224	0.886044	-0.472649	1.60424	Up	5.63497	6.10762	Ssc.30157.1.A1_at	ZNF389
1053	0.00507844	0.0532573	0.88586	0.396852	1.48714	Down	6.27358	5.87673	Ssc.11061.1.S1_at	SCAND1
2891	0.00509171	0.0533546	0.885711	0.522895	1.6869	Down	7.50833	6.98543	Ssc.13060.3.A1_a_at	PAPD5
21945	0.0050947	0.0533546	0.885678	0.458298	1.58138	Down	7.89345	7.43516	Ssc.7543.1.A1_at	CASP3
14799	0.00510689	0.053409	0.885541	-1.27116	3.565	Up	2.79867	4.06984	Ssc.27292.1.S1_at	-
23201	0.00510468	0.053409	0.885566	-0.474537	1.60727	Up	5.7645	6.23903	Ssc.8895.2.S1_a_at	SERPINB6
10803	0.00512089	0.0535188	0.885385	0.561713	1.75367	Down	5.65316	5.09145	Ssc.22577.1.S1_at	-
22316	0.00514064	0.0536885	0.885164	-0.187437	1.20615	Up	6.72211	6.90955	Ssc.7915.1.S2_at	RBM42
14455	0.00515133	0.0537634	0.885045	-1.31237	3.71496	Up	3.17147	4.48384	Ssc.26951.1.S1_at	SENP1
7191	0.00516972	0.0539184	0.884841	0.461616	1.58664	Down	5.89623	5.43461	Ssc.18317.1.A1_at	-
16977	0.00520601	0.0542599	0.884438	1.73908	5.69213	Down	3.37885	1.63976	Ssc.29894.1.A1_at	-
11909	0.00521488	0.0543153	0.88434	1.22275	3.39652	Down	5.03296	3.81021	Ssc.24240.1.A1_a_at	TOMM34
19	0.00521906	0.0543219	0.884294	-0.561239	1.75284	Up	7.08485	7.64609	AFFX-r2-Bs-dap-3_at	-	x
21572	0.00523233	0.0544228	0.884147	-0.700621	2.015	Up	6.60861	7.30923	Ssc.7139.1.S1_at	DHFR
4996	0.00524272	0.0544402	0.884032	-0.876343	2.4021	Up	3.48771	4.36405	Ssc.15941.1.S1_at	-
9213	0.00524468	0.0544402	0.884011	0.275586	1.3173	Down	7.24219	6.96661	Ssc.20801.1.S1_at	FBXO22
15439	0.00523891	0.0544402	0.884074	-0.38176	1.46486	Up	6.10203	6.48379	Ssc.2804.2.A1_at	CYB561D2
11391	0.00525513	0.0545116	0.883895	-0.607221	1.83532	Up	3.4852	4.09242	Ssc.23774.1.S1_at	LCP1
17473	0.00526381	0.0545646	0.8838	-0.324345	1.38312	Up	5.87462	6.19896	Ssc.30435.1.A1_at	C13orf23
3048	0.00528127	0.0546844	0.883608	-1.24987	3.4899	Up	6.36791	7.61778	Ssc.13232.1.A1_at	PRKD2
6082	0.00528252	0.0546844	0.883594	0.555486	1.74279	Down	6.02636	5.47087	Ssc.16955.1.S1_at	USP48
11155	0.00529807	0.0547711	0.883423	0.334604	1.39739	Down	6.64689	6.31229	Ssc.23284.1.S1_at	-
14548	0.00529548	0.0547711	0.883452	0.82684	2.28608	Down	3.87288	3.04604	Ssc.27055.1.A1_at	-
19583	0.0053017	0.0547716	0.883384	-0.980634	2.66615	Up	4.06561	5.04624	Ssc.4732.1.A1_at	LEAP2
1110	0.00531845	0.0547964	0.8832	-0.227093	1.25495	Up	8.06584	8.29293	Ssc.11102.2.S1_at	EIF3M
2259	0.00531166	0.0547964	0.883275	0.539244	1.71471	Down	6.05395	5.51471	Ssc.12340.1.A1_at	USP43
8916	0.00531648	0.0547964	0.883222	-1.92664	6.86642	Up	0.833764	2.76041	Ssc.20164.1.S1_at	-
23418	0.00530933	0.0547964	0.8833	-0.498008	1.64544	Up	4.93357	5.43158	Ssc.9190.1.A1_at	CSNK1A1
6085	0.00533351	0.0549091	0.883036	-0.224908	1.25221	Up	5.95807	6.18298	Ssc.16961.1.A1_at	NAA50
6303	0.00533827	0.0549091	0.882984	0.459632	1.58349	Down	4.55282	4.09319	Ssc.17283.3.S1_at	EML2
17703	0.00534017	0.0549091	0.882963	0.25537	1.29094	Down	6.68197	6.4266	Ssc.30677.1.A1_at	C4orf41
11975	0.00535664	0.0549305	0.882783	-0.687647	1.98903	Up	6.21379	6.90144	Ssc.243.1.S1_at	FUT2
18253	0.00535432	0.0549305	0.882808	-0.530408	1.69963	Up	6.40581	6.93622	Ssc.31206.3.S1_at	CGGBP1
19400	0.00535215	0.0549305	0.882832	0.644131	1.90433	Down	6.2288	5.58467	Ssc.4503.1.A1_at	PWP1
20108	0.00535561	0.0549305	0.882794	0.412391	1.51043	Down	6.99063	6.57824	Ssc.5337.1.S1_at	-
6701	0.00536392	0.0549684	0.882704	0.306605	1.3588	Down	6.12727	5.82066	Ssc.17843.1.A1_at	ANKRD32
1136	0.00539104	0.0551863	0.882409	-0.357357	1.42955	Up	10.2003	10.5577	Ssc.11132.1.S1_a_at	RPS18
16648	0.00539364	0.0551863	0.882381	-1.01194	2.75092	Up	3.85236	4.8643	Ssc.29554.1.A1_at	TCF4
17842	0.00539603	0.0551863	0.882355	0.54652	1.72723	Down	6.42817	5.88165	Ssc.30798.1.A1_at	CCAR1
22154	0.00540872	0.0552792	0.882217	-0.328875	1.3894	Up	7.02057	7.34945	Ssc.775.1.S1_at	FAM162A
4416	0.00541513	0.0553014	0.882147	0.221819	1.24835	Down	7.48646	7.26464	Ssc.15317.1.A1_at	SRFBP1
7997	0.00541813	0.0553014	0.882115	0.90832	2.48015	Down	6.05253	5.14421	Ssc.19106.1.S1_at	UBB
1314	0.00544843	0.0554209	0.881787	-0.170226	1.18557	Up	8.35577	8.52599	Ssc.11302.2.S1_at	EIF4H
6385	0.00543813	0.0554209	0.881898	0.697693	2.00911	Down	6.939	6.24131	Ssc.17353.1.S1_at	CFI
7426	0.00545233	0.0554209	0.881745	-0.677382	1.96872	Up	5.18796	5.86534	Ssc.18529.2.A1_at	DR1
10308	0.00544617	0.0554209	0.881812	0.496067	1.64225	Down	6.70003	6.20396	Ssc.22060.2.S1_at	FNDC3B
14852	0.00545524	0.0554209	0.881714	-0.390926	1.47835	Up	6.2835	6.67443	Ssc.27336.1.A1_at	C18orf10
14875	0.00543886	0.0554209	0.881891	-0.872797	2.3936	Up	3.68691	4.55971	Ssc.27356.1.A1_at	-
21957	0.00544611	0.0554209	0.881812	-0.232819	1.26215	Up	7.39619	7.629	Ssc.7555.1.S1_at	FKBP3
4533	0.0054649	0.0554277	0.881609	-0.664386	1.9433	Up	4.81946	5.48385	Ssc.15508.2.S1_at	MAP3K6
12303	0.00546678	0.0554277	0.881589	0.964285	2.62291	Down	5.40431	4.44002	Ssc.24608.1.S1_at	-
17992	0.00546486	0.0554277	0.88161	-0.658779	1.93243	Up	6.84071	7.49949	Ssc.30956.1.A1_s_at	IFITM1
17522	0.0054753	0.0554288	0.881497	0.346459	1.41405	Down	8.19894	7.85248	Ssc.30480.1.A1_at	LOC285733
21371	0.00547778	0.0554288	0.881471	-0.659338	1.93351	Up	4.44959	5.10893	Ssc.6888.2.A1_at	MAGT1
23190	0.00547777	0.0554288	0.881471	0.531447	1.70139	Down	5.06374	4.5323	Ssc.8885.1.A1_at	NAGA
3221	0.00548282	0.0554324	0.881416	-1.76459	5.83916	Up	2.08276	3.84735	Ssc.1342.1.A1_at	APOE
5200	0.00549265	0.0554324	0.881311	-0.688103	1.98994	Up	3.89722	4.58532	Ssc.16074.1.A1_at	ACTA1
6904	0.00548552	0.0554324	0.881387	-0.555064	1.74205	Up	4.13701	4.69208	Ssc.18038.1.A1_at	MAP3K8
19116	0.00549164	0.0554324	0.881322	0.305843	1.35777	Down	7.73706	7.43122	Ssc.4196.1.A1_at	BMP2
21573	0.00549993	0.0554693	0.881232	-1.46296	4.31872	Up	2.37626	3.83922	Ssc.7139.2.A1_at	DHFR
2799	0.00551005	0.0555347	0.881124	0.30442	1.35584	Down	5.40074	5.09632	Ssc.12964.1.S1_at	XRCC6BP1
7235	0.0055261	0.0556231	0.880952	-0.345356	1.41249	Up	6.18528	6.53064	Ssc.1836.1.S1_at	GMPR2
8990	0.00552431	0.0556231	0.880971	0.465154	1.59226	Down	6.32416	5.859	Ssc.20300.2.S1_at	NEFL
251	0.00553231	0.0556379	0.880885	1.02834	2.79643	Down	7.84155	6.81321	Ssc.1008.1.A1_at	ELOVL6
3038	0.00553486	0.0556379	0.880858	1.29375	3.64645	Down	3.68574	2.39198	Ssc.13223.1.A1_at	-
3296	0.0055666	0.05564	0.880519	-0.333639	1.39604	Up	4.9701	5.30374	Ssc.13496.1.A1_at	SNAP23
3672	0.00556784	0.05564	0.880505	-0.224943	1.25225	Up	8.83479	9.05973	Ssc.13909.1.A1_at	RAN
5740	0.00556452	0.05564	0.880541	0.297185	1.34606	Down	6.83416	6.53698	Ssc.16529.2.S1_at	SNX6
5849	0.00555721	0.05564	0.880619	-0.205872	1.2286	Up	8.72015	8.92603	Ssc.16654.1.A1_at	HNRNPK
12528	0.00556395	0.05564	0.880547	-0.879246	2.40908	Up	4.92671	5.80596	Ssc.24818.1.A1_at	LRRC6
13259	0.00556574	0.05564	0.880528	0.29456	1.34254	Down	6.87127	6.57671	Ssc.25651.1.S1_at	PPP3CB
17881	0.00555489	0.05564	0.880644	-1.15282	3.16711	Up	2.43936	3.59218	Ssc.30837.1.A1_at	IL12B
19132	0.00556443	0.05564	0.880542	0.350949	1.42042	Down	6.88396	6.53302	Ssc.4212.1.A1_at	ELK3
20238	0.00554634	0.05564	0.880735	0.235957	1.26612	Down	6.38463	6.14867	Ssc.5492.1.A1_at	-
7470	0.0055737	0.0556622	0.880443	-2.07294	7.94813	Up	1.29538	3.36832	Ssc.18561.2.S1_at	KCNQ1
2767	0.00558855	0.0557012	0.880285	-0.397839	1.48861	Up	6.21037	6.60821	Ssc.12934.1.S1_at	TMEM126A
5548	0.00558666	0.0557012	0.880305	-1.04675	2.84838	Up	2.90489	3.95164	Ssc.16333.1.A1_at	ABCB1
17557	0.00558151	0.0557012	0.880359	0.77497	2.17053	Down	4.97168	4.19671	Ssc.30517.1.A1_at	C20orf85
18130	0.00560666	0.0558454	0.880092	-0.719643	2.0537	Up	5.83592	6.55556	Ssc.31094.1.A1_at	-
10194	0.0056143	0.0558487	0.880011	0.275587	1.3173	Down	7.6493	7.37371	Ssc.21951.1.S1_at	WASL
16591	0.00561194	0.0558487	0.880036	0.656043	1.92715	Down	4.74086	4.08482	Ssc.29495.1.A1_at	SYT7
19771	0.00565518	0.0562187	0.879577	-1.70063	5.47738	Up	3.96495	5.66558	Ssc.4958.1.A1_at	RXFP2
516	0.005668	0.0562431	0.879442	-0.443682	1.55844	Up	6.50333	6.94701	Ssc.1042.1.A1_at	CNOT7
1900	0.00566312	0.0562431	0.879493	0.327705	1.38778	Down	5.81583	5.48812	Ssc.11922.1.S1_at	METTL10
4242	0.00566868	0.0562431	0.879434	0.43286	1.54166	Down	7.58529	7.15243	Ssc.14999.1.A1_at	ATP6V1C2
16324	0.00567505	0.0562698	0.879367	-0.240488	1.27187	Up	8.82963	9.07012	Ssc.29213.1.A1_s_at	C9orf5
12352	0.00568192	0.0563014	0.879295	0.334988	1.39792	Down	6.6526	6.31761	Ssc.24655.1.S1_at	-
15594	0.00570978	0.0565408	0.879001	-0.527137	1.69408	Up	4.80164	5.32877	Ssc.28212.1.A1_at	EEF1A2
9182	0.00571804	0.0565493	0.878914	-0.300867	1.35103	Up	8.07804	8.37891	Ssc.20732.1.A1_at	HNRNPC
17315	0.00571647	0.0565493	0.878931	-3.04525	21.0152	Up	0.849899	3.89514	Ssc.30263.1.A1_at	-
2036	0.00573903	0.0566103	0.878694	-0.814861	2.25886	Up	3.99894	4.8138	Ssc.12077.1.A1_at	RPS2
9878	0.00573654	0.0566103	0.87872	0.667096	1.94857	Down	7.48482	6.81772	Ssc.2166.1.A1_at	GCLC
13558	0.0057299	0.0566103	0.878789	0.510993	1.66695	Down	7.08046	6.56946	Ssc.26092.1.A1_at	APH1A
13765	0.00573514	0.0566103	0.878734	0.275644	1.31738	Down	7.02995	6.75431	Ssc.26296.1.S1_at	KIF2A
21031	0.00575993	0.0567797	0.878474	-0.425629	1.53055	Up	5.09713	5.52276	Ssc.6485.2.S1_a_at	ASIP
7582	0.00578835	0.0570231	0.878177	-1.6088	4.99681	Up	2.43427	4.04306	Ssc.18659.1.A1_at	IL16
3540	0.00579816	0.0570829	0.878075	-0.547764	1.72938	Up	8.39595	8.94371	Ssc.13763.2.A1_at	MAT2B
127	0.00581734	0.0572106	0.877875	-1.68681	5.40223	Up	1.23795	2.92476	RPTR-Ssc-A12338-1_at	-	x
7615	0.00582235	0.0572106	0.877823	-1.9578	7.08371	Up	1.89831	3.85611	Ssc.18696.1.A1_at	ELOVL3
11582	0.00582236	0.0572106	0.877822	-1.40185	4.06271	Up	3.98803	5.38988	Ssc.2395.1.A1_at	VPS26A
2846	0.00584251	0.0573138	0.877613	-0.27496	1.31648	Up	9.70572	9.98068	Ssc.13017.1.A1_at	RPS4X
5757	0.00584583	0.0573138	0.877578	0.385429	1.47024	Down	7.073	6.68757	Ssc.16548.2.S1_at	TBCC
20905	0.00584044	0.0573138	0.877634	-0.24891	1.28263	Up	7.90184	8.15075	Ssc.6331.1.S1_at	ORMDL2
23311	0.00584787	0.0573138	0.877557	-0.519417	1.68105	Up	4.98197	5.50139	Ssc.9048.1.A1_at	CXXC5
1950	0.00585436	0.0573407	0.87749	-2.30766	10.0509	Up	1.88787	4.19554	Ssc.11976.1.A1_at	-
23952	0.00587268	0.0574833	0.8773	0.421115	1.52366	Down	5.8007	5.37958	Ssc.9813.2.S1_at	CCL14
3887	0.00588103	0.0575061	0.877213	-0.2147	1.23949	Up	6.96302	7.17771	Ssc.14217.1.A1_at	MOBKL3
3946	0.00588254	0.0575061	0.877198	0.404084	1.49793	Down	6.31049	5.90641	Ssc.14281.2.S1_at	RARRES1
22372	0.00588824	0.0575251	0.877139	0.219884	1.24593	Down	6.50677	6.28689	Ssc.7980.3.S1_at	-
3724	0.00590205	0.0576231	0.876996	-0.350725	1.4201	Up	9.77914	10.1299	Ssc.14002.1.S1_at	RPL27A
3261	0.0059274	0.0578101	0.876734	0.559613	1.75	Down	5.56575	5.00613	Ssc.13458.1.A1_at	NUDT15
21158	0.00592877	0.0578101	0.87672	0.378182	1.45963	Down	6.0227	5.64452	Ssc.6627.1.A1_at	C17orf59
9287	0.00594738	0.0579004	0.876528	-0.306945	1.35927	Up	7.35087	7.65781	Ssc.20954.1.S1_at	MRPL3
17928	0.0059494	0.0579004	0.876508	0.422706	1.52609	Down	6.84846	6.42576	Ssc.30882.2.S1_at	BROX
18198	0.00594678	0.0579004	0.876534	0.371427	1.4498	Down	8.19063	7.8192	Ssc.31160.1.A1_s_at	ATP6V1C2
8976	0.00595733	0.0579407	0.876426	0.245297	1.278	Down	8.93611	8.69082	Ssc.20273.1.S1_at	ZFP36L1
609	0.00598174	0.0581411	0.876175	-0.712292	2.03866	Up	4.25503	4.96732	Ssc.10536.1.S1_at	LYAR
20904	0.00599331	0.0581795	0.876057	0.719252	2.0529	Down	5.90716	5.18791	Ssc.6330.1.A1_at	ARAP3
23958	0.00599048	0.0581795	0.876086	0.494529	1.63973	Down	8.74915	8.25462	Ssc.983.1.S1_at	C1R
2447	0.00600158	0.0581858	0.875972	-1.14822	3.15259	Up	4.38771	5.53593	Ssc.12567.1.A1_at	GTF3C3
18855	0.00599831	0.0581858	0.876005	0.217569	1.24305	Down	7.99907	7.7815	Ssc.3895.1.A1_at	CD46
7343	0.0060065	0.0581911	0.875922	-0.574182	1.77568	Up	5.00761	5.58179	Ssc.18464.1.S1_at	FAN1
18097	0.00600973	0.0581911	0.875888	0.494002	1.63886	Down	6.46822	5.97422	Ssc.31062.1.S1_at	LPAR1
20669	0.00602535	0.0583054	0.875729	-0.754995	2.1276	Up	4.49809	5.25309	Ssc.6034.2.S1_a_at	-
22379	0.00603317	0.058344	0.875649	-0.676662	1.9673	Up	5.43743	6.11409	Ssc.799.1.S1_at	LRTOMT
1920	0.00604498	0.0583843	0.875528	-0.970336	2.63883	Up	3.88425	4.85458	Ssc.11943.1.S1_at	GUK1
16768	0.00604338	0.0583843	0.875545	0.315254	1.37061	Down	6.34305	6.0278	Ssc.29672.1.A1_at	NR1H4
10590	0.00605667	0.0584603	0.875409	-1.59756	4.94096	Up	3.59757	5.19513	Ssc.22342.1.A1_s_at	-
14399	0.00606064	0.0584617	0.875369	-0.291074	1.33786	Up	7.14955	7.44063	Ssc.2690.1.S1_at	-
21271	0.00608231	0.0586337	0.875148	0.37674	1.45753	Down	7.26273	6.88599	Ssc.6764.1.A1_at	-
3283	0.0060901	0.0586718	0.875069	-0.520151	1.68228	Up	4.87579	5.39594	Ssc.13479.1.A1_at	LRRC34
10301	0.00610132	0.0587428	0.874955	0.599243	1.82074	Down	5.89038	5.29114	Ssc.22053.1.S1_a_at	-
1663	0.00612621	0.0588548	0.874703	-0.318878	1.37558	Up	5.28807	5.60695	Ssc.11666.1.S1_a_at	C9orf142
6563	0.00612683	0.0588548	0.874697	0.224966	1.25228	Down	7.27039	7.04543	Ssc.17712.2.S1_at	KDM5B
10271	0.00611739	0.0588548	0.874792	-0.28364	1.32796	Up	6.38721	6.67085	Ssc.22027.2.A1_at	SRPRB
19907	0.00613221	0.0588548	0.874642	0.408786	1.50499	Down	8.50034	8.09155	Ssc.5095.1.A1_at	SHC1
21396	0.00613098	0.0588548	0.874655	0.247216	1.28046	Down	6.73843	6.49122	Ssc.6915.1.A1_at	NDFIP1
7750	0.00613743	0.0588679	0.87459	-0.353857	1.42455	Up	5.04922	5.40308	Ssc.18840.1.S1_at	C11orf49
442	0.00616163	0.059063	0.874345	0.325377	1.38455	Down	5.3191	4.99373	Ssc.10318.1.A1_at	PAXIP1
16556	0.00617726	0.0591756	0.874187	-0.391341	1.47896	Up	5.93472	6.32606	Ssc.29453.1.A1_at	THADA
3560	0.00620229	0.059221	0.873935	-0.684987	1.98375	Up	4.32608	5.01107	Ssc.13780.10.A1_at	HLA-A
12567	0.00619777	0.059221	0.873981	0.313242	1.36785	Down	7.26058	6.94734	Ssc.2486.1.S1_at	PLEKHG3
14559	0.00620524	0.059221	0.873906	-0.823706	2.27893	Up	3.62898	4.45269	Ssc.27069.1.A1_at	SSU72
20316	0.00619425	0.059221	0.874016	1.0944	2.9874	Down	4.23504	3.14064	Ssc.5588.2.S1_at	-
20536	0.00619182	0.059221	0.874041	-0.790187	2.20381	Up	2.28246	3.07264	Ssc.5872.1.S1_at	-
20545	0.00618754	0.059221	0.874084	-0.235426	1.26545	Up	7.33958	7.57501	Ssc.5886.1.S1_at	MRPS17
375	0.00622671	0.0593517	0.87369	-0.460826	1.58538	Up	6.14734	6.60817	Ssc.10231.1.A1_at	TMEM33
7380	0.00622388	0.0593517	0.873719	0.328194	1.38846	Down	7.58078	7.25259	Ssc.1849.1.A1_at	TSEN34
17300	0.00623659	0.0594088	0.873591	1.04148	2.83342	Down	3.74427	2.70279	Ssc.30248.1.A1_at	FAM84A
21634	0.00624404	0.0594428	0.873516	0.394591	1.48378	Down	6.90476	6.51017	Ssc.7200.1.A1_at	PPFIBP1
11165	0.00624963	0.0594589	0.87346	0.385339	1.47011	Down	6.32492	5.93958	Ssc.23301.1.S1_at	SLC39A1
12183	0.0062548	0.0594667	0.873409	-0.56372	1.7572	Up	3.73668	4.3004	Ssc.24486.1.S1_at	ROCK1
18105	0.00625823	0.0594667	0.873374	0.312274	1.36653	Down	7.34001	7.02773	Ssc.3107.1.S1_at	CLEC14A
12597	0.00627093	0.0595503	0.873247	-1.68761	5.40655	Up	2.42774	4.11535	Ssc.24886.1.S1_at	ATP1A4
4103	0.00627549	0.0595566	0.873202	-0.225904	1.25346	Up	6.21039	6.4363	Ssc.1446.1.S1_at	MAPKAP1
19741	0.00628739	0.0596194	0.873083	0.373622	1.45299	Down	5.92472	5.5511	Ssc.4927.1.A1_at	SECISBP2
24111	0.00628992	0.0596194	0.873058	-0.620461	1.85979	Up	6.42413	7.04459	SscAffx.31.1.S1_at	-	x
10443	0.00632485	0.0599134	0.87271	-2.0872	8.06228	Up	1.76811	3.85531	Ssc.22191.1.A1_at	NRAP
13359	0.0063357	0.059979	0.872602	-0.378147	1.45958	Up	5.90819	6.28634	Ssc.25815.1.A1_at	PARP3
19438	0.00634673	0.0600462	0.872492	-0.212457	1.23671	Up	9.02829	9.24075	Ssc.4554.1.S1_at	TMED2
21382	0.00635979	0.0601325	0.872363	0.63454	1.88616	Down	5.26734	4.6328	Ssc.6901.3.A1_a_at	LMBR1
21015	0.00636459	0.0601407	0.872315	-1.70708	5.51285	Up	1.79449	3.50157	Ssc.6463.2.S1_at	MYD88
14118	0.00638436	0.0602902	0.872119	-0.492572	1.63652	Up	6.07144	6.56401	Ssc.26624.1.S1_at	PTER
1306	0.0064025	0.0604242	0.87194	0.890903	2.43733	Down	4.68718	3.79628	Ssc.11296.1.A1_at	EIF3D
1923	0.00642127	0.0605639	0.871755	-2.36633	10.6582	Up	1.18595	3.55227	Ssc.11947.1.A1_at	MAN2A2
7780	0.00645273	0.0607206	0.871445	-1.79894	6.04325	Up	1.34849	3.14743	Ssc.18868.1.S1_at	PTCH1
9041	0.00645499	0.0607206	0.871423	-0.739604	2.09511	Up	6.31795	7.05756	Ssc.20404.1.S1_at	PARP1
11377	0.00645776	0.0607206	0.871395	0.713153	2.04042	Down	5.59599	4.88284	Ssc.23758.2.A1_at	SLC46A3
12204	0.00645591	0.0607206	0.871414	0.430168	1.53752	Down	5.74099	5.31082	Ssc.24502.1.A1_at	C9orf95
19423	0.00645313	0.0607206	0.871441	0.276197	1.31811	Down	6.948	6.6718	Ssc.4532.1.A1_at	CNDP1
19732	0.00646252	0.0607281	0.871349	-0.488533	1.62992	Up	5.35858	5.84711	Ssc.4917.2.S1_a_at	C17orf101
8262	0.00648906	0.0608975	0.871088	0.501089	1.65052	Down	6.56271	6.06162	Ssc.19338.1.A1_at	DYNC2LI1
9184	0.00648719	0.0608975	0.871106	0.275864	1.31767	Down	6.99787	6.72201	Ssc.20734.1.S1_at	CCDC124
11722	0.0064938	0.0608975	0.871042	1.56221	4.76936	Down	2.96027	1.39805	Ssc.24080.1.A1_at	INA
21090	0.00649649	0.0608975	0.871015	-1.75283	5.77092	Up	4.76681	6.51964	Ssc.6549.1.S1_at	RPL14
22990	0.00652104	0.0610901	0.870775	-0.592026	1.80765	Up	5.88397	6.476	Ssc.8646.1.A1_at	UBA3
153	0.00654606	0.0611181	0.87053	-2.72794	15.3014	Up	-0.0972995	2.63064	RPTR-Ssc-ECOLOXL_x_at	-	x
1669	0.00654803	0.0611181	0.870511	-0.351693	1.42147	Up	9.02813	9.37982	Ssc.11670.2.S1_at	PERP
4118	0.00654255	0.0611181	0.870565	-1.74233	5.71066	Up	2.14653	3.88887	Ssc.14471.1.S1_at	CD19
9846	0.00654702	0.0611181	0.870521	0.301823	1.35232	Down	6.21598	5.91416	Ssc.2163.1.A1_at	C19orf24
15115	0.00653234	0.0611181	0.870664	0.502798	1.65334	Down	7.33503	6.83223	Ssc.27572.1.S1_at	MCCC2
18486	0.00653297	0.0611181	0.870658	0.432054	1.54042	Down	7.22296	6.7909	Ssc.3423.1.S1_at	KIAA2026
11869	0.00656218	0.0612128	0.870373	-0.162011	1.17587	Up	6.19207	6.35408	Ssc.24211.1.S1_at	RGNEF
17660	0.0065728	0.0612745	0.87027	0.5017	1.65153	Down	6.36347	5.86177	Ssc.3063.1.S1_at	PITRM1
2250	0.00659973	0.0613384	0.870008	-0.443892	1.55876	Up	5.40463	5.84852	Ssc.12327.3.A1_at	-
3468	0.00658705	0.0613384	0.870131	0.480311	1.61658	Down	6.17413	5.69382	Ssc.13677.1.A1_at	WDR41
8233	0.00659619	0.0613384	0.870042	1.31258	3.71574	Down	5.5566	4.24402	Ssc.19304.2.S1_at	MTA2
9154	0.00659754	0.0613384	0.870029	-0.268687	1.30825	Up	5.96343	6.23212	Ssc.20653.1.S1_at	MST1R
10124	0.00659768	0.0613384	0.870028	0.415516	1.51515	Down	7.29858	6.88306	Ssc.21895.1.S1_at	DST
5659	0.00661134	0.0613714	0.869895	-0.247127	1.28034	Up	9.35784	9.60497	Ssc.16429.1.A1_at	CCNI
9226	0.00661533	0.0613714	0.869856	-0.550366	1.73389	Up	3.93843	4.4888	Ssc.20835.1.S1_at	-
10413	0.00661337	0.0613714	0.869876	-1.30661	3.69362	Up	3.27447	4.58108	Ssc.22161.1.A1_at	FAM159A
15886	0.0066232	0.0614072	0.86978	0.643562	1.90325	Down	6.79387	6.1503	Ssc.28505.2.S1_at	TP53I13
734	0.00663165	0.0614482	0.869698	0.898004	2.4547	Down	7.40307	6.50506	Ssc.10686.1.S1_at	PDZRN4
6126	0.00663915	0.0614565	0.869626	-0.483424	1.62162	Up	4.3223	4.80572	Ssc.16995.1.S1_at	PNKD
15497	0.00664059	0.0614565	0.869612	-1.53273	4.63079	Up	2.66292	4.19565	Ssc.28101.1.A1_at	-
9331	0.00664754	0.0614722	0.869544	0.927908	2.52921	Down	6.51968	5.59177	Ssc.21026.1.S1_at	SH3GL2
18560	0.00665034	0.0614722	0.869517	-0.509826	1.665	Up	6.78382	7.29364	Ssc.3522.2.S1_at	CNP
1521	0.00665906	0.0615157	0.869433	-1.23481	3.43773	Up	3.42332	4.65813	Ssc.11514.1.A1_at	RPRD1B
16391	0.0066971	0.0617551	0.869066	1.46195	4.31437	Down	4.32353	2.86158	Ssc.29277.1.A1_at	-
17604	0.00669467	0.0617551	0.869089	-1.81223	6.12406	Up	2.4487	4.26092	Ssc.30567.1.A1_at	-
23738	0.00668936	0.0617551	0.86914	-0.344662	1.41151	Up	3.97076	4.31543	Ssc.9543.2.S1_at	MRP63
58	0.0067271	0.0618134	0.868777	-0.823616	2.27872	Up	4.4286	5.25222	AFFX-Ss_Actin_3_s_at	-	x
85	0.00672272	0.0618134	0.868819	-0.281386	1.32496	Up	9.47698	9.75837	AFFX-Ssc-actin-M_at	ACTB
583	0.0067233	0.0618134	0.868814	-0.856609	2.35516	Up	2.95837	3.81498	Ssc.10508.1.A1_at	SLC25A30
2611	0.00672399	0.0618134	0.868807	-1.00117	2.72146	Up	3.58654	4.58771	Ssc.12768.1.A1_at	PITPNC1
10540	0.00671325	0.0618134	0.86891	1.34877	3.85268	Down	4.70699	3.35822	Ssc.22288.1.A1_at	BIRC6
17921	0.00672771	0.0618134	0.868771	1.11807	3.05894	Down	4.49599	3.37792	Ssc.30876.1.A1_at	KATNAL1
2359	0.00673453	0.0618164	0.868706	-0.91665	2.5009	Up	5.98322	6.89987	Ssc.12451.1.A1_at	-
8490	0.00673612	0.0618164	0.868691	-0.624939	1.86813	Up	5.04896	5.6739	Ssc.19539.3.A1_a_at	CLN8
12533	0.00674313	0.0618436	0.868623	-0.414154	1.51309	Up	5.61414	6.0283	Ssc.24825.1.A1_at	PPIL4
12165	0.00675227	0.0618903	0.868536	-0.73632	2.08824	Up	3.46739	4.20372	Ssc.24467.1.A1_at	FAM92A1
14039	0.00676314	0.0619528	0.868431	-0.643004	1.90219	Up	4.65466	5.29767	Ssc.26546.1.S1_at	NUDCD3
21432	0.0068052	0.0623007	0.868029	-0.497318	1.64431	Up	5.33362	5.83094	Ssc.6958.1.A1_at	SERPINI1
13671	0.00685365	0.0626172	0.867567	-0.29605	1.34454	Up	6.4972	6.79325	Ssc.26209.1.S1_at	SPATS2
15819	0.00685584	0.0626172	0.867546	-1.02866	2.79733	Up	2.95198	3.98065	Ssc.28445.1.A1_at	ZNF389
17559	0.00686027	0.0626172	0.867504	-0.876408	2.40225	Up	6.67679	7.5532	Ssc.30519.1.A1_at	C20orf85
20818	0.00685633	0.0626172	0.867542	-0.504629	1.65637	Up	5.66901	6.17364	Ssc.6205.1.S1_at	-
22523	0.00685712	0.0626172	0.867534	-0.71894	2.05226	Up	5.9625	6.68144	Ssc.8152.1.A1_a_at	PDE9A
3647	0.00686924	0.0626617	0.867419	0.479967	1.61602	Down	7.4767	6.99673	Ssc.13870.1.A1_at	-
18246	0.00688728	0.0627887	0.867248	-0.671365	1.95691	Up	3.71189	4.38326	Ssc.31200.1.S1_at	B3GAT2
12462	0.0068991	0.0628183	0.867136	-0.449945	1.56823	Up	5.82591	6.27586	Ssc.24755.1.A1_at	RPS14
13680	0.00689744	0.0628183	0.867151	-0.93814	2.55522	Up	4.01275	4.95089	Ssc.26219.1.S1_at	PANK2
17806	0.00690286	0.0628183	0.8671	-0.959543	2.6105	Up	7.32665	8.28619	Ssc.30772.1.S1_at	TBC1D10A
10361	0.00691117	0.0628208	0.867021	-0.485956	1.62573	Up	6.34939	6.83534	Ssc.22102.1.A1_at	DPP3
20609	0.00691136	0.0628208	0.86702	0.220081	1.24618	Down	7.65244	7.43236	Ssc.5960.1.A1_at	-
22518	0.00692926	0.0629461	0.86685	0.358453	1.43111	Down	7.71071	7.35226	Ssc.8148.2.S1_at	-
13231	0.00693838	0.0629541	0.866764	-0.490377	1.63293	Up	5.92573	6.41611	Ssc.2560.1.S1_at	DCI
20351	0.00693585	0.0629541	0.866788	-0.408926	1.5052	Up	7.70042	8.10934	Ssc.5622.1.A1_at	-
245	0.00700224	0.0631584	0.866162	0.803117	2.23249	Down	4.66208	3.85896	Ssc.10064.2.A1_at	KCNMB1
2092	0.00700194	0.0631584	0.866165	0.713154	2.04042	Down	7.05635	6.34319	Ssc.12135.1.A1_at	CBFB
2990	0.00700212	0.0631584	0.866163	-0.446611	1.56301	Up	5.1694	5.61601	Ssc.13173.1.A1_at	RAP1GDS1
4156	0.00699603	0.0631584	0.866221	-0.401752	1.49444	Up	7.28071	7.68246	Ssc.14521.1.S1_at	AKR1A1
9140	0.00699416	0.0631584	0.866238	-0.284768	1.32945	Up	5.88464	6.16941	Ssc.20618.1.A1_at	EXOSC9
12509	0.00698488	0.0631584	0.866326	-1.11762	3.05757	Up	3.66529	4.78291	Ssc.24800.2.A1_at	LOC100294335
16407	0.00697848	0.0631584	0.866386	0.316363	1.37213	Down	7.00512	6.68876	Ssc.29296.1.S1_at	SNTB1
17111	0.00697538	0.0631584	0.866415	-1.71101	5.53457	Up	2.72394	4.43495	Ssc.30040.1.A1_at	SLC4A11
23616	0.00697474	0.0631584	0.866421	-1.49749	4.47047	Up	1.16605	2.66355	Ssc.9403.1.A1_at	-
23935	0.00697231	0.0631584	0.866444	0.247828	1.28124	Down	6.33411	6.08628	Ssc.9785.1.S1_at	SUMO2
23254	0.00701068	0.0631973	0.866083	0.419183	1.52072	Down	8.5392	8.12002	Ssc.8965.1.A1_at	EPAS1
8491	0.00701532	0.0632018	0.866039	-0.5348	1.70711	Up	6.85379	7.38859	Ssc.19540.1.S1_at	TPPP3
10913	0.00703242	0.0632812	0.865879	-1.69393	5.44081	Up	1.72755	3.42148	Ssc.22767.1.S1_at	ADAMTS2
12843	0.00702919	0.0632812	0.865909	0.635376	1.88773	Down	5.96046	5.32508	Ssc.25103.1.S1_at	ABCG2
8504	0.00703851	0.0632988	0.865822	-0.459739	1.58366	Up	5.8038	6.26353	Ssc.1955.2.S1_at	CALM2
480	0.00704816	0.0633444	0.865731	-1.14107	3.13012	Up	2.22388	3.36495	Ssc.10373.2.S1_at	PREX1
18784	0.00705188	0.0633444	0.865697	0.279552	1.32254	Down	6.83319	6.55363	Ssc.3802.1.S1_at	NAP1L1
9223	0.00707122	0.0634809	0.865516	0.190419	1.20976	Down	6.73902	6.5486	Ssc.20827.1.S1_at	RNF216
6928	0.0071047	0.0636692	0.865203	1.78538	5.96187	Down	7.96602	6.18063	Ssc.18067.1.S1_at	GLYAT
18822	0.00710075	0.0636692	0.86524	-0.297624	1.34666	Up	6.61486	6.91248	Ssc.3838.1.S1_at	CCDC56
23701	0.00709784	0.0636692	0.865267	-0.543535	1.72208	Up	8.03602	8.57956	Ssc.950.1.S1_at	BASP1
18785	0.00711136	0.0636915	0.865141	0.265565	1.30417	Down	6.89813	6.63256	Ssc.3803.1.S1_at	DDRGK1
21853	0.00711963	0.0637282	0.865064	-1.89888	6.67838	Up	1.79435	3.69323	Ssc.7453.1.A1_at	RHOU
726	0.00715613	0.0639306	0.864725	-1.35083	3.86063	Up	3.06986	4.42069	Ssc.10676.1.A1_at	HMGXB4
2778	0.00715897	0.0639306	0.864698	-0.951136	2.58865	Up	2.93916	3.89029	Ssc.12942.1.A1_at	RASAL2
5459	0.00715441	0.0639306	0.864741	0.315959	1.37157	Down	7.7241	7.40814	Ssc.1627.1.A1_at	TAF7
20859	0.00714726	0.0639306	0.864807	1.31467	3.72354	Down	5.23558	3.9209	Ssc.6260.2.S1_at	S100A13
121	0.00717353	0.0640022	0.864563	-0.571891	1.77161	Up	5.17122	5.74311	AFFX-ThrX-M_at	-	x
2266	0.00717614	0.0640022	0.864539	-0.358508	1.43119	Up	9.98263	10.3411	Ssc.12348.1.S1_at	B2M
8804	0.00718065	0.0640022	0.864497	-0.40054	1.49263	Up	5.93606	6.3366	Ssc.19903.1.S1_at	EPHB3
13796	0.00718375	0.0640022	0.864469	-3.10699	22.3536	Up	2.02287	5.12986	Ssc.26321.1.S1_s_at	CYP2C18
18908	0.00719553	0.0640698	0.864359	-1.62609	5.08398	Up	1.74282	3.36892	Ssc.3945.3.S1_at	SNRNP70
1789	0.00720155	0.0640737	0.864304	0.401701	1.49436	Down	7.1399	6.7382	Ssc.11791.1.S1_at	SCARB1
15268	0.00720435	0.0640737	0.864278	-0.459217	1.58283	Up	5.38319	5.8424	Ssc.27811.1.S1_at	-
2719	0.00721341	0.064117	0.864194	-1.8087	6.10252	Up	1.25598	3.06468	Ssc.12885.1.A1_at	DMXL1
1103	0.00724543	0.0642147	0.863898	-0.152359	1.16458	Up	9.48091	9.63327	Ssc.11100.1.S1_at	HMGB1
3982	0.00723451	0.0642147	0.863999	0.56681	1.76264	Down	4.97393	4.40712	Ssc.14322.1.A1_at	C7orf10
8643	0.00724158	0.0642147	0.863934	-0.510374	1.66591	Up	5.2701	5.78047	Ssc.19653.1.A1_at	TMEM52
14590	0.00723655	0.0642147	0.86398	-0.71228	2.03863	Up	3.62066	4.33293	Ssc.27100.1.A1_at	SEC22C
14771	0.00723947	0.0642147	0.863953	0.737682	2.09108	Down	5.42817	4.69049	Ssc.27266.1.S1_at	GPR143
3316	0.00726576	0.0642459	0.863711	0.37585	1.45623	Down	6.35745	5.9816	Ssc.13519.2.A1_at	-
8823	0.00725692	0.0642459	0.863792	-0.411573	1.50919	Up	5.59091	6.00248	Ssc.19940.1.S1_at	HAUS1
16171	0.00726298	0.0642459	0.863737	-0.708117	2.03016	Up	3.91583	4.62394	Ssc.29036.2.S1_at	TUBA1A
19600	0.0072575	0.0642459	0.863787	0.246458	1.27949	Down	6.68275	6.43629	Ssc.4755.1.A1_at	-
19337	0.00727537	0.0642937	0.863623	-0.725575	2.06592	Up	4.83795	5.56353	Ssc.4427.1.A1_at	-
709	0.00728825	0.0643702	0.863504	0.389083	1.47563	Down	6.60133	6.21225	Ssc.10650.1.A1_at	TAOK3
140	0.00730099	0.0644456	0.863387	-0.911979	2.48924	Up	3.19249	4.10446	RPTR-Ssc-AF298789-3_s_at	-	x
6147	0.00732404	0.0646116	0.863176	-0.228706	1.25697	Up	9.98279	10.2115	Ssc.17024.1.A1_at	RPL13A
21019	0.00733831	0.0647002	0.863045	-0.375358	1.45551	Up	6.79791	7.17327	Ssc.6470.1.A1_at	KIAA0907
11810	0.00735358	0.064774	0.862905	-0.752686	2.12269	Up	4.76141	5.51409	Ssc.24159.1.S1_at	LRSAM1
12779	0.00735516	0.064774	0.862891	0.294551	1.34252	Down	7.44932	7.15477	Ssc.25045.1.S1_at	KDR
8296	0.0073674	0.0648444	0.862779	0.457058	1.57942	Down	6.77809	6.32103	Ssc.19359.2.S1_at	ZDHHC9
3827	0.00738884	0.0649957	0.862583	0.448159	1.56543	Down	5.64695	5.19879	Ssc.14147.1.A1_at	SNRPA1
3879	0.0074208	0.0650456	0.862292	0.536325	1.70971	Down	5.43615	4.89983	Ssc.14206.1.S1_at	DIS3
5132	0.00742365	0.0650456	0.862266	1.48117	4.39811	Down	3.43616	1.95499	Ssc.16031.1.S1_at	EGR1
5870	0.00742786	0.0650456	0.862228	-0.219241	1.24513	Up	6.9221	7.14134	Ssc.16672.1.S1_at	CHD4
7137	0.00739933	0.0650456	0.862488	-0.685035	1.98384	Up	3.99302	4.67806	Ssc.18261.1.S1_at	PALLD
11671	0.00742942	0.0650456	0.862214	0.406404	1.50141	Down	6.19028	5.78387	Ssc.24035.1.S1_at	EIF2C3
13613	0.00742359	0.0650456	0.862267	-0.268973	1.30862	Up	5.59383	5.8628	Ssc.26144.1.S1_at	WDR70
15580	0.00743394	0.0650456	0.862173	-1.45811	4.29781	Up	2.07295	3.53105	Ssc.28197.1.A1_at	-
19415	0.00743026	0.0650456	0.862206	-0.399054	1.49041	Up	6.24041	6.63947	Ssc.4520.1.S1_at	RPL14
21331	0.00740996	0.0650456	0.862391	0.712956	2.04001	Down	4.37686	3.6639	Ssc.6836.1.A1_at	TMEM68
22843	0.00743708	0.0650456	0.862144	0.372879	1.45191	Down	7.2587	6.88582	Ssc.8483.1.A1_at	IARS
14236	0.00744596	0.0650859	0.862063	1.33433	3.79747	Down	3.3001	1.96576	Ssc.26734.1.A1_at	IZUMO4
16316	0.00746207	0.0651895	0.861917	0.626313	1.8707	Down	5.61135	4.98504	Ssc.29206.1.A1_at	-
11153	0.00748554	0.0652807	0.861705	-0.511607	1.66797	Up	5.47817	5.98978	Ssc.23279.1.S1_at	MAPK7
11704	0.00749305	0.0652807	0.861637	0.303237	1.35423	Down	7.11233	6.8091	Ssc.24063.1.S1_at	MSH6
20213	0.0074781	0.0652807	0.861772	0.497163	1.64405	Down	7.9125	7.41534	Ssc.5464.1.A1_at	CPE
21845	0.00749109	0.0652807	0.861654	-0.344733	1.41161	Up	6.76008	7.10482	Ssc.7446.1.S1_a_at	PPID
22079	0.00749387	0.0652807	0.861629	1.69952	5.4713	Down	4.44321	2.7437	Ssc.7683.1.A1_at	-
11529	0.00751934	0.0654652	0.861399	0.64804	1.91179	Down	4.58583	3.93779	Ssc.23896.1.S1_at	FLNB
105	0.00753193	0.0655317	0.861285	-0.792949	2.2099	Up	4.70566	5.49861	AFFX-Ssc-r2-Bs-thr-5_s_at	-	x
1265	0.00754542	0.0655317	0.861164	-0.270358	1.31043	Up	9.91467	10.185	Ssc.11256.1.S1_at	RPL5
2697	0.00754842	0.0655317	0.861137	-2.07111	7.93366	Up	2.47096	4.54207	Ssc.12861.1.A1_at	B2M
3954	0.0075384	0.0655317	0.861227	-0.639913	1.89632	Up	4.74003	5.37994	Ssc.14290.1.A1_at	MEIR5
7403	0.00754176	0.0655317	0.861197	0.36278	1.43732	Down	6.06381	5.70103	Ssc.18505.1.A1_at	CCDC93
7685	0.00755431	0.0655456	0.861083	-1.53898	4.65984	Up	2.47895	4.01793	Ssc.18777.1.A1_at	FAM26D
23416	0.00757775	0.0657117	0.860872	0.41147	1.50904	Down	5.31299	4.90151	Ssc.9188.1.A1_at	NSL1
3165	0.00763155	0.0658441	0.86039	0.523119	1.68728	Down	4.77188	4.24876	Ssc.13359.1.A1_at	ZNF389
3851	0.00764105	0.0658441	0.860305	-0.26311	1.30097	Up	5.12133	5.38444	Ssc.1418.1.S1_at	DDX56
5014	0.00765261	0.0658441	0.860201	-0.723365	2.06136	Up	4.9199	5.64327	Ssc.1595.1.S1_a_at	TAPBPL
7063	0.00764538	0.0658441	0.860266	-0.229463	1.25792	Up	6.29481	6.52427	Ssc.18195.1.S1_at	RFXANK
7911	0.00765102	0.0658441	0.860215	-1.53992	4.6642	Up	3.84448	5.38439	Ssc.19013.2.A1_at	VMO1
9019	0.00765767	0.0658441	0.860156	-0.798028	2.22116	Up	3.84542	4.64345	Ssc.20364.1.S1_at	-
9758	0.00762509	0.0658441	0.860448	0.500738	1.64994	Down	7.02601	6.52527	Ssc.2156.1.S1_at	ABCA3
11920	0.00759939	0.0658441	0.860678	-0.922643	2.51593	Up	3.5925	4.51514	Ssc.24249.2.S1_at	ZZEF1
13145	0.00761945	0.0658441	0.860498	-0.492055	1.63567	Up	5.40142	5.89348	Ssc.25450.1.S1_at	DRAM2
18085	0.00765684	0.0658441	0.860163	0.327812	1.38793	Down	5.94945	5.62164	Ssc.31050.1.S1_at	CCDC15
20165	0.00761683	0.0658441	0.860522	-1.22219	3.3946	Up	2.6596	3.88179	Ssc.5405.1.A1_at	CGREF1
20401	0.00764666	0.0658441	0.860254	1.13763	3.11936	Down	4.1739	3.03627	Ssc.5693.1.A1_at	C14orf147
21591	0.00762453	0.0658441	0.860453	0.252995	1.28788	Down	6.24999	5.997	Ssc.7155.1.A1_at	NDN
21734	0.00763794	0.0658441	0.860332	0.531999	1.70233	Down	6.18265	5.65065	Ssc.7304.2.A1_at	MAOB
22427	0.0076278	0.0658441	0.860423	-0.988084	2.68608	Up	3.07824	4.06632	Ssc.8045.1.A1_at	-
22439	0.00766858	0.0659009	0.860059	-0.300058	1.34994	Up	6.53178	6.83184	Ssc.806.1.A1_at	RPL23
11262	0.00769058	0.0660528	0.859862	-1.1381	3.12083	Up	2.66671	3.80481	Ssc.23499.1.A1_at	MSTN
1031	0.00769501	0.0660537	0.859823	-0.423206	1.52685	Up	7.67258	8.09578	Ssc.1104.1.S1_at	PYGL
564	0.00770559	0.0660703	0.859728	0.457393	1.57995	Down	6.1986	5.7412	Ssc.10488.1.A1_at	PMM2
3787	0.00770556	0.0660703	0.859729	-0.296465	1.3451	Up	5.30669	5.60316	Ssc.1410.1.S1_at	MAPK8IP3
9059	0.00771984	0.0661183	0.859602	0.260772	1.29793	Down	7.15972	6.89895	Ssc.20440.1.S1_at	POLDIP3
22092	0.00771553	0.0661183	0.85964	-0.983556	2.67395	Up	4.70414	5.68769	Ssc.7698.1.S1_at	-
4282	0.00774344	0.066172	0.859392	0.602535	1.82674	Down	4.88316	4.28063	Ssc.15128.2.S1_at	ARID4B
7163	0.0077432	0.066172	0.859394	-0.300298	1.35026	Up	6.71222	7.01251	Ssc.18285.1.S1_at	CUEDC2
10203	0.00773497	0.066172	0.859467	-0.375502	1.45572	Up	5.99492	6.37042	Ssc.21957.1.S1_at	ATP6V0E2
11666	0.00774179	0.066172	0.859406	0.2878	1.33349	Down	6.88863	6.60083	Ssc.24030.1.S1_at	CLTB
1916	0.00778302	0.0663248	0.859041	-0.199423	1.2207	Up	9.71815	9.91757	Ssc.1194.1.S1_at	RPS25
4825	0.00778179	0.0663248	0.859051	-0.736345	2.08829	Up	4.22466	4.96101	Ssc.15835.2.S1_a_at	SLC22A6
16381	0.00777568	0.0663248	0.859106	-0.601255	1.82441	Up	6.20197	6.80323	Ssc.29268.1.A1_at	-
22130	0.0077769	0.0663248	0.859095	1.12662	3.08521	Down	5.52858	4.40196	Ssc.773.2.S1_at	-
23992	0.00778103	0.0663248	0.859058	0.537974	1.71253	Down	7.00749	6.46952	Ssc.9883.1.A1_at	KIAA0947
8293	0.00780922	0.066511	0.858809	-0.330891	1.39221	Up	5.80656	6.13745	Ssc.19358.1.S1_at	ZDHHC9
1447	0.00782455	0.0665728	0.858673	-0.745169	2.1068	Up	3.87613	4.6213	Ssc.11432.1.A1_at	TCEB3
20164	0.00782519	0.0665728	0.858668	0.385188	1.46989	Down	7.31056	6.92537	Ssc.5404.1.S1_at	ZNF501
14289	0.00783289	0.066575	0.8586	0.265885	1.30459	Down	5.95976	5.69388	Ssc.26786.1.S1_at	C1S
14470	0.00783416	0.066575	0.858588	0.553159	1.73874	Down	7.06364	6.51048	Ssc.2697.1.S1_at	TCEA3
10100	0.00784228	0.0666069	0.858517	0.388922	1.47539	Down	6.54581	6.15688	Ssc.21876.1.S1_at	ATM
9756	0.00786605	0.0667716	0.858307	-0.332722	1.39476	Up	6.53235	6.86507	Ssc.21557.1.S1_at	IFT52
16921	0.00788625	0.066906	0.85813	-0.459418	1.58315	Up	7.47649	7.93591	Ssc.2983.1.A1_at	LXN
131	0.00789509	0.0669067	0.858052	-1.10536	3.0203	Up	1.04765	2.15301	RPTR-Ssc-AF062997-1_at	-	x
8475	0.00789276	0.0669067	0.858072	-1.64613	5.18685	Up	2.34832	3.99444	Ssc.19530.1.A1_at	MRPS16
3847	0.00790612	0.066963	0.857955	1.35431	3.87408	Down	5.31867	3.96436	Ssc.14173.1.S1_at	PPIF
23678	0.00791149	0.0669713	0.857908	0.199762	1.22111	Down	7.79238	7.59262	Ssc.9476.1.A1_at	SCAF8
13702	0.00792275	0.0670295	0.857809	-0.906216	2.47494	Up	3.92114	4.82736	Ssc.26243.1.S1_at	SORBS3
20531	0.00794113	0.0671478	0.857648	0.387532	1.47334	Down	5.74613	5.3586	Ssc.5869.1.S1_at	SART1
1262	0.00794802	0.067169	0.857588	-0.483376	1.62154	Up	4.93588	5.41925	Ssc.11253.1.A1_at	TMEM209
23138	0.0079622	0.0672145	0.857464	-0.673136	1.96037	Up	3.91222	4.58536	Ssc.8821.2.A1_at	HPS3
23227	0.00796167	0.0672145	0.857468	-0.787782	2.19851	Up	3.35375	4.14153	Ssc.8926.1.A1_at	-
3264	0.00797734	0.0673051	0.857331	0.311854	1.36595	Down	6.02801	5.71616	Ssc.13462.1.A1_at	NUDT15
1889	0.00799902	0.0674135	0.857142	-0.198341	1.21938	Up	7.51534	7.71368	Ssc.11906.1.S1_at	COPZ1
2061	0.00799557	0.0674135	0.857172	0.341471	1.40702	Down	7.64935	7.30788	Ssc.12099.1.A1_at	STX12
6698	0.00803444	0.06751	0.856833	0.945344	2.5737	Down	5.5178	4.57246	Ssc.17841.1.A1_at	-
8159	0.00801894	0.06751	0.856968	0.269183	1.3089	Down	5.59659	5.3274	Ssc.19248.1.S1_at	COG2
9826	0.0080219	0.06751	0.856943	0.348932	1.41755	Down	7.31789	6.96896	Ssc.21612.1.A1_at	CENPW
10447	0.00803698	0.06751	0.856811	-1.07878	2.94107	Up	3.49939	4.57817	Ssc.22196.1.A1_at	GRB14
19150	0.00802569	0.06751	0.85691	0.447962	1.56512	Down	6.2517	5.80373	Ssc.4227.1.S1_at	CLDN5
19874	0.00803426	0.06751	0.856835	0.237254	1.26776	Down	7.53208	7.29483	Ssc.5057.1.S1_at	SRP68
19754	0.00807499	0.067792	0.856481	-0.692148	1.998	Up	4.32377	5.01592	Ssc.4940.1.S1_at	SLC25A42
9841	0.00809674	0.0679001	0.856293	-0.61432	1.8484	Up	4.09809	4.71241	Ssc.21625.1.A1_at	C2orf24
12220	0.00809509	0.0679001	0.856307	0.254371	1.28965	Down	6.85029	6.59592	Ssc.24517.1.A1_at	-
9965	0.00810613	0.0679415	0.856211	-0.407336	1.50281	Up	5.85456	6.2619	Ssc.21735.1.S1_s_at	NPHP1
5736	0.00811605	0.0679874	0.856125	0.378865	1.46063	Down	5.42444	5.04558	Ssc.16528.1.S1_at	PQLC2
1332	0.00815599	0.0680235	0.85578	-1.53559	4.64406	Up	2.76159	4.29718	Ssc.11320.1.A1_at	ZNF354A
1595	0.00815328	0.0680235	0.855804	-0.289089	1.33521	Up	6.86902	7.15811	Ssc.11580.1.S1_at	HADHA
2443	0.00814503	0.0680235	0.855875	-0.839276	2.31469	Up	7.56349	8.40277	Ssc.12561.1.A1_at	C19orf47
5004	0.00814755	0.0680235	0.855853	-2.01935	7.53341	Up	1.09287	3.11222	Ssc.15942.5.S1_x_at	-
5781	0.00813767	0.0680235	0.855938	-0.214247	1.23893	Up	7.27485	7.4891	Ssc.16576.1.S1_at	C19orf70
6544	0.00812917	0.0680235	0.856012	-0.256356	1.29221	Up	5.95281	6.20916	Ssc.17628.1.S1_at	NTPCR
13344	0.00815232	0.0680235	0.855812	-1.4279	4.16991	Up	1.22458	2.65248	Ssc.25791.1.S1_a_at	DUSP26
21791	0.00815573	0.0680235	0.855783	0.435669	1.546	Down	6.01008	5.57441	Ssc.7373.1.A1_at	-
3096	0.0081737	0.0681195	0.855628	-0.519183	1.68065	Up	4.76041	5.27959	Ssc.13280.1.A1_at	ADIPOR1
4020	0.00818708	0.0681195	0.855512	-0.689241	1.9922	Up	4.59939	5.28864	Ssc.14361.1.A1_at	OLFM1
4023	0.00818916	0.0681195	0.855495	0.222698	1.24944	Down	6.49664	6.27394	Ssc.14366.1.S1_at	OLFM1
4509	0.00818978	0.0681195	0.855489	0.580395	1.78674	Down	7.21672	6.63633	Ssc.15469.2.S1_at	PTPLAD1
15221	0.00818954	0.0681195	0.855491	-0.431428	1.53945	Up	6.29164	6.72307	Ssc.27685.1.S1_at	LEPREL1
6097	0.00820697	0.0681511	0.855341	-0.211005	1.23492	Up	6.41711	6.62812	Ssc.16976.1.S1_at	-
15372	0.0082047	0.0681511	0.855361	0.511745	1.6682	Down	4.62106	4.10932	Ssc.27969.1.A1_at	PHF20L1
20366	0.00820067	0.0681511	0.855395	-0.39053	1.47776	Up	6.07608	6.46661	Ssc.5639.1.S1_at	EXD1
1759	0.00821568	0.0681628	0.855266	0.733472	2.0823	Down	3.91317	3.1797	Ssc.11758.1.A1_at	SMAD1
11481	0.00823008	0.0681628	0.855143	-0.479123	1.61466	Up	5.0717	5.55082	Ssc.23846.1.S1_at	ZNF7
13278	0.00823068	0.0681628	0.855138	-1.56288	4.77253	Up	2.5363	4.09918	Ssc.25677.1.S1_at	-
21378	0.00822122	0.0681628	0.855219	-0.723717	2.06208	Up	5.75542	6.47914	Ssc.6896.1.A1_at	PACRG
23897	0.00823022	0.0681628	0.855142	-1.48491	4.41458	Up	1.533	3.01791	Ssc.9744.1.A1_at	SYNJ1
18741	0.00823564	0.0681669	0.855095	-0.222656	1.24939	Up	9.96209	10.1847	Ssc.3747.1.A1_at	RPL31
3481	0.008253	0.0682737	0.854946	-1.25015	3.49085	Up	3.15115	4.4013	Ssc.13695.1.A1_at	WDR41
2466	0.00829213	0.0685602	0.854611	0.26704	1.30609	Down	7.76084	7.4938	Ssc.12592.1.S1_at	CFDP1
15187	0.0083001	0.068589	0.854543	0.332863	1.39496	Down	5.58899	5.25612	Ssc.27628.1.A1_at	TRMT6
394	0.00830607	0.0686012	0.854492	0.523903	1.68861	Down	6.75991	6.236	Ssc.1026.1.S1_at	BBX
22344	0.00831708	0.0686551	0.854398	-0.517573	1.67795	Up	6.24664	6.76421	Ssc.7947.1.A1_at	PREPL
22945	0.00832458	0.0686798	0.854334	-0.819938	2.27036	Up	5.56664	6.38658	Ssc.8596.1.A1_at	BLNK
6439	0.00835943	0.0689302	0.854037	0.95571	2.60052	Down	7.90768	6.95197	Ssc.1745.1.A1_at	FMNL3
21064	0.00836653	0.0689515	0.853977	-0.27412	1.31537	Up	6.71398	6.9881	Ssc.6522.1.A1_at	RNPS1
15479	0.00837571	0.0689566	0.853899	0.655964	1.927	Down	5.57344	4.91748	Ssc.28083.1.A1_at	OFD1
19630	0.00837617	0.0689566	0.853895	-0.25023	1.28432	Up	5.65996	5.91019	Ssc.4800.1.S1_a_at	PPFIA4
2278	0.00841951	0.0692055	0.853527	0.436608	1.54745	Down	9.48993	9.05332	Ssc.12365.1.A1_at	ADAMTS1
2826	0.00841416	0.0692055	0.853573	0.377244	1.45826	Down	6.90297	6.52573	Ssc.1299.1.A1_at	DAZAP1
23704	0.00842	0.0692055	0.853523	0.254398	1.28968	Down	6.78696	6.53256	Ssc.9503.1.A1_at	CREBZF
2055	0.0084339	0.0692453	0.853405	-1.76015	5.81329	Up	2.49314	4.25329	Ssc.12092.1.S1_at	C21orf70
23698	0.00843067	0.0692453	0.853433	0.936375	2.55072	Down	3.96969	3.03332	Ssc.9496.1.A1_at	-
294	0.00844662	0.0692631	0.853298	-0.302436	1.35315	Up	7.73418	8.03662	Ssc.10133.1.A1_at	SNX5
2673	0.00845866	0.0692631	0.853196	1.07787	2.93843	Down	5.72582	4.64794	Ssc.12828.1.A1_at	TLCD1
12621	0.00845079	0.0692631	0.853262	0.43017	1.53752	Down	6.11609	5.68592	Ssc.2491.1.S1_at	CHCHD1
19607	0.00845874	0.0692631	0.853195	0.206676	1.22958	Down	6.50754	6.30087	Ssc.4765.1.A1_at	RBM22
23469	0.00844405	0.0692631	0.85332	-0.403315	1.49678	Up	9.82186	10.2252	Ssc.925.1.S1_at	TAF13
4589	0.00847209	0.0693353	0.853083	-0.505202	1.65732	Up	5.86613	6.37134	Ssc.15591.1.S1_at	PSMG4
881	0.00847685	0.0693371	0.853042	-0.9883	2.68666	Up	4.7598	5.7481	Ssc.10866.1.A1_at	CPSF7
5975	0.0085101	0.0695149	0.852762	-0.347584	1.41564	Up	5.08215	5.42974	Ssc.16814.2.S1_at	C19orf61
16019	0.00850732	0.0695149	0.852785	-0.31505	1.37033	Up	5.44699	5.76204	Ssc.2881.2.S1_a_at	CPSF3L
21195	0.00851224	0.0695149	0.852744	-0.289579	1.33586	Up	9.24082	9.5304	Ssc.6675.1.S1_a_at	GNAS
2915	0.00853094	0.0696305	0.852587	-0.761624	2.14175	Up	4.10978	4.87141	Ssc.13088.1.A1_at	-
2544	0.00854191	0.0696828	0.852494	0.428557	1.53504	Down	5.78145	5.3529	Ssc.1269.2.S1_at	PAAF1
2178	0.00855115	0.0696837	0.852417	-2.11858	8.31934	Up	1.31863	3.43722	Ssc.12238.1.A1_at	-
5896	0.00854948	0.0696837	0.852431	0.234954	1.26485	Down	6.87964	6.64469	Ssc.16702.1.S1_at	TMEM179B
1658	0.00857219	0.0697939	0.85224	-0.531141	1.70087	Up	5.28208	5.81322	Ssc.11660.3.A1_at	METTL21A
23222	0.0085738	0.0697939	0.852227	-0.890143	2.43548	Up	2.82109	3.71123	Ssc.8919.1.S1_at	-
21774	0.00858613	0.0698232	0.852123	-1.48694	4.42352	Up	1.76397	3.25091	Ssc.7356.1.A1_at	-
22829	0.00858654	0.0698232	0.85212	-0.204856	1.22735	Up	6.45036	6.65522	Ssc.8467.1.S1_at	MED6
20067	0.00859713	0.0698721	0.852031	0.401463	1.49401	Down	6.97376	6.5723	Ssc.5289.1.S1_at	ORMDL3
28	0.0086058	0.0698837	0.851958	-0.430148	1.53748	Up	5.94634	6.37649	AFFX-r2-Bs-thr-3_s_at	-	x
1470	0.0086277	0.0698837	0.851775	0.462709	1.58837	Down	8.12103	7.65832	Ssc.11457.1.A1_at	FAM105B
3295	0.00863057	0.0698837	0.851751	-1.43271	4.19005	Up	2.86076	4.29347	Ssc.13494.1.A1_at	SNAP23
9159	0.00862819	0.0698837	0.851771	-0.458135	1.58112	Up	5.04347	5.5016	Ssc.20660.1.S1_at	MAD2L2
12353	0.00862085	0.0698837	0.851833	0.638898	1.89439	Down	5.40622	4.76732	Ssc.24656.1.A1_at	CSTF3
12976	0.00862567	0.0698837	0.851792	-0.913508	2.49305	Up	5.0583	5.97181	Ssc.25224.1.A1_at	CPN1
22174	0.00862737	0.0698837	0.851778	0.631197	1.87986	Down	6.70144	6.07024	Ssc.777.1.S1_at	HSD11B1
21305	0.00865143	0.0700155	0.851577	0.247482	1.2808	Down	6.21014	5.96265	Ssc.6804.1.S1_at	HSF2
5796	0.00865649	0.0700194	0.851535	0.472642	1.60423	Down	8.66722	8.19458	Ssc.16603.1.A1_at	A2M
675	0.00867326	0.0700808	0.851395	1.66055	5.26222	Down	4.76893	3.10837	Ssc.10613.1.A1_at	CPEB2
14699	0.00866997	0.0700808	0.851423	-0.465432	1.5927	Up	5.24479	5.71023	Ssc.27202.1.A1_at	TTC27
10232	0.00869925	0.0702537	0.851179	0.385022	1.46965	Down	7.76308	7.37806	Ssc.21986.1.S1_at	-
8927	0.00871566	0.0702747	0.851042	-0.307384	1.35986	Up	5.95158	6.25897	Ssc.2019.1.S1_at	RHOF
10180	0.00871225	0.0702747	0.851071	0.320706	1.3781	Down	6.90308	6.58238	Ssc.21938.1.S1_at	RPL37
15900	0.00871388	0.0702747	0.851057	0.970979	2.64053	Down	5.92256	4.95158	Ssc.28517.1.S1_at	DUSP10
23365	0.00872461	0.0703098	0.850968	0.662516	1.93967	Down	4.95843	4.29591	Ssc.9112.1.S1_at	JUND
18443	0.00874286	0.0704197	0.850816	0.537897	1.7124	Down	5.37105	4.83316	Ssc.3373.1.A1_at	-
2348	0.00876332	0.0704731	0.850647	-0.512507	1.66947	Up	5.32157	5.83408	Ssc.12435.1.A1_at	CLEC16A
17718	0.00875879	0.0704731	0.850684	-0.294493	1.34245	Up	6.70767	7.00216	Ssc.30694.1.A1_at	XYLB
23439	0.00876242	0.0704731	0.850654	0.308002	1.3607	Down	6.57065	6.26264	Ssc.9217.1.S1_at	JAM2
17932	0.00876988	0.0704887	0.850593	0.310113	1.36358	Down	6.55321	6.24309	Ssc.30885.1.A1_at	RPL37A
5986	0.00880957	0.0707705	0.850264	-0.752091	2.12143	Up	4.82102	5.57311	Ssc.16825.3.S1_at	B4GALT3
1351	0.00882496	0.0707731	0.850137	-1.62073	5.05678	Up	2.22279	3.84352	Ssc.11345.2.A1_at	C15orf24
14751	0.00881822	0.0707731	0.850193	0.386847	1.47233	Down	7.45959	7.07274	Ssc.27246.1.S1_at	ILF2
22782	0.00882842	0.0707731	0.850109	-0.270132	1.31014	Up	9.50428	9.77441	Ssc.842.1.A1_a_at	CRIP1
24081	0.00882034	0.0707731	0.850175	1.00144	2.7222	Down	4.06297	3.06153	Ssc.9985.1.A1_at	KLF4
24113	0.00885229	0.0709273	0.849912	-0.281577	1.32522	Up	10.0634	10.345	SscAffx.33.1.S1_at	-	x
17779	0.00886181	0.0709291	0.849834	-0.219913	1.24597	Up	6.74308	6.963	Ssc.30750.1.A1_at	ZNF148
21171	0.00886002	0.0709291	0.849848	0.896291	2.4505	Down	7.57803	6.68174	Ssc.6646.1.S1_at	GRB7
5846	0.00888796	0.0711012	0.849619	-0.25168	1.28618	Up	9.57363	9.82531	Ssc.16651.1.S1_at	RPS16
19798	0.00890517	0.0712016	0.849477	0.387207	1.47286	Down	8.1549	7.76769	Ssc.4985.1.A1_at	CXCL14
960	0.00893929	0.071429	0.849197	1.52981	4.61729	Down	3.90548	2.37567	Ssc.1095.2.S1_at	TSPAN31
18466	0.00894296	0.071429	0.849167	0.318706	1.37535	Down	6.63355	6.31484	Ssc.3401.1.S1_at	SLC20A2
6152	0.00895349	0.0714757	0.849081	0.209304	1.23282	Down	7.55744	7.34813	Ssc.1703.1.S1_at	GPR125
210	0.00895967	0.0714877	0.849031	0.475199	1.60833	Down	8.22161	7.74641	Ssc.10025.3.S1_at	CEBPD
325	0.00898804	0.0715168	0.848799	-1.9611	7.10714	Up	1.79694	3.75804	Ssc.10174.1.A1_at	DNAH14
4979	0.00899388	0.0715168	0.848751	0.516943	1.67689	Down	5.75543	5.23849	Ssc.15928.1.S1_at	NR3C1
7182	0.00897847	0.0715168	0.848877	-0.747487	2.11169	Up	7.80696	8.55444	Ssc.18307.1.A1_at	PPA1
10410	0.00897202	0.0715168	0.84893	0.314681	1.36982	Down	5.87072	5.55604	Ssc.22158.1.S1_at	ABHD13
11324	0.00898673	0.0715168	0.848809	-0.230276	1.25895	Up	7.22481	7.45509	Ssc.23542.1.A1_at	NDUFB11
13432	0.00899609	0.0715168	0.848733	0.396789	1.48704	Down	5.95219	5.5554	Ssc.25924.1.S1_at	-
22022	0.00898486	0.0715168	0.848825	0.278224	1.32078	Down	6.75107	6.47285	Ssc.7613.1.A1_at	DAZAP2
16082	0.00901436	0.0716249	0.848584	0.762646	2.14394	Down	5.02352	4.26087	Ssc.28933.1.S1_at	SLC47A1
12390	0.00902459	0.0716689	0.848501	-0.745431	2.10735	Up	4.53859	5.28402	Ssc.24693.2.S1_at	GCLM
11605	0.00902983	0.0716732	0.848458	-1.82481	6.20164	Up	1.18241	3.00723	Ssc.23968.1.A1_at	FREM1
2900	0.00906558	0.0719107	0.848167	-1.64997	5.20681	Up	0.710645	2.36061	Ssc.13069.1.A1_at	PRSS27
22431	0.00906916	0.0719107	0.848138	-0.321756	1.37955	Up	5.97254	6.2943	Ssc.8051.1.A1_at	-
5276	0.0090772	0.0719238	0.848073	-0.482038	1.61937	Up	4.79228	5.27432	Ssc.16127.1.S1_at	MC2R
14802	0.00908023	0.0719238	0.848048	-1.71697	5.56765	Up	1.79771	3.51469	Ssc.27295.1.S1_at	TMEM188
11981	0.0090864	0.0719354	0.847998	-0.548119	1.73	Up	6.16462	6.71274	Ssc.24304.2.A1_at	EGFLAM
6170	0.0090923	0.0719449	0.84795	-0.200322	1.2218	Up	7.19718	7.39751	Ssc.17067.1.A1_s_at	DDX1
18126	0.00911425	0.0720811	0.847772	-0.817821	2.26556	Up	4.28783	5.10565	Ssc.31088.1.A1_at	ATF7IP
10210	0.00913099	0.0720887	0.847637	-0.327442	1.38741	Up	5.89936	6.22681	Ssc.21962.1.A1_at	FBXO18
12124	0.00913408	0.0720887	0.847612	-1.9241	6.84895	Up	1.658	3.5821	Ssc.24427.1.A1_at	-
18847	0.00912797	0.0720887	0.847661	1.25787	3.51791	Down	7.2393	5.98143	Ssc.3880.1.S1_at	C20orf30
20745	0.00913382	0.0720887	0.847614	0.216653	1.24191	Down	7.7025	7.48584	Ssc.6124.1.S1_at	GLP1R
12645	0.00915696	0.0721948	0.847427	-0.354861	1.42598	Up	5.64483	5.99969	Ssc.2493.1.S1_at	RAB3IP
20743	0.00915592	0.0721948	0.847435	-0.439719	1.55227	Up	5.73915	6.17887	Ssc.6121.1.S1_at	SSNA1
20491	0.00917266	0.072244	0.8473	0.402397	1.49541	Down	6.05394	5.65154	Ssc.5813.1.A1_at	FAM116B
23867	0.00916811	0.072244	0.847337	0.435634	1.54594	Down	6.34677	5.91113	Ssc.9717.3.A1_at	TRIM2
20540	0.0091798	0.0722629	0.847242	0.18715	1.20581	Down	8.00898	7.82183	Ssc.5880.1.A1_at	RNF146
17236	0.00918654	0.0722788	0.847188	-1.16576	3.20835	Up	5.89926	7.06501	Ssc.30180.1.A1_at	-
981	0.00920377	0.0723771	0.847049	-0.299847	1.34965	Up	9.89067	10.1905	Ssc.1098.1.S1_at	RPL37
8958	0.00924429	0.0726584	0.846723	-0.325334	1.38449	Up	7.12691	7.45224	Ssc.20239.1.A1_at	RDH11
23	0.009253	0.0726894	0.846653	-0.517478	1.67779	Up	4.49689	5.01437	AFFX-r2-Bs-lys-5_at	-	x
16	0.00927959	0.0728608	0.84644	-0.550808	1.73465	Up	4.72096	5.27177	AFFX-PheX-3_at	-	x
17545	0.00928781	0.0728879	0.846374	0.389896	1.47683	Down	7.45713	7.06724	Ssc.30506.1.A1_at	-
1274	0.00931447	0.0730596	0.84616	1.081	2.94762	Down	4.82084	3.73984	Ssc.11264.1.A1_at	-
4192	0.00934326	0.0732478	0.84593	-0.677526	1.969	Up	8.67771	9.35524	Ssc.14592.2.A1_at	-
14405	0.00936578	0.0732857	0.84575	0.72079	2.05606	Down	5.83231	5.11152	Ssc.26905.1.A1_at	-
14741	0.00937053	0.0732857	0.845713	0.216712	1.24199	Down	6.7856	6.56889	Ssc.27240.1.S1_at	PDRG1
19473	0.00935533	0.0732857	0.845834	0.380527	1.46306	Down	4.96781	4.58729	Ssc.4599.1.A1_at	MASP2
20727	0.00937207	0.0732857	0.8457	0.351691	1.42147	Down	6.47989	6.1282	Ssc.6099.1.A1_at	-
22961	0.00935818	0.0732857	0.845811	0.541932	1.71933	Down	7.08704	6.54511	Ssc.8613.1.A1_at	SCARB2
21787	0.00937905	0.0733027	0.845645	0.457583	1.58025	Down	6.29094	5.83336	Ssc.7368.1.A1_at	-
1354	0.00940173	0.0734049	0.845464	-0.507449	1.66105	Up	7.69398	8.20143	Ssc.11348.1.A1_at	CCT6A
22119	0.00940005	0.0734049	0.845477	0.315971	1.37159	Down	5.44293	5.12696	Ssc.7719.1.A1_at	DCLRE1A
950	0.00941207	0.0734481	0.845382	-0.170943	1.18642	Up	9.13739	9.30833	Ssc.10941.1.S1_at	-
4397	0.00943443	0.0735693	0.845204	0.408171	1.50406	Down	7.09349	6.68532	Ssc.153.1.S1_at	DPYD
4400	0.00943724	0.0735693	0.845182	-1.88178	6.56516	Up	1.67531	3.55708	Ssc.15301.1.S1_at	PHF7
5691	0.00945703	0.0736485	0.845025	-0.846777	2.33212	Up	3.94625	4.79303	Ssc.16462.1.A1_at	GIMAP5
20425	0.00945603	0.0736485	0.845032	0.248614	1.28225	Down	7.10335	6.85474	Ssc.5727.1.S1_at	-
19915	0.00946354	0.0736616	0.844973	0.19997	1.22137	Down	7.38999	7.19002	Ssc.5101.1.A1_at	-
4520	0.00947646	0.0737247	0.844871	-0.342889	1.40901	Up	7.19191	7.5348	Ssc.1549.1.A1_at	STIP1
8235	0.00948393	0.0737452	0.844811	0.935978	2.54971	Down	6.31244	5.37647	Ssc.19309.1.S1_at	FLVCR2
4791	0.00950867	0.0738772	0.844616	0.992758	2.69867	Down	6.78257	5.78981	Ssc.15803.1.S1_at	NTRK2
5700	0.00951058	0.0738772	0.844601	1.74334	5.71643	Down	7.20241	5.45906	Ssc.16470.1.S1_a_at	REG3A
2984	0.00953482	0.0739737	0.844409	0.614601	1.84892	Down	4.95616	4.34156	Ssc.13167.1.A1_at	VAV3
5748	0.00955722	0.0739737	0.844232	0.378615	1.46026	Down	7.38625	7.00764	Ssc.16537.1.S1_at	PACSIN2
7002	0.00956173	0.0739737	0.844197	-0.252809	1.28764	Up	6.09315	6.34596	Ssc.1814.1.S1_at	TIMM17B
7533	0.0095475	0.0739737	0.844309	1.84234	6.3113	Down	5.325	3.48265	Ssc.18613.1.S1_at	CCL21
10923	0.00955215	0.0739737	0.844272	-0.505214	1.65734	Up	8.95504	9.46025	Ssc.22795.1.A1_at	PTPN11
12304	0.00954011	0.0739737	0.844367	0.364675	1.44005	Down	6.21293	5.84826	Ssc.24610.1.A1_at	HEY2
19529	0.00955081	0.0739737	0.844283	-0.226078	1.25367	Up	6.92794	7.15402	Ssc.4669.1.S1_at	-
21893	0.0095342	0.0739737	0.844414	-2.25159	9.50283	Up	0.853775	3.10537	Ssc.7491.1.A1_at	RIC8A
1182	0.00957292	0.0740228	0.844108	0.226779	1.25455	Down	5.96396	5.73718	Ssc.11167.1.A1_at	RMND5B
5913	0.00957816	0.0740259	0.844067	0.296882	1.34566	Down	6.43526	6.13838	Ssc.16717.1.S1_at	DGCR6L
20530	0.0095864	0.0740521	0.844002	-0.358141	1.43067	Up	4.84528	5.20342	Ssc.5868.1.S1_at	ZNF862
2022	0.00961676	0.0742491	0.843764	-0.632657	1.88261	Up	5.76302	6.39568	Ssc.1206.1.A1_at	GLRX
5746	0.0096663	0.074481	0.843375	-1.41431	4.11365	Up	2.89991	4.31422	Ssc.16535.1.A1_at	GTF2F2
8111	0.00966423	0.074481	0.843391	-0.737953	2.09165	Up	3.99283	4.73078	Ssc.19208.2.S1_at	CNTROB
23268	0.00966133	0.074481	0.843414	-0.70911	2.03218	Up	3.95486	4.66397	Ssc.8988.1.A1_at	ARHGAP1
23353	0.00966571	0.074481	0.84338	0.420849	1.52325	Down	7.30738	6.88653	Ssc.9101.1.A1_at	PTPN20B
5436	0.00969167	0.0746348	0.843176	0.500409	1.6494	Down	6.79503	6.29462	Ssc.1625.1.S1_at	IRF9
5790	0.00969603	0.0746348	0.843142	-0.461097	1.58581	Up	7.00717	7.46827	Ssc.1659.1.S1_at	FKBP2
8534	0.00970881	0.0746956	0.843042	-0.308181	1.36095	Up	6.919	7.22718	Ssc.19571.1.S1_at	ABHD4
1028	0.00971997	0.0747062	0.842955	0.621724	1.86214	Down	5.05481	4.43309	Ssc.11036.1.S1_at	PKIB
18218	0.0097151	0.0747062	0.842993	-0.327005	1.38681	Up	5.33053	5.65753	Ssc.31177.1.S1_at	EXOSC2
15461	0.00972987	0.0747447	0.842878	-1.74042	5.69972	Up	1.65891	3.39933	Ssc.28065.1.A1_at	-
14659	0.00974394	0.0747776	0.842768	0.340032	1.40499	Down	6.45719	6.11716	Ssc.27167.1.S1_at	CBWD2
14815	0.00974378	0.0747776	0.842769	-0.454669	1.57565	Up	6.1502	6.60487	Ssc.27307.1.S1_at	MOGS
1465	0.00975606	0.074833	0.842674	-0.496	1.64214	Up	7.83145	8.32745	Ssc.11450.1.S1_at	CLIC1
11642	0.00976693	0.074858	0.842589	0.229185	1.25758	Down	6.77109	6.5419	Ssc.24006.2.A1_at	PGLYRP2
20207	0.00976912	0.074858	0.842572	-0.579709	1.78552	Up	4.92341	5.50312	Ssc.5455.1.S1_at	DHCR7
22668	0.00977514	0.0748666	0.842525	1.82227	6.1859	Down	4.20222	2.37995	Ssc.8308.1.A1_at	-
15714	0.00978212	0.0748825	0.842471	0.520135	1.68225	Down	6.32703	5.80689	Ssc.2834.1.A1_at	TRDN
6358	0.00984639	0.0751486	0.841972	-0.174477	1.19062	Up	6.15712	6.3316	Ssc.17330.2.A1_at	NSMCE4A
8009	0.00983267	0.0751486	0.842078	-0.836017	2.30716	Up	3.51407	4.35009	Ssc.19122.1.A1_at	GJB2
10084	0.00984384	0.0751486	0.841991	0.253435	1.28844	Down	7.56968	7.31624	Ssc.21860.3.A1_at	MTRF1L
[truncated: 724 more rows]

## Sheet: q< 0.1 delete control genes
ID	p values	q values	ub.ppde	difference	FC	dir	lsm.12yp(d12York preg)	lsm.12mp(d12Meishan preg)	Affy	has_gsymb (gene symbol)	Delete
89	0.000402942	0.0142126	0.969548	-0.454543	1.57545	Up	9.37615	9.83069	AFFX-Ssc-gapdh-3_at	-
93	0.0101226	0.0759735	0.839847	-0.433746	1.54303	Up	9.1158	9.54954	AFFX-Ssc-gapdh-M_at	-
226	0.010853	0.0788412	0.834386	0.477656	1.61229	Down	6.33059	5.85294	Ssc.10048.1.S1_at	-
254	0.0132903	0.0875672	0.817558	-0.589558	1.80319	Up	4.2106	4.80016	Ssc.10083.1.A1_at	-
261	0.000535794	0.0163835	0.964523	0.368113	1.44501	Down	7.26704	6.89893	Ssc.10091.1.S1_at	-
326	0.015619	0.0939396	0.803089	0.250772	1.28502	Down	6.33682	6.08604	Ssc.10175.1.S1_at	-
377	0.00105509	0.0228987	0.949155	0.505601	1.65798	Down	6.2853	5.7797	Ssc.10234.1.A1_at	-
391	0.0176345	0.0993704	0.791562	-0.678106	1.97014	Up	4.31393	4.99204	Ssc.10255.1.A1_at	-
445	0.0122085	0.0836874	0.824785	0.559292	1.74943	Down	4.64546	4.08617	Ssc.10323.1.A1_at	-
465	0.0018449	0.0305739	0.931884	1.7385	5.68878	Down	4.43205	2.69355	Ssc.10356.1.A1_at	-
556	0.0106335	0.0778797	0.836004	-1.00373	2.72845	Up	3.30779	4.31153	Ssc.10482.1.A1_at	-
624	0.0139194	0.0890996	0.813512	0.600842	1.82365	Down	7.07538	6.47454	Ssc.10552.1.A1_at	-
662	0.000159937	0.00895148	0.98152	-2.72508	15.2577	Up	-0.0228644	2.70222	Ssc.10600.1.A1_at	-
711	7.21784e-07	0.000282781	0.999053	1.21849	3.38206	Down	5.60532	4.38684	Ssc.10655.1.S1_at	-
892	0.0149811	0.092337	0.806919	0.268277	1.30771	Down	7.02747	6.75919	Ssc.10883.2.A1_at	-
919	0.0150767	0.0923777	0.806339	-0.626924	1.87184	Up	5.03602	5.66295	Ssc.10910.1.A1_at	-
950	0.00941207	0.0734481	0.845382	-0.170943	1.18642	Up	9.13739	9.30833	Ssc.10941.1.S1_at	-
989	3.64218e-05	0.00375817	0.991766	-0.884745	2.42237	Up	6.26536	7.1501	Ssc.10990.1.A1_at	-
1032	0.00163607	0.0288664	0.93601	0.329861	1.39077	Down	7.22987	6.90001	Ssc.11040.1.A1_at	-
1040	2.13316e-05	0.00274762	0.993863	-0.912011	2.48932	Up	4.09278	5.00479	Ssc.11047.1.A1_at	-
1158	0.000284746	0.0127029	0.974742	0.380858	1.46354	Down	6.36883	5.98797	Ssc.11151.1.A1_at	-
1274	0.00931447	0.0730596	0.84616	1.081	2.94762	Down	4.82084	3.73984	Ssc.11264.1.A1_at	-
1505	0.0161483	0.0954127	0.799981	-1.60699	4.98778	Up	3.36245	4.96944	Ssc.11496.1.A1_at	-
1531	0.0108372	0.078795	0.834502	0.248042	1.28151	Down	7.45665	7.20861	Ssc.11527.1.S1_at	-
1575	0.00260574	0.0374195	0.918595	1.41676	4.12374	Down	3.88268	2.46592	Ssc.11563.1.S1_at	-
1601	0.0036941	0.0448907	0.902742	-1.88931	6.61479	Up	1.90516	3.79447	Ssc.11589.1.A1_at	-
1634	0.0172006	0.0981386	0.793975	-0.22592	1.25348	Up	6.557	6.78292	Ssc.11627.1.A1_at	-
1652	0.0163343	0.0960301	0.798903	-0.472019	1.60323	Up	5.61347	6.08549	Ssc.11657.1.A1_at	-
1713	0.00249113	0.0363198	0.920454	0.636797	1.89042	Down	6.27467	5.63787	Ssc.11712.1.A1_at	-
1731	0.000177003	0.00952293	0.980474	0.854667	2.35059	Down	5.71249	4.85782	Ssc.11729.1.A1_at	-
1783	0.000607747	0.0175208	0.962054	0.74968	2.11632	Down	5.29466	4.54498	Ssc.11787.1.S1_at	-
1802	0.000346076	0.0135793	0.971941	0.514682	1.67311	Down	6.47326	5.95858	Ssc.11801.1.A1_at	-
1824	0.0135887	0.0883706	0.815625	-0.236648	1.26699	Up	5.55985	5.7965	Ssc.11821.1.A1_at	-
1950	0.00585436	0.0573407	0.87749	-2.30766	10.0509	Up	1.88787	4.19554	Ssc.11976.1.A1_at	-
1956	0.0031975	0.0415763	0.909617	1.14519	3.14302	Down	3.92248	2.7773	Ssc.11983.1.A1_at	-
2093	0.000207128	0.0106201	0.978736	0.551763	1.73631	Down	6.4709	5.91914	Ssc.12138.1.A1_at	-
2178	0.00855115	0.0696837	0.852417	-2.11858	8.31934	Up	1.31863	3.43722	Ssc.12238.1.A1_at	-
2196	0.00227171	0.0343367	0.924141	-1.93705	6.93827	Up	1.9542	3.89125	Ssc.12267.1.A1_at	-
2197	0.0107094	0.0781479	0.835443	0.639614	1.89575	Down	5.43904	4.79943	Ssc.12268.1.S1_at	-
2250	0.00659973	0.0613384	0.870008	-0.443892	1.55876	Up	5.40463	5.84852	Ssc.12327.3.A1_at	-
2297	0.0122625	0.0837781	0.824416	-1.81568	6.14527	Up	2.18405	3.99973	Ssc.12386.1.A1_at	-
2356	0.000456747	0.0149843	0.967429	-0.602358	1.82642	Up	6.85762	7.45997	Ssc.12448.1.S1_at	-
2359	0.00673453	0.0618164	0.868706	-0.91665	2.5009	Up	5.98322	6.89987	Ssc.12451.1.A1_at	-
2487	0.0106185	0.0778797	0.836115	2.2506	9.49344	Down	4.29773	2.04713	Ssc.12615.1.A1_at	-
2593	0.0137067	0.0886282	0.814868	-0.501633	1.65142	Up	3.92031	4.42194	Ssc.12742.1.A1_at	-
2628	0.0151284	0.0925354	0.806027	0.500451	1.64947	Down	6.09035	5.5899	Ssc.12787.1.A1_at	-
2646	0.00297197	0.0400649	0.912926	-1.49788	4.47221	Up	2.69581	4.19369	Ssc.12801.1.A1_at	-
2654	0.000708065	0.0188482	0.958836	-0.586581	1.79783	Up	9.79878	10.3854	Ssc.12809.5.A1_at	-
2915	0.00853094	0.0696305	0.852587	-0.761624	2.14175	Up	4.10978	4.87141	Ssc.13088.1.A1_at	-
2938	0.000212355	0.0107385	0.978447	1.0151	2.75963	Down	5.50137	4.48627	Ssc.13118.1.A1_at	-
3038	0.00553486	0.0556379	0.880858	1.29375	3.64645	Down	3.68574	2.39198	Ssc.13223.1.A1_at	-
3071	0.00120247	0.024563	0.945532	0.55802	1.74721	Down	7.78573	7.22771	Ssc.13255.1.A1_at	-
3072	0.00159882	0.0285387	0.936773	-2.03207	7.62985	Up	1.179	3.21107	Ssc.13256.1.A1_at	-
3084	0.00311733	0.0410716	0.910778	0.247512	1.28083	Down	6.61922	6.37171	Ssc.13267.3.A1_a_at	-
3128	0.0123137	0.0838883	0.824066	-0.486802	1.6271	Up	5.60449	6.09129	Ssc.13318.1.A1_at	-
3226	0.000561143	0.0166809	0.963636	0.592406	1.80833	Down	4.82034	4.22793	Ssc.13423.1.A1_at	-
3316	0.00726576	0.0642459	0.863711	0.37585	1.45623	Down	6.35745	5.9816	Ssc.13519.2.A1_at	-
3406	0.00169894	0.0293972	0.934741	1.72782	5.62835	Down	6.98388	5.25607	Ssc.13612.1.A1_at	-
3426	0.0122891	0.0838404	0.824234	-0.58308	1.79155	Up	3.90269	4.48577	Ssc.13630.3.A1_at	-
3582	0.00490256	0.0522738	0.887853	-1.76068	5.8164	Up	1.24736	3.00804	Ssc.13792.1.A1_at	-
3647	0.00686924	0.0626617	0.867419	0.479967	1.61602	Down	7.4767	6.99673	Ssc.13870.1.A1_at	-
3747	0.0153483	0.0932495	0.804703	0.562147	1.75444	Down	7.03236	6.47022	Ssc.14047.1.A1_at	-
3853	0.000291809	0.0128123	0.974405	0.913305	2.49255	Down	5.50542	4.59211	Ssc.14180.1.A1_at	-
3880	0.0010033	0.0223142	0.950487	0.790264	2.20398	Down	6.81498	6.02472	Ssc.14209.1.A1_at	-
3899	0.000184002	0.00979598	0.980058	1.11076	3.03666	Down	7.10492	5.99417	Ssc.14230.1.A1_at	-
3927	0.0033007	0.0420624	0.908144	1.36929	3.93258	Down	2.1613	0.792001	Ssc.14263.1.A1_at	-
3995	0.0143705	0.0904342	0.810676	-0.548491	1.73064	Up	4.6996	5.24809	Ssc.14336.1.A1_at	-
4017	6.83408e-06	0.00128915	0.996721	-1.00522	2.73251	Up	4.99553	6.00075	Ssc.14359.1.A1_at	-
4033	0.0169325	0.0973361	0.795484	1.07269	2.92324	Down	5.39904	4.32634	Ssc.14377.1.A1_at	-
4098	6.13333e-06	0.00120146	0.996911	0.655292	1.9257	Down	6.74403	6.08874	Ssc.1445.1.S1_at	-
4192	0.00934326	0.0732478	0.84593	-0.677526	1.969	Up	8.67771	9.35524	Ssc.14592.2.A1_at	-
4235	0.000227905	0.0110548	0.977606	-0.483026	1.62097	Up	9.43888	9.92191	Ssc.14942.1.S1_at	-
4322	0.0141739	0.0898257	0.811905	0.520664	1.68315	Down	7.19456	6.6739	Ssc.15224.2.S1_at	-
4420	0.00300258	0.0403144	0.912469	0.339083	1.40366	Down	6.99148	6.6524	Ssc.15326.1.S1_at	-
4486	0.00196566	0.0317823	0.929608	-1.00077	2.72038	Up	3.8441	4.84487	Ssc.15433.1.S1_at	-
4601	1.01136e-05	0.00166162	0.995931	0.693621	2.00095	Down	6.86778	6.17416	Ssc.1560.2.S1_at	-
4889	0.000868129	0.0208235	0.954134	-0.658527	1.93194	Up	4.37802	5.03655	Ssc.15868.1.A1_at	-
4935	2.22974e-05	0.00275519	0.993712	0.541307	1.71825	Down	7.50244	6.96113	Ssc.1590.1.S1_at	-
4995	0.0145033	0.0907388	0.809851	-1.31764	3.73461	Up	2.12067	3.43832	Ssc.15940.1.S1_at	-
4996	0.00524272	0.0544402	0.884032	-0.876343	2.4021	Up	3.48771	4.36405	Ssc.15941.1.S1_at	-
5004	0.00814755	0.0680235	0.855853	-2.01935	7.53341	Up	1.09287	3.11222	Ssc.15942.5.S1_x_at	-
5006	0.00456449	0.0504662	0.891796	-1.75425	5.7791	Up	2.062	3.81625	Ssc.15945.1.A1_x_at	-
5206	0.0168769	0.0971996	0.795799	-1.64733	5.19311	Up	1.50961	3.15695	Ssc.16077.1.A1_at	-
5253	0.00439934	0.0492858	0.893781	-1.60243	4.96511	Up	0.818341	2.42078	Ssc.16115.1.A1_at	-
5269	0.0135405	0.088268	0.815936	-0.525843	1.69188	Up	4.16158	4.68742	Ssc.16123.2.S1_at	-
5456	0.012322	0.0838883	0.82401	-0.74202	2.10017	Up	3.42257	4.16459	Ssc.16266.1.S1_at	-
5457	0.0132353	0.0874311	0.817917	-1.686	5.39784	Up	1.50198	3.18798	Ssc.16269.1.A1_at	-
5473	0.0113505	0.0807402	0.830785	-2.35504	10.5385	Up	0.371919	2.72696	Ssc.16278.1.S1_at	-
5499	0.0173848	0.0985703	0.792946	-1.29269	3.64258	Up	1.28181	2.5745	Ssc.16294.1.S1_at	-
5889	0.0147652	0.0916717	0.808237	-0.372383	1.45119	Up	5.6904	6.06278	Ssc.16694.1.S1_at	-
5916	0.000904361	0.0212915	0.95313	0.397579	1.48822	Down	6.81515	6.41758	Ssc.1672.1.A1_at	-
5954	3.38958e-05	0.0035966	0.992085	-0.257384	1.29354	Up	9.28967	9.54705	Ssc.16781.1.S1_at	-
5974	0.0150054	0.092375	0.806772	0.284255	1.32877	Down	7.04532	6.76106	Ssc.16810.1.S1_at	-
6097	0.00820697	0.0681511	0.855341	-0.211005	1.23492	Up	6.41711	6.62812	Ssc.16976.1.S1_at	-
6124	0.0161776	0.0955025	0.799811	-0.29701	1.34583	Up	6.27471	6.57172	Ssc.16994.1.S1_a_at	-
6199	0.00132113	0.0258797	0.942775	-0.562286	1.75468	Up	4.3374	4.89969	Ssc.17145.1.A1_at	-
6240	0.0102399	0.0765835	0.838955	-1.31253	3.71555	Up	2.95636	4.26888	Ssc.17213.1.S1_at	-
6438	0.00279996	0.0387349	0.91554	-0.564023	1.75773	Up	5.49351	6.05754	Ssc.17449.1.S1_at	-
6684	0.0173528	0.098529	0.793124	0.672296	1.95873	Down	4.53639	3.86409	Ssc.17833.1.A1_at	-
6698	0.00803444	0.06751	0.856833	0.945344	2.5737	Down	5.5178	4.57246	Ssc.17841.1.A1_at	-
6848	0.000429701	0.0145257	0.968478	1.87528	6.52262	Down	3.76928	1.894	Ssc.17985.1.S1_at	-
6887	0.0158174	0.0943699	0.801917	-0.234552	1.26434	Up	6.74148	6.97603	Ssc.18022.1.A1_at	-
6915	0.0138545	0.0888547	0.813924	-1.0483	2.85281	Up	2.72842	3.77673	Ssc.18048.1.A1_at	-
7191	0.00516972	0.0539184	0.884841	0.461616	1.58664	Down	5.89623	5.43461	Ssc.18317.1.A1_at	-
7334	0.000182818	0.00979598	0.980128	0.764848	2.14867	Down	5.1328	4.36795	Ssc.18455.1.A1_at	-
7518	0.00203847	0.0323732	0.92827	-1.39573	4.03791	Up	3.19177	4.58749	Ssc.18600.1.A1_at	-
7522	8.81321e-05	0.00644311	0.986643	-0.859887	2.36289	Up	4.47775	5.33764	Ssc.18603.2.S1_at	-
7588	0.00486365	0.0520018	0.888299	-1.7372	5.68142	Up	2.41231	4.14951	Ssc.18663.1.S1_at	-
7625	0.0111607	0.0800236	0.832148	-1.90947	6.7495	Up	1.66939	3.57886	Ssc.18708.1.A1_at	-
7740	0.0166093	0.096706	0.797322	-1.26975	3.55995	Up	3.19404	4.46379	Ssc.18829.1.A1_at	-
7747	0.0121452	0.0835158	0.825219	-0.816821	2.26329	Up	6.16687	6.98369	Ssc.18838.1.A1_at	-
7882	0.0169015	0.0972673	0.795659	1.7284	5.63163	Down	5.95575	4.22735	Ssc.18980.1.A1_at	-
7885	0.00305391	0.0407529	0.911709	-1.81345	6.13154	Up	1.25645	3.0699	Ssc.18983.1.A1_at	-
7902	0.0149341	0.0922334	0.807205	-0.758412	2.13488	Up	2.80743	3.56585	Ssc.19004.1.A1_at	-
8165	8.07555e-05	0.0061695	0.987266	0.723645	2.06194	Down	5.1809	4.45726	Ssc.19251.2.A1_at	-
8206	8.76634e-05	0.00644311	0.986682	-0.882072	2.4159	Up	4.45019	5.33226	Ssc.19282.2.S1_a_at	-
8228	0.0038036	0.0455004	0.901294	0.694305	2.00232	Down	6.99396	6.29966	Ssc.19298.2.S1_at	-
8361	5.27914e-05	0.00478039	0.989908	2.0398	7.68905	Down	6.30385	4.26405	Ssc.19416.1.A1_at	-
8406	0.0137753	0.0888096	0.814429	-1.90423	6.71426	Up	0.736144	2.64038	Ssc.19461.1.A1_at	-
8819	0.00120441	0.0245697	0.945486	0.396838	1.48712	Down	7.0687	6.67186	Ssc.19930.1.A1_at	-
8916	0.00531648	0.0547964	0.883222	-1.92664	6.86642	Up	0.833764	2.76041	Ssc.20164.1.S1_at	-
8977	0.000433261	0.0145839	0.968339	0.457163	1.57959	Down	7.72137	7.26421	Ssc.20279.1.S1_at	-
9019	0.00765767	0.0658441	0.860156	-0.798028	2.22116	Up	3.84542	4.64345	Ssc.20364.1.S1_at	-
9155	0.0132633	0.087477	0.817734	-0.752342	2.12196	Up	3.53037	4.28271	Ssc.20655.1.S1_at	-
9226	0.00661533	0.0613714	0.869856	-0.550366	1.73389	Up	3.93843	4.4888	Ssc.20835.1.S1_at	-
9259	0.00308209	0.0408436	0.911294	-1.38928	4.01196	Up	6.48029	7.86957	Ssc.20906.1.A1_at	-
9328	0.00427671	0.0485121	0.89528	-0.419109	1.52061	Up	5.62567	6.04478	Ssc.2102.1.S1_at	-
9407	8.01538e-05	0.00615431	0.987318	0.760197	2.1387	Down	6.31097	5.55077	Ssc.21138.3.S1_a_at	-
9428	0.014903	0.0920781	0.807395	-0.655179	1.92549	Up	5.67928	6.33446	Ssc.21150.3.A1_at	-
9615	0.000932113	0.0216447	0.952375	-1.83657	6.27495	Up	4.63982	6.47638	Ssc.21343.1.S1_at	-
9652	0.00187549	0.0308467	0.931301	-1.226	3.40758	Up	6.94004	8.16604	Ssc.21418.1.S1_at	-
9726	0.00128733	0.0255263	0.943547	1.86647	6.46544	Down	6.75568	4.88921	Ssc.21531.1.A1_at	-
9738	0.000746996	0.0193781	0.957648	0.757764	2.1335	Down	5.5243	4.76653	Ssc.21542.1.A1_at	-
9788	2.26473e-06	0.000665459	0.998218	1.91439	6.78278	Down	4.38846	2.47408	Ssc.21585.2.S1_at	-
9851	0.000151243	0.00875346	0.982073	-0.684013	1.98181	Up	4.5086	5.19261	Ssc.21633.1.A1_at	-
9969	0.0105615	0.077709	0.836539	-0.983302	2.67327	Up	4.4213	5.40461	Ssc.21740.1.S1_at	-
10007	0.00307039	0.0408436	0.911466	1.48425	4.41167	Down	4.4761	2.99185	Ssc.21790.1.A1_at	-
10104	0.0101235	0.0759735	0.83984	-0.501575	1.65132	Up	5.28727	5.78884	Ssc.21879.1.S1_at	-
10232	0.00869925	0.0702537	0.851179	0.385022	1.46965	Down	7.76308	7.37806	Ssc.21986.1.S1_at	-
10301	0.00610132	0.0587428	0.874955	0.599243	1.82074	Down	5.89038	5.29114	Ssc.22053.1.S1_a_at	-
10374	0.0136132	0.0883706	0.815468	0.414018	1.51288	Down	7.44598	7.03197	Ssc.22114.1.S1_at	-
10383	0.0115581	0.0813651	0.82931	-1.47927	4.38974	Up	2.67912	4.15839	Ssc.22128.1.A1_at	-
10407	0.0167761	0.0968859	0.796371	-1.25951	3.52368	Up	2.76744	4.02695	Ssc.22155.1.S1_at	-
10480	0.00299145	0.0402645	0.912635	-1.92834	6.87807	Up	2.03357	3.9619	Ssc.22222.1.A1_at	-
10572	0.00983605	0.0751486	0.842052	-1.49355	4.45287	Up	2.60496	4.09851	Ssc.22321.1.A1_at	-
10590	0.00605667	0.0584603	0.875409	-1.59756	4.94096	Up	3.59757	5.19513	Ssc.22342.1.A1_s_at	-
10657	0.0020669	0.0325579	0.927754	-0.95194	2.59073	Up	4.16214	5.11408	Ssc.22407.1.A1_at	-
10803	0.00512089	0.0535188	0.885385	0.561713	1.75367	Down	5.65316	5.09145	Ssc.22577.1.S1_at	-
10841	0.0170413	0.0977044	0.79487	-1.39458	4.03328	Up	2.87609	4.27067	Ssc.22633.1.A1_at	-
10878	0.000972178	0.0220683	0.951304	0.616516	1.85246	Down	6.72899	6.11247	Ssc.22700.1.S1_at	-
10880	0.00144517	0.0271078	0.940022	0.616193	1.85186	Down	6.27805	5.66186	Ssc.22705.1.A1_at	-
10948	0.00245009	0.0359962	0.92113	0.369558	1.4471	Down	6.66594	6.29638	Ssc.22874.1.S1_at	-
10980	0.00092835	0.0215901	0.952477	-1.64875	5.20048	Up	1.64275	3.29151	Ssc.22922.1.A1_at	-
11021	0.00160365	0.0285742	0.936674	-1.45809	4.29774	Up	3.61739	5.07548	Ssc.22994.1.S1_at	-
11029	0.00434358	0.049008	0.89446	0.577168	1.78099	Down	6.18079	5.60362	Ssc.23009.1.S1_at	-
11034	0.0125185	0.0845976	0.822677	-1.93068	6.89423	Up	0.830084	2.76077	Ssc.23013.2.S1_at	-
11108	0.00021472	0.0107568	0.978317	0.790299	2.20406	Down	6.57757	5.78727	Ssc.23194.1.A1_at	-
11155	0.00529807	0.0547711	0.883423	0.334604	1.39739	Down	6.64689	6.31229	Ssc.23284.1.S1_at	-
11217	0.00321657	0.0415819	0.909343	-1.21906	3.38402	Up	3.86339	5.08245	Ssc.23437.1.A1_at	-
11337	0.0168767	0.0971996	0.7958	0.481791	1.61897	Down	6.51641	6.03462	Ssc.2356.1.S1_at	-
11343	0.0107099	0.0781479	0.835438	0.642873	1.90194	Down	4.45749	3.81462	Ssc.2358.1.A1_at	-
11353	0.00317137	0.0413807	0.909994	-1.73714	5.68109	Up	1.34903	3.08618	Ssc.23637.1.S1_at	-
11356	0.0128169	0.0857003	0.820677	-1.7154	5.55891	Up	1.32036	3.03576	Ssc.23644.1.S1_at	-
11533	0.00994432	0.075369	0.841215	-0.871902	2.39145	Up	3.43859	4.31049	Ssc.23900.1.A1_at	-
11553	0.000213654	0.0107385	0.978376	0.810742	2.24958	Down	4.90895	4.09821	Ssc.23920.1.A1_at	-
11907	0.00265047	0.0376024	0.917881	0.679205	1.97231	Down	8.0532	7.374	Ssc.24238.1.S1_s_at	-
11991	0.00147231	0.0273012	0.939436	0.617643	1.85455	Down	5.96181	5.34417	Ssc.24314.1.S1_at	-
12095	0.000638691	0.0179856	0.961035	0.446401	1.56268	Down	6.33338	5.88698	Ssc.24402.1.S1_at	-
12124	0.00913408	0.0720887	0.847612	-1.9241	6.84895	Up	1.658	3.5821	Ssc.24427.1.A1_at	-
12220	0.00809509	0.0679001	0.856307	0.254371	1.28965	Down	6.85029	6.59592	Ssc.24517.1.A1_at	-
12238	0.00463007	0.0508225	0.891019	1.45984	4.30526	Down	4.11541	2.65557	Ssc.24538.1.S1_at	-
12270	0.00246149	0.0360943	0.920942	0.817133	2.264	Down	5.63864	4.82151	Ssc.24571.1.S1_at	-
12303	0.00546678	0.0554277	0.881589	0.964285	2.62291	Down	5.40431	4.44002	Ssc.24608.1.S1_at	-
12352	0.00568192	0.0563014	0.879295	0.334988	1.39792	Down	6.6526	6.31761	Ssc.24655.1.S1_at	-
12391	2.5345e-05	0.00297891	0.993253	0.673903	1.96188	Down	6.7922	6.11829	Ssc.24694.1.S1_at	-
12590	0.0160148	0.0949995	0.800759	0.271573	1.31203	Down	6.80984	6.53827	Ssc.24877.1.S1_at	-
12674	0.0047678	0.0515147	0.889407	0.255762	1.29145	Down	6.7191	6.46333	Ssc.24954.1.S1_at	-
12698	0.00116749	0.0241164	0.946371	-0.546191	1.72666	Up	4.10969	4.65589	Ssc.24974.3.A1_at	-
12755	0.017657	0.0993704	0.791438	0.538789	1.71393	Down	4.32192	3.78313	Ssc.25022.1.A1_at	-
12810	0.000540083	0.0163835	0.964372	-1.09616	2.99266	Up	3.50925	4.60542	Ssc.25071.1.S1_at	-
12824	1.52655e-06	0.000507062	0.998567	1.25006	3.49056	Down	6.01181	4.76174	Ssc.25088.1.A1_at	-
12873	2.06802e-05	0.0027099	0.993967	1.55317	4.72645	Down	5.41914	3.86597	Ssc.25133.1.S1_at	-
12919	0.000428959	0.0145257	0.968508	-1.27472	3.57769	Up	4.87298	6.1477	Ssc.25175.1.S1_at	-
13046	0.000495536	0.0155473	0.965975	0.382733	1.46629	Down	8.36101	7.97828	Ssc.25282.1.S1_at	-
13086	0.0138224	0.0888547	0.814129	-1.50862	4.5205	Up	2.40061	3.90923	Ssc.25355.1.S1_at	-
13100	0.00475556	0.0514242	0.889549	-1.53895	4.65971	Up	2.79708	4.33603	Ssc.25377.1.A1_at	-
13147	0.0165825	0.096706	0.797476	-1.24325	3.46686	Up	2.31829	3.56154	Ssc.25454.1.S1_at	-
13148	0.00144733	0.0271078	0.939975	0.931677	2.53876	Down	5.57841	4.64673	Ssc.25457.1.S1_at	-
13200	0.00296625	0.0400649	0.913011	0.501327	1.65091	Down	6.94857	6.44724	Ssc.2554.1.S1_at	-
13201	0.00336651	0.0425815	0.907217	0.483876	1.62235	Down	6.03384	5.54996	Ssc.2554.2.S1_at	-
13276	0.00226238	0.0342936	0.924302	0.673544	1.96118	Down	6.81049	6.13695	Ssc.2567.2.A1_at	-
13278	0.00823068	0.0681628	0.855138	-1.56288	4.77253	Up	2.5363	4.09918	Ssc.25677.1.S1_at	-
13432	0.00899609	0.0715168	0.848733	0.396789	1.48704	Down	5.95219	5.5554	Ssc.25924.1.S1_at	-
13519	0.0038511	0.0458508	0.900672	0.598706	1.81976	Down	6.28161	5.68291	Ssc.26055.1.S1_at	-
13559	0.00115551	0.0240026	0.946661	-0.321742	1.37953	Up	5.47898	5.80073	Ssc.26093.1.S1_at	-
13562	0.000473671	0.0152921	0.966788	-1.04344	2.83897	Up	4.97543	6.01888	Ssc.26095.1.S1_at	-
13620	0.00251596	0.0365771	0.920047	-1.60177	4.96183	Up	1.49267	3.09445	Ssc.26152.1.S1_at	-
13641	0.0153433	0.0932495	0.804733	-0.812009	2.25243	Up	2.95075	3.76276	Ssc.26174.1.S1_at	-
13712	0.0111902	0.0800777	0.831935	-1.48304	4.40632	Up	1.5811	3.06414	Ssc.26252.1.S1_at	-
13749	0.000142132	0.00848319	0.982668	-1.59125	4.9099	Up	6.4218	8.01305	Ssc.26282.1.S1_a_at	-
13847	0.000176426	0.00952293	0.980508	0.676939	1.96785	Down	6.41941	5.74247	Ssc.26360.1.A1_at	-
13957	4.6503e-05	0.00444088	0.990586	-0.932097	2.53983	Up	4.21756	5.14965	Ssc.26460.1.A1_at	-
13968	0.00497413	0.0527426	0.887037	0.298754	1.34818	Down	6.98817	6.68942	Ssc.26471.1.S1_a_at	-
13992	0.0148112	0.0918321	0.807955	1.3621	3.9044	Down	2.91848	1.55638	Ssc.26497.1.A1_at	-
14022	0.000693374	0.0186521	0.959293	-1.95879	7.09075	Up	1.56853	3.52733	Ssc.26527.2.A1_at	-
14155	0.000640367	0.0179861	0.960981	0.534425	1.70647	Down	6.65392	6.11949	Ssc.26658.1.A1_at	-
14191	6.33089e-05	0.00520069	0.988852	0.807749	2.24285	Down	6.21426	5.40651	Ssc.26689.1.S1_at	-
14399	0.00606064	0.0584617	0.875369	-0.291074	1.33786	Up	7.14955	7.44063	Ssc.2690.1.S1_at	-
14405	0.00936578	0.0732857	0.84575	0.72079	2.05606	Down	5.83231	5.11152	Ssc.26905.1.A1_at	-
14548	0.00529548	0.0547711	0.883452	0.82684	2.28608	Down	3.87288	3.04604	Ssc.27055.1.A1_at	-
14554	8.11611e-09	5.96814e-06	0.999921	1.76228	5.82572	Down	5.49972	3.73744	Ssc.27062.1.A1_at	-
14566	0.00379922	0.0455004	0.901351	0.46466	1.59147	Down	5.83418	5.36952	Ssc.27075.1.A1_at	-
14602	0.0115668	0.0813651	0.829249	-0.689984	1.99368	Up	4.31232	5.00231	Ssc.27112.1.S1_at	-
14735	0.0166226	0.096706	0.797246	-0.470211	1.60033	Up	4.64866	5.11887	Ssc.27235.1.S1_at	-
14780	0.000879278	0.020992	0.953823	0.753875	2.12522	Down	4.98572	4.23184	Ssc.27274.1.S1_at	-
14791	0.000309275	0.0130902	0.97359	0.446791	1.56329	Down	6.12723	5.68044	Ssc.27285.1.A1_at	-
14792	0.0120978	0.0834237	0.825545	0.61624	1.85195	Down	4.83064	4.2144	Ssc.27286.1.A1_at	-
14799	0.00510689	0.053409	0.885541	-1.27116	3.565	Up	2.79867	4.06984	Ssc.27292.1.S1_at	-
14875	0.00543886	0.0554209	0.881891	-0.872797	2.3936	Up	3.68691	4.55971	Ssc.27356.1.A1_at	-
14932	0.00429014	0.0486283	0.895115	0.613055	1.84606	Down	7.29524	6.68219	Ssc.27407.1.A1_at	-
15008	0.00130992	0.0258308	0.94303	1.25781	3.51773	Down	4.52251	3.2647	Ssc.27475.1.S1_at	-
15028	0.00247444	0.0362494	0.920728	0.571683	1.77125	Down	5.73144	5.15975	Ssc.27491.1.A1_at	-
15069	0.00196968	0.0318137	0.929533	1.19776	3.31268	Down	4.9041	3.70634	Ssc.27528.1.S1_at	-
15079	0.0114881	0.0811935	0.829806	0.450319	1.56881	Down	5.96641	5.51609	Ssc.27539.1.A1_at	-
15162	0.013522	0.088268	0.816055	0.395001	1.48439	Down	6.92778	6.53278	Ssc.27606.1.S1_at	-
15201	0.000326047	0.0134646	0.972827	-0.90615	2.47478	Up	4.70395	5.6101	Ssc.27648.1.A1_at	-
15214	0.0171474	0.0979817	0.794273	-0.544076	1.72302	Up	5.82641	6.37049	Ssc.27674.1.S1_at	-
15218	0.0103189	0.0768025	0.838358	0.795118	2.2147	Down	5.73381	4.93869	Ssc.2768.3.S1_at	-
15268	0.00720435	0.0640737	0.864278	-0.459217	1.58283	Up	5.38319	5.8424	Ssc.27811.1.S1_at	-
15365	0.0146688	0.0915568	0.808829	0.388332	1.47452	Down	6.83064	6.44231	Ssc.27963.1.A1_s_at	-
15377	0.0159816	0.0949417	0.800954	-1.23034	3.42239	Up	1.65834	2.88868	Ssc.27973.1.A1_at	-
15392	0.0166284	0.096706	0.797213	-0.775453	2.17158	Up	4.46572	5.24117	Ssc.27988.1.A1_at	-
15461	0.00972987	0.0747447	0.842878	-1.74042	5.69972	Up	1.65891	3.39933	Ssc.28065.1.A1_at	-
15497	0.00664059	0.0614565	0.869612	-1.53273	4.63079	Up	2.66292	4.19565	Ssc.28101.1.A1_at	-
15537	0.0165659	0.096706	0.797571	-1.3585	3.89034	Up	1.96853	3.32703	Ssc.28146.1.A1_a_at	-
15559	0.000793558	0.0200119	0.956266	-1.2907	3.63532	Up	4.28503	5.57573	Ssc.28171.1.A1_at	-
15580	0.00743394	0.0650456	0.862173	-1.45811	4.29781	Up	2.07295	3.53105	Ssc.28197.1.A1_at	-
15581	0.0115683	0.0813651	0.829238	1.12543	3.08155	Down	5.10002	3.97459	Ssc.28198.1.A1_at	-
15624	0.000966455	0.0220568	0.951456	-2.05067	7.7731	Up	2.37146	4.42213	Ssc.28246.1.A1_at	-
15645	0.0130105	0.0863973	0.819393	-2.11415	8.28255	Up	1.47519	3.58934	Ssc.28269.1.A1_at	-
15667	0.0167346	0.096834	0.796607	-0.6296	1.87686	Up	5.6581	6.2877	Ssc.28297.1.A1_at	-
15719	0.00204479	0.0323732	0.928154	-1.11038	3.03551	Up	3.47422	4.5846	Ssc.28345.1.A1_at	-
15762	0.000343389	0.0135793	0.972058	-1.33355	3.79448	Up	5.70315	7.0367	Ssc.28386.1.A1_at	-
15777	0.0151221	0.0925339	0.806065	-0.882879	2.41785	Up	3.57022	4.4531	Ssc.28402.1.A1_at	-
15778	0.0114886	0.0811935	0.829802	-0.756348	2.13048	Up	4.12703	4.88338	Ssc.28403.1.A1_at	-
15794	0.0169089	0.0972673	0.795617	-1.19032	3.28812	Up	0.711409	1.90173	Ssc.28418.1.A1_at	-
15801	0.000664147	0.0182843	0.960215	0.958544	2.6079	Down	5.0812	4.12265	Ssc.28427.1.A1_at	-
15873	0.00289652	0.03962	0.914062	1.50463	4.50248	Down	4.52747	3.02284	Ssc.28494.1.S1_at	-
15877	0.00478488	0.0515364	0.889209	0.662209	1.93907	Down	6.25002	5.58781	Ssc.28499.1.S1_at	-
15915	0.0116244	0.081503	0.828842	0.519	1.68035	Down	5.37928	4.86028	Ssc.28559.1.A1_at	-
15925	0.00032753	0.0134892	0.972761	0.753191	2.12377	Down	5.83954	5.08635	Ssc.28578.1.A1_at	-
15951	6.25637e-05	0.00520069	0.988924	0.55164	1.7361	Down	7.59448	7.04284	Ssc.28646.1.A1_at	-
15970	0.00378899	0.0454825	0.901486	0.346	1.4134	Down	6.6145	6.2685	Ssc.28687.1.S1_at	-
15979	0.0142491	0.0900874	0.811434	-0.852921	2.34649	Up	4.07817	4.93109	Ssc.28699.1.S1_at	-
16153	0.0173407	0.0985213	0.793192	-0.431926	1.54022	Up	4.35134	4.78327	Ssc.29020.1.A1_at	-
16166	0.00423485	0.0481803	0.895797	0.53204	1.7024	Down	5.64135	5.10931	Ssc.29033.3.A1_at	-
16237	0.00101583	0.0224154	0.950161	0.561636	1.75354	Down	8.51226	7.95062	Ssc.29108.1.S1_at	-
16241	0.00347421	0.0434048	0.905721	0.489646	1.63174	Down	5.54483	5.05518	Ssc.29111.1.S1_at	-
16307	0.015355	0.0932495	0.804663	0.287136	1.33261	Down	8.0366	7.74946	Ssc.29195.1.S1_at	-
16316	0.00746207	0.0651895	0.861917	0.626313	1.8707	Down	5.61135	4.98504	Ssc.29206.1.A1_at	-
16325	0.00360935	0.0444391	0.903879	-0.447507	1.56441	Up	4.73123	5.17874	Ssc.29215.1.A1_at	-
16381	0.00777568	0.0663248	0.859106	-0.601255	1.82441	Up	6.20197	6.80323	Ssc.29268.1.A1_at	-
16391	0.0066971	0.0617551	0.869066	1.46195	4.31437	Down	4.32353	2.86158	Ssc.29277.1.A1_at	-
16396	0.0164773	0.0964986	0.798079	0.550139	1.73349	Down	7.8034	7.25326	Ssc.29281.1.A1_at	-
16429	4.28227e-07	0.000192444	0.99929	1.16185	3.19583	Down	7.42407	6.26222	Ssc.2932.1.A1_at	-
16478	0.0157776	0.0943165	0.802152	1.09367	2.98522	Down	5.41046	4.31678	Ssc.29371.1.A1_at	-
16695	0.000595624	0.017468	0.962459	0.415484	1.5151	Down	8.31897	7.90349	Ssc.2960.1.A1_at	-
16704	0.000216369	0.0108039	0.978227	-0.865765	2.37682	Up	4.42676	5.29252	Ssc.29609.2.A1_at	-
16738	0.0175526	0.0991841	0.792015	-0.668086	1.9505	Up	4.59202	5.2601	Ssc.29644.1.A1_at	-
16750	0.0115202	0.0812585	0.829578	-0.593727	1.81072	Up	5.22089	5.81461	Ssc.29656.1.A1_at	-
16811	0.0142006	0.0898828	0.811738	0.792531	2.20898	Down	3.78209	2.98956	Ssc.29716.1.A1_at	-
16881	0.00204882	0.0323732	0.928081	-0.61344	1.84677	Up	4.63471	5.24815	Ssc.29791.1.A1_at	-
16889	0.0141006	0.0898119	0.812366	-1.82644	6.21174	Up	1.52662	3.35306	Ssc.29799.1.A1_at	-
16933	0.000148007	0.00869796	0.982282	-2.92086	18.5573	Up	2.29131	5.21218	Ssc.29841.1.A1_at	-
16934	0.000391543	0.0140766	0.970014	-2.30717	10.0459	Up	2.87371	5.18088	Ssc.29841.1.A1_s_at	-
16966	0.0160078	0.0949995	0.8008	0.306818	1.35909	Down	8.44179	8.13497	Ssc.29880.1.A1_s_at	-
16977	0.00520601	0.0542599	0.884438	1.73908	5.69213	Down	3.37885	1.63976	Ssc.29894.1.A1_at	-
16992	0.0023387	0.0351023	0.922996	0.480887	1.61751	Down	5.43643	4.95555	Ssc.2991.1.S1_at	-
16998	0.000290619	0.0127968	0.974462	-1.37057	3.93761	Up	1.9188	3.28937	Ssc.29914.1.A1_at	-
17042	0.0001233	0.00789468	0.983959	-1.23117	3.42522	Up	4.58826	5.81942	Ssc.29964.1.A1_at	-
17043	0.00203122	0.0323628	0.928402	-0.685415	1.98459	Up	4.04721	4.73262	Ssc.29965.1.A1_at	-
17099	0.00339141	0.0426844	0.906869	0.876497	2.40247	Down	7.82541	6.94891	Ssc.30028.1.A1_at	-
17236	0.00918654	0.0722788	0.847188	-1.16576	3.20835	Up	5.89926	7.06501	Ssc.30180.1.A1_at	-
17248	0.000100382	0.00703571	0.98566	0.861376	2.36641	Down	7.08782	6.22644	Ssc.30194.1.A1_at	-
17285	0.00135134	0.0262361	0.942093	1.44896	4.2587	Down	4.41253	2.96357	Ssc.30233.1.A1_at	-
17315	0.00571647	0.0565493	0.878931	-3.04525	21.0152	Up	0.849899	3.89514	Ssc.30263.1.A1_at	-
17341	0.0176849	0.0993704	0.791284	0.426536	1.53194	Down	6.45086	6.02432	Ssc.30290.1.S1_at	-
17391	0.0133277	0.0876787	0.817314	-1.85742	6.40721	Up	1.99084	3.84826	Ssc.30349.1.A1_at	-
17421	0.0142506	0.0900874	0.811425	-0.454947	1.57609	Up	4.56725	5.0222	Ssc.3038.1.S1_at	-
17503	0.0160162	0.0949995	0.800751	0.320917	1.37839	Down	7.59577	7.27486	Ssc.30463.1.A1_at	-
17505	2.33432e-05	0.00285337	0.993551	1.05181	2.86283	Down	5.80531	4.7535	Ssc.30465.1.A1_at	-
17545	0.00928781	0.0728879	0.846374	0.389896	1.47683	Down	7.45713	7.06724	Ssc.30506.1.A1_at	-
17546	1.65211e-05	0.00235919	0.994668	4.32999	75.9437	Down	6.19011	1.86012	Ssc.30507.1.A1_at	-
17547	0.000728107	0.0191153	0.958221	0.615427	1.85045	Down	6.03766	5.42223	Ssc.30508.1.A1_at	-
17604	0.00669467	0.0617551	0.869089	-1.81223	6.12406	Up	2.4487	4.26092	Ssc.30567.1.A1_at	-
17877	0.000152875	0.00878139	0.981968	1.73991	5.69684	Down	5.94343	4.20352	Ssc.30830.2.A1_at	-
17951	0.0144335	0.0905092	0.810284	0.387856	1.47382	Down	7.56903	7.18117	Ssc.30904.1.S1_at	-
17983	0.01396	0.0892396	0.813255	0.37858	1.46021	Down	5.95516	5.57658	Ssc.30944.1.A1_at	-
18035	0.00310953	0.0410716	0.910892	0.858663	2.36	Down	6.58262	5.72396	Ssc.30996.1.S1_at	-
18047	0.00193946	0.0315852	0.930095	-0.705797	2.02546	Up	6.61439	7.32019	Ssc.31006.2.A1_at	-
18052	0.000234562	0.0113059	0.977255	0.959581	2.6106	Down	6.66181	5.70223	Ssc.31013.1.A1_s_at	-
18072	0.00184194	0.0305579	0.931941	-1.7807	5.93399	Up	2.24224	4.02293	Ssc.31034.1.A1_at	-
18111	5.28739e-05	0.00478039	0.989899	1.22141	3.39196	Down	6.91662	5.69521	Ssc.31074.1.A1_at	-
18112	0.0102658	0.0767025	0.838759	0.626002	1.87012	Down	5.68145	5.05545	Ssc.31074.2.S1_at	-
18120	0.016485	0.0965068	0.798035	-0.853384	2.34758	Up	6.13539	6.98877	Ssc.31082.1.A1_at	-
18130	0.00560666	0.0558454	0.880092	-0.719643	2.0537	Up	5.83592	6.55556	Ssc.31094.1.A1_at	-
18387	0.0164489	0.096443	0.798242	-0.877175	2.4041	Up	8.05554	8.93272	Ssc.3298.1.A1_at	-
18443	0.00874286	0.0704197	0.850816	0.537897	1.7124	Down	5.37105	4.83316	Ssc.3373.1.A1_at	-
18484	0.0118576	0.0825033	0.827209	0.304102	1.35541	Down	5.80554	5.50144	Ssc.3420.1.S1_at	-
18594	0.00296687	0.0400649	0.913002	-1.51566	4.55245	Up	2.24427	3.75993	Ssc.3566.2.A1_at	-
18606	0.0155221	0.0938168	0.803665	1.2206	3.38922	Down	3.99792	2.77732	Ssc.3579.1.A1_at	-
18721	0.00104653	0.0228425	0.949373	0.817847	2.26562	Down	5.95763	5.13979	Ssc.3722.1.A1_at	-
18732	0.00315816	0.0413113	0.910185	-0.356792	1.42874	Up	5.84312	6.19991	Ssc.3735.2.A1_at	-
18791	0.0171364	0.0979553	0.794335	0.251279	1.28567	Down	7.00995	6.75867	Ssc.3809.1.A1_at	-
18853	4.73796e-06	0.00103325	0.997321	-0.682927	1.97966	Up	6.08443	6.76736	Ssc.3893.1.S1_at	-
19040	0.00150894	0.0276114	0.938654	0.273159	1.31411	Down	6.48859	6.21543	Ssc.4121.1.S1_at	-
19089	0.00254231	0.0367852	0.919618	0.352326	1.42237	Down	6.49069	6.13837	Ssc.4160.1.A1_at	-
19115	0.0104261	0.0773196	0.837551	-0.287758	1.33344	Up	5.78022	6.06798	Ssc.4194.1.S1_at	-
19231	0.00328355	0.0419227	0.908387	0.669492	1.95324	Down	6.41697	5.74748	Ssc.4292.1.S1_a_at	-
19315	0.0007918	0.0200119	0.956318	0.720009	2.05445	Down	5.90939	5.18938	Ssc.4398.1.S1_at	-
19337	0.00727537	0.0642937	0.863623	-0.725575	2.06592	Up	4.83795	5.56353	Ssc.4427.1.A1_at	-
19504	0.000237937	0.0113967	0.977078	0.755152	2.12793	Down	7.0954	6.34025	Ssc.4632.2.A1_at	-
19529	0.00955081	0.0739737	0.844283	-0.226078	1.25367	Up	6.92794	7.15402	Ssc.4669.1.S1_at	-
19600	0.0072575	0.0642459	0.863787	0.246458	1.27949	Down	6.68275	6.43629	Ssc.4755.1.A1_at	-
19608	0.000639171	0.0179856	0.96102	-0.598028	1.81853	Up	6.90654	7.50457	Ssc.4767.1.S1_at	-
19828	0.0175267	0.0990748	0.792158	0.336399	1.3999	Down	6.49325	6.15685	Ssc.5014.1.S1_at	-
19836	0.00421131	0.0480916	0.896089	0.430506	1.53804	Down	8.13243	7.70192	Ssc.5022.1.A1_at	-
19841	0.0158044	0.0943593	0.801994	-1.56287	4.77248	Up	1.77584	3.3387	Ssc.5026.1.A1_at	-
19915	0.00946354	0.0736616	0.844973	0.19997	1.22137	Down	7.38999	7.19002	Ssc.5101.1.A1_at	-
20033	0.0128648	0.0858371	0.820358	1.53883	4.65911	Down	3.30113	1.76231	Ssc.5251.1.S1_at	-
20108	0.00535561	0.0549305	0.882794	0.412391	1.51043	Down	6.99063	6.57824	Ssc.5337.1.S1_at	-
20238	0.00554634	0.05564	0.880735	0.235957	1.26612	Down	6.38463	6.14867	Ssc.5492.1.A1_at	-
20270	0.00189071	0.0309969	0.931012	-0.450338	1.56884	Up	5.95173	6.40207	Ssc.5530.2.S1_at	-
20316	0.00619425	0.059221	0.874016	1.0944	2.9874	Down	4.23504	3.14064	Ssc.5588.2.S1_at	-
20351	0.00693585	0.0629541	0.866788	-0.408926	1.5052	Up	7.70042	8.10934	Ssc.5622.1.A1_at	-
20425	0.00945603	0.0736485	0.845032	0.248614	1.28225	Down	7.10335	6.85474	Ssc.5727.1.S1_at	-
20492	0.00342756	0.0430331	0.906366	-0.670963	1.95612	Up	4.63947	5.31044	Ssc.5820.1.A1_at	-
20536	0.00619182	0.059221	0.874041	-0.790187	2.20381	Up	2.28246	3.07264	Ssc.5872.1.S1_at	-
20577	0.00145945	0.027162	0.939713	0.37819	1.45964	Down	7.82932	7.45113	Ssc.5926.1.S1_at	-
20609	0.00691136	0.0628208	0.86702	0.220081	1.24618	Down	7.65244	7.43236	Ssc.5960.1.A1_at	-
20669	0.00602535	0.0583054	0.875729	-0.754995	2.1276	Up	4.49809	5.25309	Ssc.6034.2.S1_a_at	-
20717	0.000704954	0.0187981	0.958933	-0.794573	2.2135	Up	5.62027	6.41484	Ssc.6090.3.A1_at	-
20727	0.00937207	0.0732857	0.8457	0.351691	1.42147	Down	6.47989	6.1282	Ssc.6099.1.A1_at	-
20771	0.0110854	0.0796346	0.832692	-0.36873	1.4459	Up	4.72845	5.09718	Ssc.6154.2.S1_at	-
20818	0.00685633	0.0626172	0.867542	-0.504629	1.65637	Up	5.66901	6.17364	Ssc.6205.1.S1_at	-
20836	3.49769e-06	0.000843167	0.997734	0.570952	1.76995	Down	6.7481	6.17715	Ssc.6231.1.A1_at	-
20957	0.014605	0.091233	0.809223	-1.84216	6.31018	Up	1.23918	3.08135	Ssc.6392.1.S1_at	-
21009	0.0130163	0.0863973	0.819355	0.438465	1.55033	Down	5.45073	5.01226	Ssc.6459.2.S1_at	-
21053	0.000172868	0.00943334	0.980723	0.502351	1.6526	Down	6.47626	5.97391	Ssc.6511.1.A1_at	-
21089	0.00996719	0.0754525	0.841038	-0.824935	2.28173	Up	5.92108	6.74601	Ssc.6548.1.A1_at	-
21271	0.00608231	0.0586337	0.875148	0.37674	1.45753	Down	7.26273	6.88599	Ssc.6764.1.A1_at	-
21402	0.0169658	0.097454	0.795296	0.544419	1.72361	Down	4.93343	4.38901	Ssc.6923.1.A1_at	-
21474	0.00274371	0.0383203	0.916413	-1.28773	3.62456	Up	3.49831	4.78604	Ssc.7008.1.A1_at	-
21520	0.0107909	0.0785515	0.834841	0.305539	1.35736	Down	6.66481	6.35927	Ssc.7066.1.S1_at	-
21581	4.2241e-13	6.4542e-09	1	2.82422	16.8479	Down	8.52302	5.6988	Ssc.7146.1.A1_at	ABCA1
21618	0.000526537	0.0162858	0.964852	-1.78125	5.93729	Up	2.31471	4.09596	Ssc.7187.1.A1_at	-
21619	0.00151073	0.0276114	0.938616	0.50198	1.65199	Down	6.23086	5.72888	Ssc.7188.1.A1_at	-
21672	0.0157376	0.0941142	0.802388	0.518953	1.68027	Down	7.20452	6.68556	Ssc.7238.1.A1_at	-
21774	0.00858613	0.0698232	0.852123	-1.48694	4.42352	Up	1.76397	3.25091	Ssc.7356.1.A1_at	-
21787	0.00937905	0.0733027	0.845645	0.457583	1.58025	Down	6.29094	5.83336	Ssc.7368.1.A1_at	-
21791	0.00815573	0.0680235	0.855783	0.435669	1.546	Down	6.01008	5.57441	Ssc.7373.1.A1_at	-
21793	0.00311811	0.0410716	0.910767	-0.410513	1.50759	Up	6.19698	6.60749	Ssc.7375.1.A1_at	-
21851	6.31742e-05	0.00520069	0.988865	0.395939	1.48578	Down	7.66115	7.26521	Ssc.7451.1.S1_at	-
21970	0.0167499	0.0968694	0.79652	0.244036	1.27639	Down	6.98554	6.7415	Ssc.7567.1.S1_at	-
21989	0.00385976	0.0458593	0.90056	-0.533913	1.70559	Up	4.80762	5.34154	Ssc.7583.1.A1_at	-
22079	0.00749387	0.0652807	0.861629	1.69952	5.4713	Down	4.44321	2.7437	Ssc.7683.1.A1_at	-
22092	0.00771553	0.0661183	0.85964	-0.983556	2.67395	Up	4.70414	5.68769	Ssc.7698.1.S1_at	-
22093	7.63687e-05	0.00598396	0.987648	-0.707404	2.02872	Up	4.7864	5.4938	Ssc.7698.2.A1_at	-
22129	0.0106426	0.0778797	0.835937	-0.477801	1.61252	Up	6.47449	6.95229	Ssc.773.2.S1_a_at	-
22130	0.0077769	0.0663248	0.859095	1.12662	3.08521	Down	5.52858	4.40196	Ssc.773.2.S1_at	-
22143	0.00236696	0.0353873	0.922519	-0.602552	1.82678	Up	5.1758	5.77835	Ssc.7738.1.A1_at	-
22225	0.00268819	0.0380316	0.917284	-0.841461	2.31975	Up	5.45321	6.29467	Ssc.7823.1.A1_at	-
22372	0.00588824	0.0575251	0.877139	0.219884	1.24593	Down	6.50677	6.28689	Ssc.7980.3.S1_at	-
22386	0.00193316	0.0315573	0.930213	0.772032	2.16416	Down	6.18089	5.40885	Ssc.7999.1.A1_at	-
22427	0.0076278	0.0658441	0.860423	-0.988084	2.68608	Up	3.07824	4.06632	Ssc.8045.1.A1_at	-
22431	0.00906916	0.0719107	0.848138	-0.321756	1.37955	Up	5.97254	6.2943	Ssc.8051.1.A1_at	-
22453	0.0143066	0.0903297	0.811074	-0.466585	1.59454	Up	5.55791	6.0245	Ssc.8075.1.A1_at	-
22518	0.00692926	0.0629461	0.86685	0.358453	1.43111	Down	7.71071	7.35226	Ssc.8148.2.S1_at	-
22668	0.00977514	0.0748666	0.842525	1.82227	6.1859	Down	4.20222	2.37995	Ssc.8308.1.A1_at	-
22678	0.0106914	0.0780871	0.835576	0.782007	2.18585	Down	4.35974	3.57773	Ssc.8316.1.A1_at	-
22681	0.000724166	0.0190445	0.958341	0.584078	1.79334	Down	7.44557	6.8615	Ssc.8319.1.A1_at	-
22841	0.0013329	0.0260232	0.942508	0.307168	1.35957	Down	7.27962	6.97246	Ssc.8481.1.A1_at	-
23192	0.0128043	0.085658	0.82076	-1.32314	3.7552	Up	1.83157	3.15471	Ssc.8887.1.A1_at	-
23215	0.0039474	0.0465387	0.899425	0.598153	1.81876	Down	8.11262	7.51447	Ssc.8909.1.A1_at	-
23222	0.0085738	0.0697939	0.852227	-0.890143	2.43548	Up	2.82109	3.71123	Ssc.8919.1.S1_at	-
23227	0.00796167	0.0672145	0.857468	-0.787782	2.19851	Up	3.35375	4.14153	Ssc.8926.1.A1_at	-
23405	0.0138389	0.0888547	0.814024	-0.467406	1.59585	Up	4.68042	5.14783	Ssc.9174.2.A1_a_at	-
23616	0.00697474	0.0631584	0.866421	-1.49749	4.47047	Up	1.16605	2.66355	Ssc.9403.1.A1_at	-
23689	0.0141981	0.0898828	0.811754	-0.786819	2.1964	Up	2.97198	3.7588	Ssc.9487.1.A1_at	-
23698	0.00843067	0.0692453	0.853433	0.936375	2.55072	Down	3.96969	3.03332	Ssc.9496.1.A1_at	-
23874	0.00327358	0.0418916	0.908528	0.313753	1.36855	Down	6.96976	6.656	Ssc.9725.1.A1_at	-
23894	0.0164585	0.0964625	0.798187	1.54772	4.70074	Down	3.9075	2.35978	Ssc.9741.1.A1_at	-
24021	0.00988178	0.0751943	0.841697	0.221234	1.24761	Down	7.39648	7.17525	Ssc.9916.1.S1_at	-
12092	0.00498798	0.0528161	0.88688	-1.18523	3.27145	Up	3.21487	4.40011	Ssc.24400.1.S1_at	A1CF
23746	0.00483858	0.0518515	0.888588	0.356284	1.42801	Down	6.81436	6.45808	Ssc.9551.1.S1_at	A2LD1
5796	0.00865649	0.0700194	0.851535	0.472642	1.60423	Down	8.66722	8.19458	Ssc.16603.1.A1_at	A2M
20642	0.00272666	0.038257	0.916679	-0.467429	1.59589	Up	6.2847	6.75213	Ssc.5998.1.S1_at	AARSD1
20044	4.9812e-05	0.00469479	0.990224	1.05595	2.87472	Down	7.10171	6.04575	Ssc.5260.1.A1_at	AATF
9758	0.00762509	0.0658441	0.860448	0.500738	1.64994	Down	7.02601	6.52527	Ssc.2156.1.S1_at	ABCA3
17096	0.00345894	0.0432849	0.905932	-0.607369	1.83559	Up	4.70774	5.31511	Ssc.30024.1.A1_at	ABCA5
5548	0.00558666	0.0557012	0.880305	-1.04675	2.84838	Up	2.90489	3.95164	Ssc.16333.1.A1_at	ABCB1
7075	0.000435151	0.0145839	0.968265	-0.507467	1.66108	Up	5.52417	6.03164	Ssc.18205.1.S1_at	ABCC5
12843	0.00702919	0.0632812	0.865909	0.635376	1.88773	Down	5.96046	5.32508	Ssc.25103.1.S1_at	ABCG2
12275	0.0171697	0.0980357	0.794148	-1.15268	3.16666	Up	3.23071	4.38339	Ssc.24578.1.S1_at	ABHD10
10410	0.00897202	0.0715168	0.84893	0.314681	1.36982	Down	5.87072	5.55604	Ssc.22158.1.S1_at	ABHD13
19757	0.0121414	0.0835158	0.825245	-0.31132	1.36523	Up	6.35232	6.66363	Ssc.4942.2.S1_at	ABHD14B
8534	0.00970881	0.0746956	0.843042	-0.308181	1.36095	Up	6.919	7.22718	Ssc.19571.1.S1_at	ABHD4
7505	0.0101931	0.0764206	0.83931	-0.625526	1.86923	Up	5.33059	5.95612	Ssc.1859.1.S1_at	ACAA2
9556	0.0103186	0.0768025	0.83836	0.732058	2.07935	Down	5.99403	5.26197	Ssc.21283.1.S1_at	ACAD8
19178	0.00131187	0.0258308	0.942985	0.367373	1.44394	Down	7.6464	7.27902	Ssc.4263.1.A1_at	ACO2
14619	0.00107064	0.023073	0.948761	-0.692437	1.99858	Up	4.69991	5.39235	Ssc.27131.1.A1_at	ACOT13
2741	0.000305181	0.0129888	0.973779	2.34853	10.4701	Down	5.11276	2.76424	Ssc.12904.1.A1_at	ACOX2
19930	3.54633e-05	0.00368612	0.991886	0.687157	1.98806	Down	7.6145	6.92734	Ssc.5117.1.A1_at	ACP1
19931	0.0017518	0.0298734	0.933693	0.922105	2.51458	Down	6.30901	5.38691	Ssc.5117.2.S1_at	ACP1
18092	0.0157854	0.094326	0.802106	-0.31881	1.37549	Up	5.85325	6.17206	Ssc.31058.1.S1_at	ACPL2
6382	0.00121647	0.0247168	0.9452	0.703524	2.02086	Down	6.2135	5.50998	Ssc.1735.1.S1_at	ACSL1
11843	0.000783809	0.0199799	0.956552	-0.75657	2.13096	Up	3.83166	4.58823	Ssc.24191.1.A1_at	ACSM3
11850	0.00325701	0.041861	0.908764	0.206662	1.22957	Down	6.03193	5.82527	Ssc.24196.1.S1_at	ACSM3
738	0.000390373	0.0140677	0.970062	0.599334	1.82091	Down	5.9797	5.38036	Ssc.10695.1.A1_at	ACSS3
739	0.0170723	0.0977861	0.794695	0.493788	1.63851	Down	5.577	5.08322	Ssc.10695.2.S1_at	ACSS3
5200	0.00549265	0.0554324	0.881311	-0.688103	1.98994	Up	3.89722	4.58532	Ssc.16074.1.A1_at	ACTA1
82	0.000635965	0.0179616	0.961124	-0.390667	1.47797	Up	9.83063	10.2213	AFFX-Ssc-actin-3_at	ACTB
85	0.00672272	0.0618134	0.868819	-0.281386	1.32496	Up	9.47698	9.75837	AFFX-Ssc-actin-M_at	ACTB
3650	0.000225492	0.0109952	0.977735	-0.374396	1.45411	Up	9.84387	10.2183	Ssc.13874.1.S1_at	ACTB
18948	0.0160417	0.0950859	0.800602	-0.83442	2.30348	Up	7.3149	8.14932	Ssc.4003.1.S1_at	ACTB
18949	0.00104798	0.0228425	0.949336	-0.513771	1.67158	Up	10.0742	10.588	Ssc.4003.2.A1_at	ACTB
9398	0.0136101	0.0883706	0.815487	0.312788	1.36723	Down	7.10425	6.79146	Ssc.2113.1.S1_at	ACTR10
9242	0.00456458	0.0504662	0.891795	-0.290748	1.33743	Up	6.49761	6.78836	Ssc.20874.2.S1_at	ACTR1A
3714	0.0119098	0.0826409	0.826845	-0.551887	1.73653	Up	4.45683	5.00871	Ssc.13990.1.A1_at	ACTR3
8662	0.0003492	0.0135793	0.971804	-0.602233	1.82619	Up	4.78919	5.39143	Ssc.19668.2.S1_at	ADAM17
16269	0.000107471	0.00726591	0.985116	1.33875	3.81426	Down	6.65813	5.31938	Ssc.29157.1.A1_at	ADAM9
2278	0.00841951	0.0692055	0.853527	0.436608	1.54745	Down	9.48993	9.05332	Ssc.12365.1.A1_at	ADAMTS1
10913	0.00703242	0.0632812	0.865879	-1.69393	5.44081	Up	1.72755	3.42148	Ssc.22767.1.S1_at	ADAMTS2
20666	0.00458726	0.0506072	0.891526	-0.41848	1.51965	Up	5.18845	5.60693	Ssc.6030.1.A1_at	ADCK4
3093	0.000349791	0.0135793	0.971779	-0.974976	2.6511	Up	6.32087	7.29585	Ssc.13276.1.A1_at	ADIPOR1
3096	0.0081737	0.0681195	0.855628	-0.519183	1.68065	Up	4.76041	5.27959	Ssc.13280.1.A1_at	ADIPOR1
9292	0.01505	0.0923777	0.806501	-0.516139	1.67555	Up	5.2145	5.73064	Ssc.20966.1.S1_at	ADK
920	0.00366221	0.044837	0.903168	-0.431311	1.53927	Up	5.62849	6.0598	Ssc.10911.1.A1_at	ADRBK2
11805	0.00181672	0.0305038	0.932427	1.03067	2.80293	Down	4.64376	3.61309	Ssc.24153.1.S1_at	ADSSL1
6101	0.016573	0.096706	0.79753	0.389471	1.4762	Down	6.3647	5.97523	Ssc.16978.2.S1_at	AFAP1
22437	0.0137239	0.0886282	0.814757	0.8403	2.31706	Down	4.7492	3.9089	Ssc.8058.1.A1_at	AFG3L2
12979	0.00262926	0.0374453	0.918219	-2.59791	13.4357	Up	2.22615	4.82407	Ssc.25226.1.S1_at	AFMID
11747	0.0148327	0.0919042	0.807824	0.218555	1.24428	Down	6.73395	6.51539	Ssc.24102.1.S1_at	AGFG1
16072	0.0122516	0.0837781	0.82449	-0.345057	1.41207	Up	7.14618	7.49124	Ssc.28921.1.S1_at	AGPAT6
18255	0.00335548	0.0425124	0.907372	0.312594	1.36697	Down	7.20204	6.88945	Ssc.31209.1.A1_at	AGTPBP1
570	0.0153364	0.0932495	0.804775	-0.352564	1.42271	Up	7.69035	8.04292	Ssc.10494.1.S1_at	AHCYL2
11417	0.000612041	0.0175783	0.961911	-0.915713	2.49856	Up	4.74083	5.65654	Ssc.23792.2.A1_at	AHR
6171	0.000678768	0.0185033	0.959751	-0.52006	1.68213	Up	5.937	6.45706	Ssc.17068.1.A1_at	AHSA1
4832	0.00297206	0.0400649	0.912924	0.381514	1.4645	Down	6.76889	6.38738	Ssc.1584.1.A1_at	AIM1L
22634	0.0161321	0.0954127	0.800075	0.32478	1.38373	Down	7.88256	7.55778	Ssc.8269.1.A1_at	AK5
2721	0.000201105	0.0103799	0.979073	-0.919011	2.50681	Up	4.43622	5.35523	Ssc.12887.1.A1_at	AK7
2418	0.00326846	0.0418916	0.908601	0.874539	2.39777	Down	5.64463	4.77009	Ssc.12521.1.A1_at	AKAP13
5791	8.8051e-05	0.00644311	0.98665	0.534203	1.70609	Down	6.68978	6.15558	Ssc.16590.1.S1_at	AKAP17A
10815	0.0136777	0.0885169	0.815053	0.419278	1.52086	Down	5.21448	4.79521	Ssc.22598.2.A1_a_at	AKAP8L
10818	0.00145915	0.027162	0.93972	-1.67338	5.33017	Up	2.76992	4.4433	Ssc.22600.1.S1_at	AKAP8L
4156	0.00699603	0.0631584	0.866221	-0.401752	1.49444	Up	7.28071	7.68246	Ssc.14521.1.S1_at	AKR1A1
7080	0.000794535	0.0200119	0.956238	-1.89865	6.6769	Up	2.04797	3.94662	Ssc.18208.2.S1_at	AKR1E2
775	0.0146425	0.09143	0.808991	1.02861	2.79718	Down	4.43387	3.40526	Ssc.10737.1.S1_at	AKTIP
9371	0.0132127	0.0873571	0.818065	-1.75304	5.77212	Up	1.42488	3.17792	Ssc.21103.1.S1_at	ALAS1
14192	0.0171274	0.0979553	0.794386	1.37096	3.93912	Down	4.19738	2.82643	Ssc.26690.1.A1_at	ALDH1L2
6304	0.00370106	0.0449167	0.902649	0.732668	2.08062	Down	6.9834	6.25074	Ssc.17284.1.A1_at	ALDH7A1
16813	6.57364e-06	0.00125552	0.996791	0.798949	2.2232	Down	7.11523	6.31628	Ssc.29719.1.A1_at	ALDOB
7875	0.0130698	0.0866373	0.819003	0.282885	1.32695	Down	6.47674	6.19386	Ssc.1897.1.A1_at	ALG13
23692	0.002899	0.03962	0.914025	0.575165	1.77742	Down	6.38105	5.80589	Ssc.9489.2.A1_at	ALG13
10581	1.19338e-06	0.000434147	0.998749	0.539966	1.71595	Down	7.40558	6.86562	Ssc.22333.2.A1_at	ALG2
21422	0.00252045	0.0366075	0.919974	-0.639351	1.89525	Up	4.7605	5.39985	Ssc.6944.1.A1_at	ALG8
21424	0.000733134	0.0191485	0.958068	-2.14499	8.54196	Up	1.35316	3.49815	Ssc.6946.1.A1_at	ALG8
3837	0.00337116	0.0425954	0.907152	0.496072	1.64226	Down	5.27409	4.77802	Ssc.14160.1.S1_at	ALKBH1
23516	0.00468438	0.0511614	0.89038	-0.315202	1.37054	Up	6.1862	6.50141	Ssc.9303.1.A1_at	ALKBH6
19502	0.010553	0.077709	0.836602	-0.406411	1.50142	Up	6.43843	6.84484	Ssc.4631.1.A1_at	ALKBH8
20494	0.0128021	0.085658	0.820775	0.742604	2.1014	Down	5.51034	4.76774	Ssc.5822.1.S1_at	ALOX5AP
10994	0.00462668	0.0508225	0.891059	-0.929288	2.53271	Up	2.72168	3.65097	Ssc.22945.1.S1_at	AMPD1
10463	0.00240719	0.0357143	0.921844	-0.238306	1.2691	Up	7.46557	7.70388	Ssc.2221.1.S1_at	ANAPC13
17010	0.0147035	0.091571	0.808616	-0.29799	1.34715	Up	6.61539	6.91338	Ssc.29929.1.S1_at	ANGPTL2
3383	0.0158827	0.0945731	0.801533	-0.294097	1.34191	Up	7.49612	7.79022	Ssc.13587.1.A1_at	ANK3
3404	0.00482359	0.0517933	0.888761	0.573325	1.77416	Down	5.62848	5.05516	Ssc.13610.1.A1_at	ANKRD26
6701	0.00536392	0.0549684	0.882704	0.306605	1.3588	Down	6.12727	5.82066	Ssc.17843.1.A1_at	ANKRD32
11851	0.0136279	0.0883813	0.815373	0.361553	1.43556	Down	6.65731	6.29576	Ssc.24196.2.S1_a_at	ANKRD32
10131	0.00486683	0.0520018	0.888263	1.03165	2.8057	Down	4.0711	3.03944	Ssc.2190.1.A1_at	ANKZF1
2599	0.0166871	0.096763	0.796878	-0.330168	1.3912	Up	6.31452	6.64469	Ssc.12752.1.A1_at	ANLN
16077	0.0111205	0.0797726	0.832438	-0.243515	1.27572	Up	8.31246	8.55597	Ssc.28928.1.A1_at	ANP32B
1442	0.000159503	0.00895148	0.981547	-0.407373	1.50286	Up	9.53065	9.93802	Ssc.1143.1.S1_a_at	ANXA4
7971	0.0102198	0.0764856	0.839107	-0.783463	2.18904	Up	4.31332	5.09678	Ssc.19072.1.A1_at	AP1B1
19578	0.0122575	0.0837781	0.82445	-0.259102	1.29577	Up	6.19875	6.45785	Ssc.4725.2.S1_at	AP2A2
19582	0.00377386	0.0454036	0.901685	-0.335636	1.39883	Up	7.01357	7.34921	Ssc.4730.1.A1_at	AP2A2
19527	0.0116951	0.0818575	0.828345	-0.709096	2.03215	Up	6.21649	6.92559	Ssc.4666.1.A1_at	AP3B1
16912	0.0102581	0.0766818	0.838818	0.218898	1.2447	Down	6.08043	5.86153	Ssc.2982.1.S1_at	AP4M1
23351	0.00101347	0.0224154	0.950223	-0.702736	2.01927	Up	3.73211	4.43484	Ssc.9099.1.A1_at	AP4S1
17965	0.0100181	0.0757027	0.840647	-0.47049	1.60078	Up	5.28698	5.75747	Ssc.30921.1.S1_at	APBB1
13558	0.0057299	0.0566103	0.878789	0.510993	1.66695	Down	7.08046	6.56946	Ssc.26092.1.A1_at	APH1A
1698	2.02641e-05	0.00269239	0.994034	0.687139	1.98802	Down	8.62539	7.93825	Ssc.11694.1.S1_at	APOB
20101	0.0113567	0.0807463	0.830741	-0.481608	1.61868	Up	4.88415	5.36576	Ssc.5332.2.S1_at	APOBEC3C
3221	0.00548282	0.0554324	0.881416	-1.76459	5.83916	Up	2.08276	3.84735	Ssc.1342.1.A1_at	APOE
3222	0.000212328	0.0107385	0.978449	0.692443	1.99859	Down	7.83897	7.14653	Ssc.1342.1.S1_at	APOE
23103	3.47796e-07	0.000161034	0.999367	0.573677	1.77478	Down	6.73455	6.16087	Ssc.8779.1.A1_at	APOOL
6362	0.0177019	0.0993704	0.79119	-1.28271	3.6064	Up	2.53932	3.82203	Ssc.17333.1.S1_at	APTX
16639	0.0147093	0.091571	0.80858	0.48014	1.6163	Down	5.52392	5.04378	Ssc.29545.1.A1_at	AQP10
22416	0.0022247	0.0339922	0.924955	-0.88402	2.42061	Up	5.3264	6.21042	Ssc.8035.1.S1_at	AQR
20904	0.00599331	0.0581795	0.876057	0.719252	2.0529	Down	5.90716	5.18791	Ssc.6330.1.A1_at	ARAP3
21100	0.000133009	0.00821026	0.983283	0.746107	2.10878	Down	5.89309	5.14699	Ssc.6560.3.S1_at	ARFGAP3
23268	0.00966133	0.074481	0.843414	-0.70911	2.03218	Up	3.95486	4.66397	Ssc.8988.1.A1_at	ARHGAP1
15845	0.000855084	0.0207056	0.9545	0.879055	2.40862	Down	5.52712	4.64806	Ssc.28468.1.A1_at	ARHGAP29
22223	0.0017732	0.0299375	0.933273	-0.756934	2.13173	Up	4.16099	4.91793	Ssc.7821.1.A1_at	ARHGAP5
17215	0.000672535	0.0184333	0.959949	0.560987	1.7524	Down	5.98778	5.42679	Ssc.30159.1.A1_at	ARHGEF26
1451	0.000872237	0.0208749	0.954019	2.168	8.74083	Down	7.05088	4.88288	Ssc.11437.1.A1_at	ARHGEF6
12100	0.0158842	0.0945731	0.801524	0.480311	1.61658	Down	5.9782	5.49789	Ssc.24407.1.S1_at	ARID4A
4281	8.65391e-05	0.00644311	0.986775	0.899841	2.45921	Down	5.06507	4.16523	Ssc.15128.1.S1_at	ARID4B
4282	0.00774344	0.066172	0.859392	0.602535	1.82674	Down	4.88316	4.28063	Ssc.15128.2.S1_at	ARID4B
18264	1.18101e-07	6.44474e-05	0.999652	0.89369	2.44413	Down	5.83316	4.93947	Ssc.3132.1.S1_at	ARL2
18502	0.0140974	0.0898119	0.812387	-0.388259	1.47441	Up	5.73443	6.12269	Ssc.3445.1.S1_at	ARL4C
6039	0.0112684	0.0803752	0.831373	-0.337758	1.4018	Up	8.26551	8.60327	Ssc.16896.1.A1_at	ARL6IP1
22015	0.00502992	0.0529301	0.886406	-0.442963	1.55731	Up	6.56225	7.00522	Ssc.7609.1.A1_at	ARL8B
21564	0.000196273	0.0102353	0.979348	-0.58657	1.79781	Up	4.86991	5.45648	Ssc.7126.1.A1_at	ARMC10
8597	0.000648369	0.0181442	0.960722	-0.96468	2.62395	Up	3.55679	4.52147	Ssc.19613.1.S1_at	ARMC6
8599	0.00307528	0.0408436	0.911394	-0.504678	1.65645	Up	4.88774	5.39242	Ssc.19613.3.A1_at	ARMC6
22140	0.0147052	0.091571	0.808606	0.226283	1.25393	Down	7.63615	7.40987	Ssc.7735.2.S1_at	ARPC1A
22141	0.00261771	0.0374453	0.918403	-0.601435	1.82474	Up	4.63415	5.23559	Ssc.7735.3.S1_at	ARPC1A
766	0.00102655	0.0225038	0.949885	0.660644	1.93604	Down	6.27017	5.60953	Ssc.10726.1.A1_at	ARPC4-TTLL3
10765	1.99686e-08	1.33936e-05	0.99987	0.638973	1.89453	Down	6.73403	6.09506	Ssc.22527.1.A1_at	ARRDC1
1927	0.0169774	0.097462	0.795231	-0.699812	2.01338	Up	3.6132	4.31302	Ssc.11950.1.A1_at	ARSE
3760	0.0175713	0.0992168	0.791911	0.296558	1.34522	Down	7.65344	7.35689	Ssc.1407.1.A1_at	ASAP1
19039	0.00117079	0.0241164	0.946292	-0.226081	1.25368	Up	8.8566	9.08268	Ssc.4120.1.A1_at	ASB6
23875	0.000369242	0.0138961	0.970945	0.593637	1.81056	Down	6.94931	6.35567	Ssc.9726.1.A1_at	ASB8
3496	0.000132626	0.00821026	0.983309	0.59344	1.8102	Down	6.72939	6.13595	Ssc.13713.1.A1_at	ASH1L
21031	0.00575993	0.0567797	0.878474	-0.425629	1.53055	Up	5.09713	5.52276	Ssc.6485.2.S1_a_at	ASIP
2295	0.000482639	0.0154277	0.966453	0.470888	1.60142	Down	7.30634	6.83546	Ssc.12384.1.A1_at	ASPA
12132	0.00170562	0.0294142	0.934607	-0.691542	1.99679	Up	3.75803	4.44957	Ssc.24438.1.A1_at	ATAD2
15427	0.00328425	0.0419227	0.908377	-1.10895	3.03117	Up	5.20548	6.31442	Ssc.28028.1.A1_at	ATF6
17334	0.00273441	0.0382798	0.916558	1.00046	2.71952	Down	6.0548	5.05434	Ssc.30284.1.A1_at	ATF7IP
17354	0.000613686	0.0175925	0.961856	-0.869814	2.38647	Up	4.13452	5.00434	Ssc.30302.1.A1_at	ATF7IP
18126	0.00911425	0.0720811	0.847772	-0.817821	2.26556	Up	4.28783	5.10565	Ssc.31088.1.A1_at	ATF7IP
4185	0.00371526	0.0450176	0.90246	1.18764	3.27935	Down	5.26207	4.07443	Ssc.1456.1.S1_at	ATG4A
10100	0.00784228	0.0666069	0.858517	0.388922	1.47539	Down	6.54581	6.15688	Ssc.21876.1.S1_at	ATM
12597	0.00627093	0.0595503	0.873247	-1.68761	5.40655	Up	2.42774	4.11535	Ssc.24886.1.S1_at	ATP1A4
4918	0.00338853	0.0426844	0.906909	-1.75801	5.80088	Up	2.60324	4.36125	Ssc.15887.1.S1_at	ATP1B4
22375	0.00390772	0.046357	0.899937	0.50404	1.65539	Down	7.35336	6.84932	Ssc.7985.1.S1_at	ATP2B1
18181	0.000146318	0.0086466	0.982392	2.77582	16.0518	Down	7.87469	5.09887	Ssc.31143.1.A1_at	ATP2C1
6276	0.0105887	0.0778582	0.836337	0.206477	1.22934	Down	8.17324	7.96676	Ssc.17253.1.S1_at	ATP5G2
8234	0.0127479	0.0854678	0.821137	-1.29145	3.63804	Up	2.09451	3.38595	Ssc.19305.1.A1_at	ATP5I
1247	0.0115233	0.0812585	0.829556	-0.68399	1.98177	Up	6.30951	6.9935	Ssc.11239.1.A1_at	ATP6V0E1
23015	0.00317462	0.0413878	0.909947	0.185539	1.20387	Down	8.85112	8.66558	Ssc.867.1.A1_at	ATP6V0E1
10203	0.00773497	0.066172	0.859467	-0.375502	1.45572	Up	5.99492	6.37042	Ssc.21957.1.S1_at	ATP6V0E2
21860	0.0150518	0.0923777	0.80649	0.235855	1.26599	Down	6.72384	6.48799	Ssc.7462.1.S1_at	ATP6V1B2
21917	0.00280839	0.0387631	0.91541	-0.386549	1.47189	Up	5.75609	6.14264	Ssc.7511.2.A1_at	ATP6V1C1
4242	0.00566868	0.0562431	0.879434	0.43286	1.54166	Down	7.58529	7.15243	Ssc.14999.1.A1_at	ATP6V1C2
18198	0.00594678	0.0579004	0.876534	0.371427	1.4498	Down	8.19063	7.8192	Ssc.31160.1.A1_s_at	ATP6V1C2
8978	0.00126404	0.0252799	0.944085	-0.226306	1.25396	Up	7.24963	7.47593	Ssc.2028.1.S1_at	ATP6V1F
14084	0.00145262	0.027162	0.939861	-0.506403	1.65931	Up	4.55095	5.05735	Ssc.26592.1.A1_at	ATP6V1G2
19522	0.0130078	0.0863973	0.819411	0.439056	1.55124	Down	5.90259	5.46354	Ssc.4659.1.S1_at	ATPAF1
19525	0.00382705	0.0456642	0.900986	-1.7563	5.791	Up	3.23173	4.98804	Ssc.4664.1.S1_at	ATPAF1
197	0.000563222	0.0167102	0.963564	-0.632149	1.88165	Up	5.41039	6.04253	Ssc.10008.1.A1_at	ATXN2L
206	5.86713e-05	0.0050819	0.989307	-0.749178	2.11526	Up	5.44147	6.19065	Ssc.10023.1.A1_at	ATXN2L
16093	0.0128605	0.0858371	0.820387	-0.788355	2.19977	Up	5.09689	5.88525	Ssc.2895.1.S1_at	AURKB
16424	0.000886047	0.0211019	0.953635	-0.813272	2.25528	Up	4.47267	5.28595	Ssc.29314.1.A1_at	AUTS2
1620	0.00493253	0.0524835	0.887511	-0.842756	2.32276	Up	6.30204	7.1448	Ssc.11610.1.A1_at	AZGP1
16747	0.00319996	0.0415763	0.909581	0.843441	2.32435	Down	5.37582	4.53238	Ssc.29653.1.A1_at	AZI2
16764	0.0156494	0.0940249	0.80291	0.365189	1.44079	Down	6.01812	5.65293	Ssc.29669.1.S1_at	AZI2
16285	0.00419471	0.0479748	0.896296	0.802663	2.23148	Down	5.02459	4.22192	Ssc.29171.1.A1_at	AZIN1
2266	0.00717614	0.0640022	0.864539	-0.358508	1.43119	Up	9.98263	10.3411	Ssc.12348.1.S1_at	B2M
2697	0.00754842	0.0655317	0.861137	-2.07111	7.93366	Up	2.47096	4.54207	Ssc.12861.1.A1_at	B2M
16506	0.000590255	0.0173438	0.96264	-2.74379	15.5458	Up	0.400754	3.14454	Ssc.29399.1.A1_at	B3GALT2
16509	0.0109104	0.0788815	0.833965	1.56943	4.80389	Down	4.35208	2.78265	Ssc.29402.1.A1_at	B3GALT2
19673	0.0166346	0.096706	0.797178	-0.429478	1.53646	Up	5.7022	6.13168	Ssc.4852.2.S1_a_at	B3GALT6
18246	0.00688728	0.0627887	0.867248	-0.671365	1.95691	Up	3.71189	4.38326	Ssc.31200.1.S1_at	B3GAT2
6256	0.00446625	0.0497752	0.892972	-0.489043	1.63076	Up	6.92782	7.41687	Ssc.17239.1.S1_at	B3GNT5
5986	0.00880957	0.0707705	0.850264	-0.752091	2.12143	Up	4.82102	5.57311	Ssc.16825.3.S1_at	B4GALT3
20549	0.0126393	0.0851507	0.821864	-0.598129	1.81871	Up	4.67011	5.26823	Ssc.5891.2.S1_a_at	B9D1
22426	6.55758e-05	0.00532959	0.988636	1.02064	2.77496	Down	6.58168	5.56105	Ssc.8044.1.A1_at	BAALC
3444	0.0123796	0.0841057	0.823618	0.284767	1.32945	Down	7.54561	7.26085	Ssc.13649.1.S1_at	BAG3
23701	0.00709784	0.0636692	0.865267	-0.543535	1.72208	Up	8.03602	8.57956	Ssc.950.1.S1_at	BASP1
15996	0.00206078	0.0325273	0.927864	0.722565	2.05971	Down	5.7848	5.06223	Ssc.28738.1.A1_at	BAZ2B
17524	0.000146567	0.0086466	0.982376	-2.30174	9.99159	Up	4.06575	6.36749	Ssc.30482.1.A1_at	BAZ2B
394	0.00830607	0.0686012	0.854492	0.523903	1.68861	Down	6.75991	6.236	Ssc.1026.1.S1_at	BBX
13531	0.000798906	0.020034	0.95611	-1.09077	2.97656	Up	4.14226	5.23302	Ssc.26068.1.S1_at	BCAR1
2445	0.00224494	0.0340991	0.924603	-1.37077	3.93837	Up	5.85563	7.2264	Ssc.12565.1.A1_at	BCAT1
14959	0.0027435	0.0383203	0.916416	-1.25807	3.51861	Up	5.96874	7.22681	Ssc.27431.1.A1_at	BCAT1
4504	0.00344963	0.0432391	0.90606	0.650775	1.91703	Down	5.71296	5.06218	Ssc.15463.1.S1_at	BCLAF1
14420	0.0136337	0.0883818	0.815336	0.381459	1.46442	Down	8.30752	7.92606	Ssc.26919.1.S1_at	BCLAF1
19093	0.017702	0.0993704	0.79119	0.569554	1.76748	Down	6.16633	5.59677	Ssc.4168.1.A1_at	BCLAF1
22775	0.00144181	0.0271078	0.940095	-0.230047	1.25866	Up	7.01142	7.24147	Ssc.8413.1.A1_at	BECN1
22777	1.74721e-05	0.00242695	0.994501	1.12201	3.07103	Down	5.32421	4.2022	Ssc.8415.1.A1_at	BECN1
14675	0.00409785	0.047223	0.897509	-0.725784	2.06635	Up	4.10429	4.83007	Ssc.27182.1.S1_at	BEST2
18713	2.63627e-10	4.94049e-07	0.999988	1.27881	3.59237	Down	6.0917	4.81289	Ssc.3714.1.S1_a_at	BEX2
1295	0.0125037	0.0845976	0.822777	-1.1173	3.05658	Up	3.4139	4.5312	Ssc.11283.1.A1_at	BHLHE40
8037	0.00176496	0.0299297	0.933434	0.26513	1.3036	Down	6.60988	6.34475	Ssc.19150.1.S1_s_at	BID
9948	0.0115244	0.0812585	0.829548	0.240438	1.27181	Down	6.2942	6.05376	Ssc.21719.1.A1_at	BIRC2
10540	0.00671325	0.0618134	0.86891	1.34877	3.85268	Down	4.70699	3.35822	Ssc.22288.1.A1_at	BIRC6
22945	0.00832458	0.0686798	0.854334	-0.819938	2.27036	Up	5.56664	6.38658	Ssc.8596.1.A1_at	BLNK
22950	0.000394228	0.0141068	0.969904	0.574975	1.77709	Down	7.10684	6.53187	Ssc.8602.1.A1_at	BLNK
19116	0.00549164	0.0554324	0.881322	0.305843	1.35777	Down	7.73706	7.43122	Ssc.4196.1.A1_at	BMP2
9994	0.0167908	0.0968859	0.796288	-0.591091	1.80596	Up	4.03826	4.62935	Ssc.21774.1.S1_at	BMP7
3802	0.000446439	0.0147968	0.967826	-0.432825	1.54161	Up	7.26693	7.69976	Ssc.1412.1.S1_at	BOD1
16777	2.79379e-06	0.000735993	0.997999	0.735477	2.08648	Down	6.45136	5.71588	Ssc.2968.1.S1_at	BPHL
22734	0.00154659	0.0279657	0.937859	-0.847314	2.33337	Up	4.04722	4.89454	Ssc.837.1.A1_at	BPI
13178	0.000957829	0.0219806	0.951685	0.651384	1.91819	Down	7.09317	6.44178	Ssc.25505.1.S1_at	BPTF
17014	0.000651435	0.0181967	0.960623	0.463239	1.58921	Down	6.22572	5.76248	Ssc.29930.1.A1_at	BRCA2
13094	3.68944e-05	0.00375817	0.991708	0.490281	1.63278	Down	7.21385	6.72357	Ssc.2537.1.A1_at	BRD4
23964	0.00117004	0.0241164	0.94631	0.456077	1.57787	Down	7.52904	7.07296	Ssc.9835.1.A1_at	BRI3
17928	0.0059494	0.0579004	0.876508	0.422706	1.52609	Down	6.84846	6.42576	Ssc.30882.2.S1_at	BROX
3064	0.00129029	0.0255374	0.943479	0.340391	1.4055	Down	8.2473	7.90691	Ssc.13248.1.A1_at	BRPF1
7099	0.000377608	0.0139346	0.970593	1.72331	5.60306	Down	4.77336	3.05004	Ssc.18223.1.A1_at	BTBD6
6790	0.0100782	0.0757994	0.840186	-1.47259	4.3605	Up	1.84076	3.31335	Ssc.17927.1.A1_at	BTBD9
4377	4.78228e-05	0.00453855	0.99044	0.74704	2.11074	Down	6.36423	5.61719	Ssc.15276.1.S1_at	C10orf116
12123	5.83024e-05	0.0050819	0.989344	0.757107	2.1321	Down	5.45234	4.69523	Ssc.24426.1.S1_at	C10orf118
8611	0.0132747	0.0875021	0.81766	-0.534567	1.70671	Up	5.13131	5.66588	Ssc.19626.1.S1_at	C10orf76
7750	0.00613743	0.0588679	0.87459	-0.353857	1.42455	Up	5.04922	5.40308	Ssc.18840.1.S1_at	C11orf49
1222	0.000135504	0.00823755	0.983113	-0.31423	1.3692	Up	6.35807	6.6723	Ssc.11211.1.A1_at	C11orf51
3667	0.0119097	0.0826409	0.826846	-0.213962	1.23858	Up	7.91964	8.13361	Ssc.1390.1.S1_at	C11orf58
1339	0.00220061	0.0336916	0.925375	-1.05304	2.86634	Up	4.95495	6.00799	Ssc.11331.1.A1_at	C11orf73
8070	0.00326394	0.0418735	0.908665	-2.38075	10.813	Up	2.66009	5.04084	Ssc.19179.1.A1_at	C11orf93
13137	0.000116632	0.00766767	0.984437	0.556313	1.74423	Down	8.53859	7.98227	Ssc.25441.2.S1_a_at	C12orf35
13138	0.000717361	0.0189662	0.95855	0.431938	1.54024	Down	8.20333	7.77139	Ssc.25441.2.S1_at	C12orf35
19497	0.00305877	0.0407822	0.911637	-0.529186	1.69755	Up	5.16722	5.69641	Ssc.4625.2.S1_at	C12orf49
17473	0.00526381	0.0545646	0.8838	-0.324345	1.38312	Up	5.87462	6.19896	Ssc.30435.1.A1_at	C13orf23
2579	0.0132311	0.0874311	0.817944	-0.619034	1.85713	Up	6.43844	7.05747	Ssc.12726.1.A1_at	C13orf30
15792	0.000378474	0.0139346	0.970556	2.22615	9.26417	Down	5.07566	2.84951	Ssc.28416.1.A1_at	C13orf38
3522	0.0144176	0.0905092	0.810383	-0.42208	1.52513	Up	5.84622	6.26831	Ssc.13743.1.S1_at	C14orf129
6969	0.000246069	0.0116764	0.976657	-0.274425	1.31577	Up	7.35895	7.63337	Ssc.18101.1.A1_at	C14orf142
20401	0.00764666	0.0658441	0.860254	1.13763	3.11936	Down	4.1739	3.03627	Ssc.5693.1.A1_at	C14orf147
6453	0.0133598	0.0877235	0.817105	0.317865	1.37419	Down	7.24184	6.92397	Ssc.17478.1.A1_at	C14orf153
9012	8.48005e-05	0.00641439	0.986921	0.714004	2.04215	Down	7.86567	7.15166	Ssc.20353.1.S1_at	C14orf156
1351	0.00882496	0.0707731	0.850137	-1.62073	5.05678	Up	2.22279	3.84352	Ssc.11345.2.A1_at	C15orf24
15025	0.00291526	0.0397356	0.913779	0.520068	1.68214	Down	5.41533	4.89526	Ssc.27489.1.S1_at	C15orf39
18065	0.0155729	0.0939168	0.803363	0.421061	1.52358	Down	5.92268	5.50162	Ssc.31025.2.S1_at	C16orf5
21955	0.00353564	0.0438852	0.904879	-0.394488	1.48362	Up	5.98038	6.37487	Ssc.7554.1.S1_at	C16orf80
14095	0.00325487	0.041861	0.908795	0.849757	2.33908	Down	4.7502	3.90044	Ssc.26605.1.S1_at	C16orf93
14102	0.000149797	0.00873594	0.982166	-0.972495	2.64453	Up	3.61054	4.58303	Ssc.26608.1.A1_at	C16orf93
19732	0.00646252	0.0607281	0.871349	-0.488533	1.62992	Up	5.35858	5.84711	Ssc.4917.2.S1_a_at	C17orf101
19826	7.03952e-06	0.00131171	0.996667	-0.322989	1.38125	Up	6.3098	6.63279	Ssc.5012.1.S1_at	C17orf49
21158	0.00592877	0.0578101	0.87672	0.378182	1.45963	Down	6.0227	5.64452	Ssc.6627.1.A1_at	C17orf59
14852	0.00545524	0.0554209	0.881714	-0.390926	1.47835	Up	6.2835	6.67443	Ssc.27336.1.A1_at	C18orf10
9846	0.00654702	0.0611181	0.870521	0.301823	1.35232	Down	6.21598	5.91416	Ssc.2163.1.A1_at	C19orf24
2443	0.00814503	0.0680235	0.855875	-0.839276	2.31469	Up	7.56349	8.40277	Ssc.12561.1.A1_at	C19orf47
5975	0.0085101	0.0695149	0.852762	-0.347584	1.41564	Up	5.08215	5.42974	Ssc.16814.2.S1_at	C19orf61
5781	0.00813767	0.0680235	0.855938	-0.214247	1.23893	Up	7.27485	7.4891	Ssc.16576.1.S1_at	C19orf70
3037	0.0129325	0.0862138	0.819909	-0.518468	1.67945	Up	4.50572	5.02419	Ssc.13222.1.A1_at	C1GALT1C1
3039	0.010056	0.075728	0.840357	0.486899	1.62726	Down	7.38705	6.90015	Ssc.13224.1.A1_at	C1GALT1C1
20635	0.000224734	0.0109952	0.977775	0.816936	2.26355	Down	6.28784	5.47091	Ssc.5989.1.S1_at	C1orf112
14506	0.0148985	0.0920781	0.807423	0.629446	1.87657	Down	5.37913	4.74968	Ssc.2701.2.S1_at	C1orf198
1112	0.0127104	0.0854207	0.821387	0.364368	1.4396	Down	6.53308	6.16872	Ssc.11105.1.S1_at	C1orf55
7004	0.00206984	0.0325706	0.9277	1.2828	3.60674	Down	4.4663	3.1835	Ssc.18140.2.S1_a_at	C1orf74
23965	0.0134487	0.0881548	0.816529	0.482077	1.61944	Down	6.18095	5.69887	Ssc.9836.1.A1_at	C1QTNF4
23958	0.00599048	0.0581795	0.876086	0.494529	1.63973	Down	8.74915	8.25462	Ssc.983.1.S1_at	C1R
14289	0.00783289	0.066575	0.8586	0.265885	1.30459	Down	5.95976	5.69388	Ssc.26786.1.S1_at	C1S
8087	0.000118901	0.00773082	0.984273	0.837266	2.31004	Down	5.96525	5.12799	Ssc.19192.2.A1_at	C20orf108
18690	0.00427632	0.0485121	0.895285	0.296294	1.34487	Down	6.75135	6.45506	Ssc.3688.2.S1_at	C20orf11
18847	0.00912797	0.0720887	0.847661	1.25787	3.51791	Down	7.2393	5.98143	Ssc.3880.1.S1_at	C20orf30
20525	0.00300997	0.0403781	0.912359	-0.331944	1.39367	Up	5.39993	5.73188	Ssc.5861.2.A1_at	C20orf4
20526	0.00112898	0.0238362	0.947309	-0.397576	1.48821	Up	4.84798	5.24556	Ssc.5861.3.S1_at	C20orf4
11411	0.0166239	0.096706	0.797239	-0.725877	2.06654	Up	3.76762	4.49349	Ssc.23788.1.S1_at	C20orf70
11412	4.63539e-05	0.00444088	0.990602	0.906172	2.47483	Down	5.78545	4.87927	Ssc.23789.1.S1_at	C20orf70
17557	0.00558151	0.0557012	0.880359	0.77497	2.17053	Down	4.97168	4.19671	Ssc.30517.1.A1_at	C20orf85
17559	0.00686027	0.0626172	0.867504	-0.876408	2.40225	Up	6.67679	7.5532	Ssc.30519.1.A1_at	C20orf85
2055	0.0084339	0.0692453	0.853405	-1.76015	5.81329	Up	2.49314	4.25329	Ssc.12092.1.S1_at	C21orf70
11132	0.0161617	0.0954552	0.799903	0.288856	1.3349	Down	6.22711	5.93826	Ssc.23250.1.S1_at	C22orf13
8403	0.0100495	0.075728	0.840406	-0.35954	1.43267	Up	7.25834	7.61788	Ssc.19458.1.S1_at	C22orf32
2506	0.000157851	0.00890729	0.981651	-0.712992	2.04009	Up	5.0485	5.76149	Ssc.12643.1.A1_at	C22orf39
2401	0.0153155	0.0932319	0.8049	1.07504	2.93011	Down	5.43757	4.36253	Ssc.12498.1.S1_at	C2CD4A
9841	0.00809674	0.0679001	0.856293	-0.61432	1.8484	Up	4.09809	4.71241	Ssc.21625.1.A1_at	C2orf24
14769	0.0147092	0.091571	0.808581	-0.411404	1.50894	Up	4.83859	5.25	Ssc.27264.1.S1_at	C2orf54
194	0.0107316	0.078269	0.835278	0.55865	1.74831	Down	6.37179	5.81314	Ssc.10004.1.A1_at	C2orf67
23695	0.00168615	0.0293768	0.934997	0.271843	1.31238	Down	7.42309	7.15125	Ssc.9492.1.A1_at	C2orf68
21000	0.0016394	0.0288918	0.935942	-0.46192	1.58712	Up	5.18772	5.64964	Ssc.6448.1.S1_at	C2orf79
17488	0.010872	0.0788788	0.834246	-0.620927	1.86065	Up	5.14309	5.76401	Ssc.30448.1.A1_at	C3orf25
1173	0.000139003	0.00833797	0.982877	0.906791	2.47636	Down	7.78962	6.88283	Ssc.11162.1.S1_at	C4BPA
15985	0.000991643	0.0222167	0.950791	0.658905	1.93267	Down	6.40738	5.74848	Ssc.28706.1.S1_at	C4orf19
17703	0.00534017	0.0549091	0.882963	0.25537	1.29094	Down	6.68197	6.4266	Ssc.30677.1.A1_at	C4orf41
11281	0.000324082	0.0134646	0.972916	-0.397747	1.48847	Up	8.82405	9.2218	Ssc.23511.1.S1_at	C5orf32
23768	0.00123394	0.0249392	0.944788	-0.573191	1.77392	Up	6.09353	6.66672	Ssc.9582.1.S1_at	C6orf129
4653	0.00315189	0.0413029	0.910276	0.626376	1.87082	Down	7.01536	6.38898	Ssc.15664.1.S1_at	C6orf145
10029	0.0148645	0.0919522	0.80763	0.393789	1.48259	Down	5.84884	5.45505	Ssc.21817.1.S1_at	C6orf35
5687	0.000792252	0.0200119	0.956305	-0.200689	1.22225	Up	9.07753	9.27822	Ssc.16458.1.A1_at	C6orf72
21609	0.0119719	0.0828838	0.826414	0.768482	2.15649	Down	6.13475	5.36627	Ssc.7179.3.S1_at	C6orf89
19505	0.0117949	0.0821893	0.827646	0.990054	2.69138	Down	5.36565	4.3756	Ssc.4633.1.A1_at	C7
23043	0.0144277	0.0905092	0.81032	0.996594	2.70904	Down	5.67783	4.68123	Ssc.870.1.S1_at	C7
3982	0.00723451	0.0642147	0.863999	0.56681	1.76264	Down	4.97393	4.40712	Ssc.14322.1.A1_at	C7orf10
20397	2.42478e-05	0.00290058	0.993415	0.995444	2.70593	Down	6.22669	5.23125	Ssc.5686.1.A1_at	C7orf10
21149	0.000986579	0.0221779	0.950924	-0.317738	1.37402	Up	6.06605	6.38379	Ssc.6621.1.A1_at	C7orf11
3538	0.0155898	0.0939289	0.803263	0.468113	1.59698	Down	7.10157	6.63346	Ssc.13762.1.S1_at	C8A
1663	0.00612621	0.0588548	0.874703	-0.318878	1.37558	Up	5.28807	5.60695	Ssc.11666.1.S1_a_at	C9orf142
16324	0.00567505	0.0562698	0.879367	-0.240488	1.27187	Up	8.82963	9.07012	Ssc.29213.1.A1_s_at	C9orf5
1484	0.00210999	0.0328639	0.926979	-0.775377	2.17141	Up	4.14618	4.92156	Ssc.11474.1.A1_at	C9orf64
12204	0.00645591	0.0607206	0.871414	0.430168	1.53752	Down	5.74099	5.31082	Ssc.24502.1.A1_at	C9orf95
20021	0.000917537	0.0214365	0.95277	-0.371932	1.45053	Up	8.00582	8.37775	Ssc.5232.2.A1_a_at	CACNA2D1
676	0.000279495	0.0125974	0.974994	-2.0101	7.46403	Up	1.94668	3.95678	Ssc.10614.1.A1_at	CACNB2
8676	0.00183232	0.0305579	0.932126	-0.998467	2.71412	Up	4.16762	5.16609	Ssc.19686.1.S1_at	CACNB4
425	0.00170985	0.0294207	0.934523	-0.492847	1.63697	Up	7.57428	8.06713	Ssc.10299.1.A1_at	CACYBP
17553	0.0114676	0.0811935	0.829951	0.43918	1.55143	Down	6.71728	6.2781	Ssc.30513.1.A1_s_at	CADPS2
3938	0.00322711	0.0416533	0.909191	-1.34427	3.83539	Up	3.30573	4.65	Ssc.14275.1.A1_at	CALCR
6339	0.000630523	0.0179072	0.961302	0.897172	2.45266	Down	7.56024	6.66307	Ssc.17313.2.S1_at	CALD1
1523	3.97109e-05	0.00396576	0.991366	-0.590921	1.80565	Up	9.21777	9.80869	Ssc.11516.1.S1_at	CALM2
1524	0.0143516	0.0904205	0.810794	-0.613677	1.84721	Up	4.34622	4.9599	Ssc.11517.1.A1_at	CALM2
8504	0.00703851	0.0632988	0.865822	-0.459739	1.58366	Up	5.8038	6.26353	Ssc.1955.2.S1_at	CALM2
19253	0.00163249	0.0288365	0.936083	0.707091	2.02808	Down	5.29875	4.59166	Ssc.4324.2.A1_at	CAMLG
19122	0.0105596	0.077709	0.836553	-1.76465	5.83954	Up	2.39565	4.16031	Ssc.420.4.S1_a_at	CAMP
7074	0.0135031	0.088268	0.816177	-0.266146	1.30493	Up	6.71651	6.98265	Ssc.18204.2.S1_at	CAMTA1
9373	0.00399262	0.0467903	0.898845	-0.831524	2.29682	Up	6.20583	7.03735	Ssc.21107.1.S1_at	CANX
20514	0.0166415	0.096706	0.797138	-0.445031	1.56054	Up	8.57963	9.02466	Ssc.5846.1.S1_at	CAPN2
545	0.00188763	0.0309969	0.93107	-1.00823	2.74074	Up	5.14013	6.14836	Ssc.10462.1.S1_at	CAPSL
546	0.000408107	0.0142794	0.969339	0.500106	1.6489	Down	5.90342	5.40331	Ssc.10464.1.A1_at	CAPSL
422	0.0160432	0.0950859	0.800593	0.424482	1.5288	Down	6.56467	6.14019	Ssc.10297.1.S1_at	CAPZB
423	0.000618931	0.0177096	0.961683	0.664821	1.94414	Down	6.03365	5.36883	Ssc.10297.3.S1_a_at	CAPZB
20471	0.00496383	0.0526699	0.887154	0.370386	1.44829	Down	8.1356	7.76521	Ssc.5784.1.S1_at	CARKD
17592	0.00371916	0.0450291	0.902408	-0.396106	1.48603	Up	4.98609	5.3822	Ssc.30556.1.A1_at	CARM1
11927	0.0117825	0.0821893	0.827732	0.458939	1.58239	Down	5.97639	5.51745	Ssc.24254.1.S1_at	CASC4
15876	0.00466898	0.0511177	0.890561	0.507736	1.66153	Down	4.79967	4.29193	Ssc.28498.1.S1_at	CASP14
23829	0.00184927	0.0306131	0.931801	0.347336	1.41529	Down	6.30365	5.95631	Ssc.9673.1.A1_at	CASP2
21945	0.0050947	0.0533546	0.885678	0.458298	1.58138	Down	7.89345	7.43516	Ssc.7543.1.A1_at	CASP3
1995	0.00147991	0.0273756	0.939273	0.493692	1.63835	Down	7.58278	7.08909	Ssc.12026.1.A1_at	CASP7
11265	0.00213534	0.0331573	0.926527	0.367521	1.44415	Down	7.22529	6.85777	Ssc.235.2.S1_at	CAST
2092	0.00700194	0.0631584	0.866165	0.713154	2.04042	Down	7.05635	6.34319	Ssc.12135.1.A1_at	CBFB
14659	0.00974394	0.0747776	0.842768	0.340032	1.40499	Down	6.45719	6.11716	Ssc.27167.1.S1_at	CBWD2
6968	0.000543218	0.0163835	0.964261	1.29691	3.65796	Down	6.94549	5.64858	Ssc.18100.1.A1_at	CC2D2B
17842	0.00539603	0.0551863	0.882355	0.54652	1.72723	Down	6.42817	5.88165	Ssc.30798.1.A1_at	CCAR1
15463	0.0103085	0.0768025	0.838436	-1.08468	2.9585	Up	4.0595	5.14418	Ssc.28069.1.S1_at	CCDC103
2189	0.00297351	0.0400649	0.912903	-0.423537	1.52735	Up	6.3878	6.81133	Ssc.12256.1.S1_at	CCDC104
9184	0.00648719	0.0608975	0.871106	0.275864	1.31767	Down	6.99787	6.72201	Ssc.20734.1.S1_at	CCDC124
6141	0.0135122	0.088268	0.816118	-0.52241	1.68609	Up	4.13924	4.66165	Ssc.17016.1.S1_at	CCDC136
1993	0.00403522	0.0470848	0.898302	0.376792	1.4576	Down	5.05112	4.67433	Ssc.12023.2.S1_at	CCDC14
18085	0.00765684	0.0658441	0.860163	0.327812	1.38793	Down	5.94945	5.62164	Ssc.31050.1.S1_at	CCDC15
2782	0.00169259	0.0293885	0.934868	0.415012	1.51439	Down	7.83579	7.42078	Ssc.12948.1.A1_at	CCDC19
22029	0.000230208	0.0111312	0.977484	-0.403276	1.49672	Up	6.00342	6.40669	Ssc.7624.1.S1_at	CCDC34
17131	3.53171e-06	0.000843167	0.997722	0.617922	1.85507	Down	7.68262	7.0647	Ssc.30065.1.A1_at	CCDC51
18822	0.00710075	0.0636692	0.86524	-0.297624	1.34666	Up	6.61486	6.91248	Ssc.3838.1.S1_at	CCDC56
17427	0.0162765	0.0958579	0.799237	-0.481035	1.61775	Up	5.14526	5.6263	Ssc.30385.1.A1_at	CCDC67
20580	0.0019036	0.0311079	0.930769	-0.313945	1.36881	Up	9.27964	9.59358	Ssc.5928.1.A1_at	CCDC72
7403	0.00754176	0.0655317	0.861197	0.36278	1.43732	Down	6.06381	5.70103	Ssc.18505.1.A1_at	CCDC93
15195	0.000152134	0.00877178	0.982015	0.822156	2.2754	Down	6.57991	5.75775	Ssc.27636.1.S1_at	CCDC93
16459	0.01433	0.0904022	0.810929	-0.688541	1.99081	Up	4.34255	5.03109	Ssc.29352.1.A1_at	CCDC94
16460	0.00224516	0.0340991	0.9246	0.545536	1.72553	Down	5.13806	4.59253	Ssc.29353.1.A1_at	CCDC94
10777	0.0130837	0.0866546	0.818911	-0.574868	1.7769	Up	4.0225	4.59737	Ssc.22545.1.A1_at	CCDC99
23946	0.00362283	0.0444976	0.903697	1.08872	2.97047	Down	6.10037	5.01165	Ssc.9803.1.A1_at	CCL14
23952	0.00587268	0.0574833	0.8773	0.421115	1.52366	Down	5.8007	5.37958	Ssc.9813.2.S1_at	CCL14
19330	0.0050118	0.0528902	0.886611	0.441538	1.5551	Down	7.30743	6.8659	Ssc.4417.1.A1_at	CCL16
7533	0.0095475	0.0739737	0.844309	1.84234	6.3113	Down	5.325	3.48265	Ssc.18613.1.S1_at	CCL21
6184	0.00128805	0.0255263	0.943531	0.390319	1.47745	Down	7.7155	7.32518	Ssc.17091.2.A1_s_at	CCNA1
13710	0.0133383	0.0876787	0.817245	1.12298	3.074	Down	3.88416	2.76118	Ssc.26250.1.S1_at	CCNDBP1
17508	0.0109021	0.0788815	0.834026	0.229204	1.2576	Down	6.47574	6.24653	Ssc.30468.1.A1_at	CCNG2
5659	0.00661134	0.0613714	0.869895	-0.247127	1.28034	Up	9.35784	9.60497	Ssc.16429.1.A1_at	CCNI
13806	0.00143141	0.0269681	0.940322	-0.790315	2.20409	Up	4.37625	5.16656	Ssc.26331.1.S1_at	CCR9
23298	1.37224e-05	0.00207595	0.995186	-0.495332	1.64104	Up	6.49999	6.99532	Ssc.903.1.A1_at	CCT3
1354	0.00940173	0.0734049	0.845464	-0.507449	1.66105	Up	7.69398	8.20143	Ssc.11348.1.A1_at	CCT6A
1355	8.60015e-05	0.00644145	0.98682	-0.746074	2.1087	Up	7.49443	8.2405	Ssc.11348.1.A2_at	CCT6A
13429	0.0176316	0.0993704	0.791578	-0.823122	2.2776	Up	4.74636	5.56948	Ssc.25920.1.S1_at	CCT6A
4118	0.00654255	0.0611181	0.870565	-1.74233	5.71066	Up	2.14653	3.88887	Ssc.14471.1.S1_at	CD19
8516	0.000544122	0.0163835	0.964229	0.441245	1.55464	Down	6.10708	5.66584	Ssc.19558.1.S1_at	CD2BP2
18855	0.00599831	0.0581858	0.876005	0.217569	1.24305	Down	7.99907	7.7815	Ssc.3895.1.A1_at	CD46
5583	0.00326023	0.041861	0.908718	0.496729	1.64334	Down	5.81729	5.32056	Ssc.16357.1.S1_at	CD58
16303	0.00213857	0.0331738	0.926469	-0.124361	1.13243	Up	9.0923	9.21666	Ssc.2919.1.S1_at	CD63
15279	8.95006e-05	0.00651201	0.98653	0.614166	1.84811	Down	7.86403	7.24986	Ssc.27833.1.A1_at	CD74
9075	0.00142825	0.0269418	0.940391	-0.298298	1.34756	Up	9.95272	10.251	Ssc.20465.1.S1_at	CD79A
20158	0.00462916	0.0508225	0.89103	-0.283257	1.32745	Up	8.86967	9.15293	Ssc.54.1.A1_at	CD9
17004	0.00305017	0.0407387	0.911764	-0.393293	1.48185	Up	6.05873	6.45202	Ssc.29922.1.S1_at	CDAN1
20122	0.0152909	0.0931626	0.805048	0.355419	1.42678	Down	6.03608	5.68066	Ssc.5357.1.A1_at	CDC42EP2
20419	0.0111945	0.0800777	0.831904	-0.308468	1.36134	Up	5.6702	5.97866	Ssc.5721.1.S1_at	CDC45
3832	0.00160764	0.0285742	0.936592	0.272541	1.3133	Down	7.85483	7.58229	Ssc.14155.1.A1_at	CDC5L
12793	0.00167657	0.0293101	0.93519	0.444191	1.55923	Down	6.95273	6.50854	Ssc.25056.1.S1_at	CDC5L
19846	0.0157153	0.0940544	0.80252	-1.0767	2.93497	Up	2.51333	3.59003	Ssc.5028.1.A1_at	CDH10
21901	0.010311	0.0768025	0.838418	0.359344	1.43239	Down	7.49499	7.13564	Ssc.75.1.S1_at	CDH5
1330	0.0148507	0.0919414	0.807714	-0.920741	2.51115	Up	3.27632	4.19706	Ssc.11319.1.A1_at	CDHR3
22817	0.00139655	0.0265477	0.941086	0.344747	1.41163	Down	6.78487	6.44013	Ssc.8455.1.A1_at	CDKL3
4727	0.00438882	0.0492717	0.893908	-1.31965	3.74212	Up	2.35387	3.67352	Ssc.15750.1.S1_a_at	CDKN2A
21718	0.00056793	0.0168172	0.963402	-0.537023	1.71091	Up	5.34936	5.88638	Ssc.7286.1.S1_at	CDKN3
210	0.00895967	0.0714877	0.849031	0.475199	1.60833	Down	8.22161	7.74641	Ssc.10025.3.S1_at	CEBPD
4575	0.000942732	0.0218249	0.952089	0.546393	1.72701	Down	5.51477	4.96838	Ssc.15576.1.S1_at	CEBPG
20483	8.79985e-06	0.00147755	0.996231	-1.97871	7.23339	Up	5.67792	7.65663	Ssc.5799.1.S1_at	CECR5
763	0.000954869	0.0219806	0.951764	0.709504	2.03298	Down	5.35298	4.64348	Ssc.10723.1.A1_at	CENPI
20808	0.000481892	0.0154277	0.96648	0.796486	2.21773	Down	5.77026	4.97377	Ssc.6192.1.A1_at	CENPJ
9826	0.0080219	0.06751	0.856943	0.348932	1.41755	Down	7.31789	6.96896	Ssc.21612.1.A1_at	CENPW
14640	0.012685	0.0853083	0.821557	-0.295026	1.34316	Up	5.44808	5.74311	Ssc.27150.1.S1_at	CEP192
8417	0.012533	0.084632	0.822579	-1.55341	4.72755	Up	2.99944	4.55284	Ssc.19471.1.A1_at	CES1
9152	0.00290652	0.0396519	0.913911	1.00999	2.74558	Down	7.93979	6.9298	Ssc.20642.1.S1_at	CES3
2466	0.00829213	0.0685602	0.854611	0.26704	1.30609	Down	7.76084	7.4938	Ssc.12592.1.S1_at	CFDP1
6385	0.00543813	0.0554209	0.881898	0.697693	2.00911	Down	6.939	6.24131	Ssc.17353.1.S1_at	CFI
18252	0.0116148	0.081503	0.82891	-0.347122	1.41499	Up	7.11863	7.46575	Ssc.31206.2.A1_at	CGGBP1
18253	0.00535432	0.0549305	0.882808	-0.530408	1.69963	Up	6.40581	6.93622	Ssc.31206.3.S1_at	CGGBP1
12918	0.00125588	0.0251826	0.944275	1.9981	7.37503	Down	3.54741	1.54931	Ssc.25174.2.S1_at	CGNL1
20165	0.00761683	0.0658441	0.860522	-1.22219	3.3946	Up	2.6596	3.88179	Ssc.5405.1.A1_at	CGREF1
12621	0.00845079	0.0692631	0.853262	0.43017	1.53752	Down	6.11609	5.68592	Ssc.2491.1.S1_at	CHCHD1
23724	0.0150783	0.0923777	0.80633	0.519623	1.68139	Down	4.59251	4.07289	Ssc.9524.1.A1_at	CHCHD5
7288	0.000382692	0.0139888	0.97038	1.04316	2.83818	Down	4.9868	3.94364	Ssc.18411.1.A1_at	CHD2
11712	0.0112012	0.0800881	0.831856	0.82119	2.2732	Down	3.93594	3.11475	Ssc.24070.1.S1_at	CHD2
5870	0.00742786	0.0650456	0.862228	-0.219241	1.24513	Up	6.9221	7.14134	Ssc.16672.1.S1_at	CHD4
12791	2.74369e-06	0.000735477	0.998019	-0.711301	2.03664	Up	5.22964	5.94095	Ssc.25054.1.S1_at	CHD4
20263	2.80231e-05	0.00314836	0.99287	1.80907	6.10474	Down	5.69302	3.88395	Ssc.5523.1.S1_at	CHD6
12775	0.00173408	0.0296705	0.934042	0.367381	1.44395	Down	5.38772	5.02034	Ssc.25042.1.A1_at	CHEK1
11674	0.000604128	0.0175208	0.962174	0.638345	1.89334	Down	5.35546	4.71712	Ssc.24037.1.S1_at	CHMP6
18231	2.19741e-05	0.00275206	0.993762	1.43297	4.19114	Down	8.00181	6.56884	Ssc.31189.1.S1_at	CHPT1
15114	0.00337319	0.0425954	0.907124	0.38894	1.47542	Down	6.68178	6.29284	Ssc.27571.1.S1_at	CHRAC1
12347	0.00224732	0.0340991	0.924562	0.814638	2.25836	Down	4.93905	4.12441	Ssc.24650.1.S1_at	CHURC1
22718	0.00107942	0.0231673	0.94854	-0.36981	1.44746	Up	7.11006	7.47987	Ssc.8355.1.A1_at	CITED2
7632	0.00427587	0.0485121	0.89529	-1.27786	3.58896	Up	2.23052	3.50839	Ssc.18716.1.A1_at	CITED4
9694	0.00117775	0.0241874	0.946124	-0.947999	2.58054	Up	6.31774	7.26574	Ssc.2147.2.A1_at	CKAP4
22561	2.12808e-06	0.000650317	0.998278	1.03551	2.81653	Down	5.83391	4.79841	Ssc.8193.1.A1_at	CLASP2
23669	0.000161673	0.00901558	0.981411	1.25067	3.4927	Down	7.22349	5.97281	Ssc.9467.1.S1_at	CLDN1
2252	7.24659e-08	4.42896e-05	0.999734	1.00318	2.72694	Down	7.84414	6.84096	Ssc.12329.1.A1_at	CLDN10
2253	0.00166841	0.0292343	0.935354	0.436112	1.54668	Down	6.92497	6.48886	Ssc.12329.2.S1_at	CLDN10
22699	0.00993808	0.075369	0.841263	1.16152	3.19477	Down	5.3611	4.19958	Ssc.8335.1.S1_at	CLDN11
19150	0.00802569	0.06751	0.85691	0.447962	1.56512	Down	6.2517	5.80373	Ssc.4227.1.S1_at	CLDN5
2171	0.0129468	0.0862713	0.819814	0.695092	2.00389	Down	6.91398	6.21888	Ssc.12228.1.A1_at	CLDN8
18105	0.00625823	0.0594667	0.873374	0.312274	1.36653	Down	7.34001	7.02773	Ssc.3107.1.S1_at	CLEC14A
2348	0.00876332	0.0704731	0.850647	-0.512507	1.66947	Up	5.32157	5.83408	Ssc.12435.1.A1_at	CLEC16A
2349	0.00988343	0.0751943	0.841685	-0.43055	1.5381	Up	6.55122	6.98177	Ssc.12437.1.A1_at	CLEC16A
22969	0.015453	0.0936756	0.804077	-0.510361	1.66589	Up	4.83551	5.34587	Ssc.8620.2.S1_at	CLEC1A
1465	0.00975606	0.074833	0.842674	-0.496	1.64214	Up	7.83145	8.32745	Ssc.11450.1.S1_at	CLIC1
17345	0.00491813	0.0523979	0.887675	0.503739	1.6549	Down	4.89976	4.39602	Ssc.30295.1.A1_at	CLMN
17346	0.000201763	0.0103799	0.979036	-0.811712	2.25176	Up	5.33319	6.14491	Ssc.30296.1.S1_at	CLMN
17347	0.00364632	0.0446783	0.903381	-0.514243	1.67237	Up	6.63238	7.14663	Ssc.30296.2.A1_at	CLMN
22260	0.0174558	0.0988565	0.792552	0.304149	1.35547	Down	6.36464	6.06049	Ssc.7860.1.A1_at	CLMN
16079	0.0115596	0.0813651	0.8293	0.256991	1.29303	Down	6.96063	6.70364	Ssc.2893.1.S1_at	CLN5
8490	0.00673612	0.0618164	0.868691	-0.624939	1.86813	Up	5.04896	5.6739	Ssc.19539.3.A1_a_at	CLN8
11666	0.00774179	0.066172	0.859406	0.2878	1.33349	Down	6.88863	6.60083	Ssc.24030.1.S1_at	CLTB
11667	0.00256136	0.0369907	0.919309	1.45027	4.26429	Down	4.37519	2.92492	Ssc.24031.1.S1_at	CLTB
21990	0.0131833	0.0872384	0.818257	-0.337801	1.40186	Up	8.18199	8.51979	Ssc.7584.1.S1_at	CLTC
12920	3.84457e-06	0.000890046	0.997613	1.45084	4.26671	Down	6.53838	5.08754	Ssc.25175.2.S1_at	CMTM3
12921	2.76203e-05	0.00313223	0.992927	0.877946	2.40595	Down	7.61934	6.74139	Ssc.25175.3.S1_at	CMTM3
19423	0.00645313	0.0607206	0.871441	0.276197	1.31811	Down	6.948	6.6718	Ssc.4532.1.A1_at	CNDP1
23305	0.00474679	0.0514022	0.889651	-0.423699	1.5276	Up	6.86537	7.28907	Ssc.9039.1.A1_at	CNN1
19669	0.00183527	0.0305579	0.932069	0.300051	1.34993	Down	6.39559	6.09554	Ssc.4849.1.A1_at	CNN3
9175	0.00145948	0.027162	0.939713	0.627766	1.87342	Down	7.61464	6.98687	Ssc.20714.1.S1_at	CNOT6L
516	0.005668	0.0562431	0.879442	-0.443682	1.55844	Up	6.50333	6.94701	Ssc.1042.1.A1_at	CNOT7
18560	0.00665034	0.0614722	0.869517	-0.509826	1.665	Up	6.78382	7.29364	Ssc.3522.2.S1_at	CNP
20506	0.0165441	0.0966676	0.797695	0.278588	1.32126	Down	6.44086	6.16227	Ssc.5835.1.S1_at	CNTNAP4
8111	0.00966423	0.074481	0.843391	-0.737953	2.09165	Up	3.99283	4.73078	Ssc.19208.2.S1_at	CNTROB
4993	0.00271454	0.0382064	0.916869	0.827644	2.28792	Down	5.13745	4.3098	Ssc.1594.2.S1_a_at	COBLL1
19144	0.00394325	0.0465387	0.899479	-0.35126	1.42086	Up	5.42382	5.77508	Ssc.4220.2.S1_a_at	COBRA1
8159	0.00801894	0.06751	0.856968	0.269183	1.3089	Down	5.59659	5.3274	Ssc.19248.1.S1_at	COG2
1229	0.0038056	0.0455004	0.901267	-0.336751	1.40039	Up	5.68807	6.02482	Ssc.11217.1.A1_at	COG4
7931	7.18821e-05	0.00575857	0.988051	-0.615836	1.8512	Up	6.09954	6.71537	Ssc.19030.1.S1_at	COG7
23901	0.00134994	0.0262361	0.942124	-1.16166	3.19525	Up	1.24972	2.41138	Ssc.9747.2.A1_at	COL13A1
19708	0.00469696	0.0511661	0.890233	0.314103	1.36903	Down	7.25115	6.93704	Ssc.4892.1.S1_at	COL18A1
9322	0.00090713	0.0213238	0.953054	-0.345389	1.41254	Up	9.95806	10.3035	Ssc.21011.1.S1_at	COL1A2
1312	0.000357504	0.0137248	0.971446	-0.46979	1.59966	Up	10.1558	10.6256	Ssc.11302.1.S1_at	COL3A1
5442	0.0102218	0.0764856	0.839093	-1.45842	4.29914	Up	2.66602	4.12444	Ssc.16254.1.A1_at	COL4A3
23282	0.0174259	0.0987237	0.792718	0.514586	1.67295	Down	7.11854	6.60396	Ssc.9002.1.A1_at	COL5A1
5522	0.00312405	0.0411143	0.91068	-0.264122	1.30229	Up	7.08484	7.34896	Ssc.16315.1.S2_at	COL5A2
19547	0.000814695	0.0200776	0.955652	1.08486	2.95904	Down	6.61108	5.52621	Ssc.4688.2.A1_a_at	COLEC11
23453	0.000493821	0.0155473	0.966038	0.421007	1.52349	Down	5.58598	5.16497	Ssc.9236.1.A1_at	COMMD2
1889	0.00799902	0.0674135	0.857142	-0.198341	1.21938	Up	7.51534	7.71368	Ssc.11906.1.S1_at	COPZ1
8129	0.0175874	0.099271	0.791822	-0.552878	1.73825	Up	5.5441	6.09698	Ssc.19224.1.S1_at	CORO1B
8131	0.00049513	0.0155473	0.96599	0.565044	1.75953	Down	6.46662	5.90157	Ssc.19226.1.S1_at	CORO1B
4595	0.0135619	0.0883069	0.815798	-0.595322	1.81361	Up	4.44796	5.04329	Ssc.15594.3.S1_at	COTL1
20213	0.0074781	0.0652807	0.861772	0.497163	1.64405	Down	7.9125	7.41534	Ssc.5464.1.A1_at	CPE
675	0.00867326	0.0700808	0.851395	1.66055	5.26222	Down	4.76893	3.10837	Ssc.10613.1.A1_at	CPEB2
12976	0.00862567	0.0698837	0.851792	-0.913508	2.49305	Up	5.0583	5.97181	Ssc.25224.1.A1_at	CPN1
1931	0.00410329	0.0472465	0.897441	-0.496038	1.6422	Up	5.11304	5.60907	Ssc.11954.2.S1_at	CPNE4
1939	0.0108684	0.0788788	0.834273	0.682659	1.97913	Down	5.16549	4.48283	Ssc.11962.1.A1_at	CPNE4
12397	0.000902071	0.0212915	0.953193	-1.92432	6.85051	Up	2.76327	4.68759	Ssc.24699.1.A1_at	CPS1
21964	8.21328e-07	0.000306084	0.998982	0.818573	2.26726	Down	6.09074	5.27217	Ssc.7562.1.A1_at	CPSF2
22258	0.000522114	0.0162335	0.965011	1.29168	3.6389	Down	5.73021	4.43853	Ssc.786.1.S1_at	CPSF3
22259	0.0176779	0.0993704	0.791322	-0.600872	1.82371	Up	5.35721	5.95808	Ssc.786.2.S1_at	CPSF3
16019	0.00850732	0.0695149	0.852785	-0.31505	1.37033	Up	5.44699	5.76204	Ssc.2881.2.S1_a_at	CPSF3L
881	0.00847685	0.0693371	0.853042	-0.9883	2.68666	Up	4.7598	5.7481	Ssc.10866.1.A1_at	CPSF7
23704	0.00842	0.0692055	0.853523	0.254398	1.28968	Down	6.78696	6.53256	Ssc.9503.1.A1_at	CREBZF
23705	0.000103975	0.00715624	0.985382	0.647006	1.90981	Down	7.44472	6.79771	Ssc.9503.2.S1_at	CREBZF
22782	0.00882842	0.0707731	0.850109	-0.270132	1.31014	Up	9.50428	9.77441	Ssc.842.1.A1_a_at	CRIP1
18002	0.000456128	0.0149843	0.967453	0.492626	1.63661	Down	7.65447	7.16184	Ssc.30967.1.A1_at	CRISPLD2
18003	0.000838905	0.0205088	0.954958	0.73466	2.08477	Down	6.28623	5.55157	Ssc.30967.2.S1_at	CRISPLD2
19420	0.00146395	0.0272122	0.939616	0.61847	1.85609	Down	8.46446	7.84599	Ssc.4523.1.S1_at	CROT
18554	0.0134303	0.0880718	0.816648	-0.244985	1.2776	Up	7.30992	7.5549	Ssc.3508.1.A1_at	CRTAP
8319	0.0135519	0.0883006	0.815862	0.472018	1.60323	Down	6.56242	6.0904	Ssc.19377.1.A1_at	CRTC3
9001	6.35759e-05	0.00520069	0.988827	0.923025	2.51689	Down	6.93305	6.01003	Ssc.2033.1.S1_at	CRY1
13728	0.0166135	0.096706	0.797298	0.651458	1.91834	Down	6.89187	6.24041	Ssc.26267.1.S1_at	CRY2
13729	0.00159324	0.0284724	0.936888	0.627391	1.87272	Down	5.95462	5.32723	Ssc.26268.1.S1_at	CRY2
12231	0.000845638	0.0205656	0.954767	0.37816	1.4596	Down	7.12988	6.75172	Ssc.24531.1.S1_at	CRYGS
23410	0.0103448	0.0768752	0.838162	-0.254671	1.29004	Up	6.863	7.11767	Ssc.9182.1.A1_at	CRYL1
13720	0.0155175	0.0938168	0.803693	0.288676	1.33466	Down	6.4735	6.18482	Ssc.26260.1.S1_at	CRYZL1
22033	0.00990895	0.0752541	0.841487	-1.2015	3.32509	Up	7.9081	9.10959	Ssc.7628.1.A1_at	CSDE1
23418	0.00530933	0.0547964	0.8833	-0.498008	1.64544	Up	4.93357	5.43158	Ssc.9190.1.A1_at	CSNK1A1
19636	0.017345	0.0985213	0.793168	0.282764	1.32679	Down	6.43473	6.15196	Ssc.4810.1.A1_at	CSPP1
21002	0.00313233	0.0411879	0.91056	-2.17335	8.78768	Up	2.25601	4.42936	Ssc.645.1.S1_at	CSTA
6349	0.000949571	0.0219307	0.951906	0.297929	1.34707	Down	8.68779	8.38986	Ssc.17323.1.S1_at	CSTB
12353	0.00862085	0.0698837	0.851833	0.638898	1.89439	Down	5.40622	4.76732	Ssc.24656.1.A1_at	CSTF3
21142	0.0165073	0.0965632	0.797907	1.41952	4.13515	Down	3.62929	2.20976	Ssc.6613.2.S1_at	CTBS
2134	0.00221557	0.0338865	0.925114	-1.95355	7.05369	Up	2.28123	4.23479	Ssc.12188.1.A1_at	CTC1
3725	0.00110018	0.0234124	0.948021	-0.162715	1.1767	Up	8.71093	8.87364	Ssc.14003.1.S1_a_at	CTNNB1
13374	4.08687e-06	0.000905002	0.997531	0.957299	2.60465	Down	7.13657	6.17927	Ssc.25840.1.S1_at	CTNNB1
9516	0.00208378	0.0326555	0.927449	-0.318177	1.37462	Up	6.28688	6.60505	Ssc.21242.1.S1_at	CTNNBL1
17833	4.1295e-05	0.00409717	0.991179	-0.536944	1.71077	Up	7.77021	8.30716	Ssc.30790.1.A1_at	CTR9
18774	0.0010856	0.0231992	0.948385	0.931862	2.53923	Down	6.78295	5.85109	Ssc.3791.1.S1_at	CTSF
348	0.00035016	0.0135793	0.971763	-0.317179	1.37325	Up	7.3625	7.67968	Ssc.1020.1.S1_at	CTSK
13931	0.00131787	0.0258491	0.942849	0.362468	1.43687	Down	6.56038	6.19791	Ssc.26435.1.A1_at	CTTN
3006	0.00076855	0.0197694	0.957003	-0.648041	1.91179	Up	5.82724	6.47528	Ssc.13187.1.A1_at	CTTNBP2NL
7163	0.0077432	0.066172	0.859394	-0.300298	1.35026	Up	6.71222	7.01251	Ssc.18285.1.S1_at	CUEDC2
848	0.00395982	0.0466132	0.899266	-0.312212	1.36644	Up	6.29924	6.61146	Ssc.10818.1.A1_at	CUL4A
740	0.0166113	0.096706	0.797311	-0.225606	1.25308	Up	5.79903	6.02464	Ssc.10698.1.S1_at	CWC27
19798	0.00890517	0.0712016	0.849477	0.387207	1.47286	Down	8.1549	7.76769	Ssc.4985.1.A1_at	CXCL14
15707	0.000903364	0.0212915	0.953158	-0.412896	1.51119	Up	6.95598	7.36888	Ssc.28332.1.S1_at	CXorf26
207	0.00159296	0.0284724	0.936894	1.02863	2.79724	Down	4.8477	3.81907	Ssc.10024.1.A1_at	CXXC1
23311	0.00584787	0.0573138	0.877557	-0.519417	1.68105	Up	4.98197	5.50139	Ssc.9048.1.A1_at	CXXC5
15439	0.00523891	0.0544402	0.884074	-0.38176	1.46486	Up	6.10203	6.48379	Ssc.2804.2.A1_at	CYB561D2
2290	0.00244015	0.0359324	0.921295	-0.62995	1.87752	Up	7.56212	8.19207	Ssc.1238.1.S1_at	CYB5R1
16829	9.47601e-05	0.00677329	0.986103	1.47963	4.39131	Down	5.05279	3.57316	Ssc.29737.1.A1_at	CYHR1
17974	0.00113822	0.0239092	0.947083	0.454338	1.57513	Down	5.97685	5.52251	Ssc.30931.1.A1_at	CYHR1
4131	0.00154451	0.0279613	0.937903	-0.944349	2.57114	Up	1.30518	2.24953	Ssc.14484.3.A1_at	CYP19A1
4132	0.0141141	0.0898119	0.812281	-1.64627	5.1876	Up	1.473	3.11927	Ssc.14484.3.S1_at	CYP19A1
21972	1.22115e-11	6.21948e-08	0.999998	2.50209	12.2079	Down	7.42964	4.92755	Ssc.7568.1.A1_at	CYP19A1
21978	0.00475331	0.0514242	0.889575	-1.31566	3.72719	Up	3.06892	4.38458	Ssc.7573.1.A1_at	CYP19A1
9130	0.000123488	0.00789468	0.983945	-2.51399	12.3541	Up	2.31078	4.82477	Ssc.206.1.S1_at	CYP2C18
13794	0.00176314	0.0299297	0.93347	-2.61909	13.7232	Up	1.56436	4.18345	Ssc.26321.1.A1_s_at	CYP2C18
13796	0.00718375	0.0640022	0.864469	-3.10699	22.3536	Up	2.02287	5.12986	Ssc.26321.1.S1_s_at	CYP2C18
19488	0.000739759	0.0192886	0.957867	1.90609	6.72673	Down	3.36578	1.45969	Ssc.4617.1.S1_at	CYP2D6
19490	0.000687543	0.0185934	0.959475	-1.13917	3.12418	Up	6.27014	7.40931	Ssc.4618.1.A1_at	CYP2D6
4717	0.0119962	0.0829764	0.826247	-1.79598	6.0254	Up	2.46997	4.26595	Ssc.15741.1.S1_s_at	CYP2E1
13800	0.00172837	0.0296392	0.934155	-2.08117	8.01386	Up	1.87126	3.95243	Ssc.26326.1.A1_at	CYP3A4
4262	0.00242089	0.0357466	0.921615	0.606391	1.8338	Down	8.27217	7.66578	Ssc.15069.1.S1_at	CYP4F3
4912	0.000273259	0.012391	0.975297	-0.973539	2.6473	Up	4.07763	5.05116	Ssc.15883.1.A1_at	CYSLTR2
3457	0.0102758	0.076739	0.838684	0.816734	2.2631	Down	5.75705	4.94032	Ssc.13662.1.A1_at	CYTH1
23369	0.00481763	0.0517933	0.88883	0.3829	1.46653	Down	6.69535	6.31245	Ssc.9118.1.S1_at	DAB2
18331	0.0164328	0.0963855	0.798335	0.203707	1.22594	Down	7.77323	7.56953	Ssc.3226.1.A1_at	DAP
2826	0.00841416	0.0692055	0.853573	0.377244	1.45826	Down	6.90297	6.52573	Ssc.1299.1.A1_at	DAZAP1
22022	0.00898486	0.0715168	0.848825	0.278224	1.32078	Down	6.75107	6.47285	Ssc.7613.1.A1_at	DAZAP2
23430	3.52777e-05	0.00368612	0.991909	0.398986	1.49031	Down	6.8191	6.42011	Ssc.9202.1.A1_at	DCAF6
13231	0.00693838	0.0629541	0.866764	-0.490377	1.63293	Up	5.92573	6.41611	Ssc.2560.1.S1_at	DCI
22119	0.00940005	0.0734049	0.845477	0.315971	1.37159	Down	5.44293	5.12696	Ssc.7719.1.A1_at	DCLRE1A
20385	0.000801127	0.020034	0.956046	-0.812617	2.2538	Up	4.71024	5.52286	Ssc.5667.1.S1_at	DCPS
3309	0.00501574	0.0528902	0.886566	-1.28004	3.59678	Up	4.72487	6.00491	Ssc.13510.1.A1_at	DCST1
16041	0.0120235	0.0831278	0.826058	-0.530137	1.69917	Up	4.46464	4.99478	Ssc.28888.1.S1_at	DDHD1
5797	0.00459454	0.0506509	0.89144	0.281924	1.32568	Down	5.7782	5.49628	Ssc.16605.1.S1_at	DDIT3
18785	0.00711136	0.0636915	0.865141	0.265565	1.30417	Down	6.89813	6.63256	Ssc.3803.1.S1_at	DDRGK1
6170	0.0090923	0.0719449	0.84795	-0.200322	1.2218	Up	7.19718	7.39751	Ssc.17067.1.A1_s_at	DDX1
22457	0.00226717	0.0343321	0.924219	-0.261751	1.2992	Up	6.95609	7.21784	Ssc.8077.1.S1_at	DDX1
9096	0.000428291	0.0145257	0.968534	0.470058	1.60009	Down	6.95853	6.48848	Ssc.20522.1.S1_at	DDX21
1976	0.000529247	0.0163366	0.964756	-1.65234	5.21916	Up	6.93263	8.58497	Ssc.12005.1.A1_at	DDX39B
19746	0.000824517	0.0202218	0.95537	-1.37472	3.95398	Up	4.24764	5.62236	Ssc.4934.1.S1_at	DDX42
10850	0.0155739	0.0939168	0.803357	0.436093	1.54665	Down	5.16728	4.73118	Ssc.22645.1.S1_at	DDX46
5839	0.00152848	0.0277368	0.93824	-0.232602	1.26188	Up	9.434	9.6666	Ssc.16644.1.A1_at	DDX5
23197	0.00170798	0.0294207	0.934561	0.484811	1.62387	Down	6.06851	5.5837	Ssc.8892.1.S1_at	DDX52
23198	0.0125955	0.0849303	0.822158	0.650662	1.91681	Down	5.71946	5.0688	Ssc.8893.1.A1_at	DDX52
3851	0.00764105	0.0658441	0.860305	-0.26311	1.30097	Up	5.12133	5.38444	Ssc.1418.1.S1_at	DDX56
21532	0.000340873	0.0135793	0.972169	0.460672	1.58514	Down	8.08678	7.62611	Ssc.7089.1.A1_at	DDX6
476	0.00170072	0.0293972	0.934705	0.927268	2.52759	Down	4.46651	3.53924	Ssc.10367.1.A1_at	DEAF1
4197	4.47548e-05	0.00432803	0.990781	0.528472	1.69634	Down	7.31301	6.78454	Ssc.1465.1.S1_at	DECR1
18802	0.0172885	0.0983468	0.793483	-0.366716	1.44299	Up	5.77438	6.1411	Ssc.3820.3.S1_a_at	DECR2
2774	0.00139333	0.0265477	0.941158	-0.561113	1.75262	Up	6.72014	7.28126	Ssc.1294.3.S1_at	DEDD
20594	0.0147224	0.091571	0.8085	-0.453799	1.57428	Up	4.55911	5.01291	Ssc.5944.2.S1_at	DENND4B
14101	4.86889e-06	0.00103325	0.997281	2.11607	8.29844	Down	6.62198	4.50591	Ssc.26607.3.A1_at	DEPDC5
18507	6.10755e-05	0.00520069	0.989069	0.37933	1.4613	Down	7.8033	7.42398	Ssc.3449.1.S1_at	DERL1
5962	0.0108082	0.0786401	0.834714	-0.486388	1.62643	Up	4.79256	5.27894	Ssc.16796.1.S1_at	DGCR14
5913	0.00957816	0.0740259	0.844067	0.296882	1.34566	Down	6.43526	6.13838	Ssc.16717.1.S1_at	DGCR6L
15630	0.000660521	0.0182503	0.960331	-1.93142	6.89933	Up	4.51254	6.44397	Ssc.28251.1.A1_at	DGCR8
20207	0.00976912	0.074858	0.842572	-0.579709	1.78552	Up	4.92341	5.50312	Ssc.5455.1.S1_at	DHCR7
21572	0.00523233	0.0544228	0.884147	-0.700621	2.015	Up	6.60861	7.30923	Ssc.7139.1.S1_at	DHFR
21573	0.00549993	0.0554693	0.881232	-1.46296	4.31872	Up	2.37626	3.83922	Ssc.7139.2.A1_at	DHFR
21580	0.000220619	0.0109092	0.977997	0.722413	2.0594	Down	6.61103	5.88862	Ssc.7145.1.A1_at	DHFR
19569	0.000266568	0.0122043	0.975626	-0.402026	1.49485	Up	5.57139	5.97341	Ssc.4713.1.S1_a_at	DHPS
21953	0.0012692	0.0253477	0.943966	0.577796	1.78211	Down	7.35775	6.77995	Ssc.7551.1.A1_at	DHX15
3897	0.0171068	0.097896	0.794502	0.471786	1.60285	Down	4.86745	4.39566	Ssc.14229.1.A1_at	DHX29
13129	0.0176992	0.0993704	0.791205	0.539998	1.716	Down	6.55951	6.01952	Ssc.25426.1.S1_at	DHX9
12970	0.000654244	0.0182086	0.960533	-0.801213	2.22824	Up	4.57343	5.37464	Ssc.25219.2.S1_at	DIEXF
9746	0.00092139	0.0214936	0.952666	0.817492	2.26481	Down	7.36005	6.54256	Ssc.2155.1.S1_at	DIRAS3
9823	0.00173646	0.0296781	0.933995	-0.770387	2.1606	Up	4.10196	4.87234	Ssc.2161.1.S1_at	DIRAS3
3879	0.0074208	0.0650456	0.862292	0.536325	1.70971	Down	5.43615	4.89983	Ssc.14206.1.S1_at	DIS3
7118	0.000625698	0.0178364	0.96146	0.419761	1.5216	Down	6.20362	5.78386	Ssc.18241.1.A1_at	DIS3L2
21931	0.0155427	0.0939044	0.803543	0.383546	1.46748	Down	5.15416	4.77062	Ssc.7528.2.S1_at	DKK1
13793	0.0156182	0.0939396	0.803094	-1.4095	4.09392	Up	2.17189	3.58139	Ssc.26320.1.S1_at	DMP1
13394	0.000439058	0.0145839	0.968112	-1.06004	2.88648	Up	4.14149	5.20153	Ssc.25865.1.S1_at	DMTF1
2719	0.00721341	0.064117	0.864194	-1.8087	6.10252	Up	1.25598	3.06468	Ssc.12885.1.A1_at	DMXL1
325	0.00898804	0.0715168	0.848799	-1.9611	7.10714	Up	1.79694	3.75804	Ssc.10174.1.A1_at	DNAH14
6947	0.00269491	0.0380914	0.917178	0.92862	2.53102	Down	7.788	6.85938	Ssc.18084.1.S1_at	DNAJC12
6948	0.00157785	0.0283036	0.937207	0.681333	1.97651	Down	6.60983	5.92849	Ssc.18085.1.A1_at	DNAJC12
2901	0.0027977	0.0387349	0.915575	0.381814	1.46494	Down	6.66328	6.28147	Ssc.1307.1.S1_at	DNAJC14
23065	0.000271311	0.0123746	0.975392	0.413621	1.51228	Down	7.14587	6.73225	Ssc.8732.1.A1_at	DNAJC19
23066	0.0103799	0.0770271	0.837898	-0.942424	2.56619	Up	5.96663	6.90906	Ssc.8733.1.A1_at	DNAJC19
9200	2.23596e-05	0.00275519	0.993702	-0.730146	2.07538	Up	4.88218	5.61233	Ssc.20770.1.S1_at	DNAJC9
6160	0.00368173	0.0448668	0.902907	0.38079	1.46344	Down	6.28992	5.90913	Ssc.1704.1.S1_at	DNMT3A
2214	0.0139825	0.0893111	0.813112	-0.552596	1.73776	Up	4.47006	5.02266	Ssc.12287.1.A1_at	DOCK7
19924	0.00494267	0.0525417	0.887395	1.11492	3.04933	Down	4.91322	3.7983	Ssc.5109.1.A1_at	DPH2
10361	0.00691117	0.0628208	0.867021	-0.485956	1.62573	Up	6.34939	6.83534	Ssc.22102.1.A1_at	DPP3
4051	0.0131458	0.0870279	0.818503	-0.221497	1.24794	Up	7.37361	7.5951	Ssc.1440.2.S1_a_at	DPY30
4397	0.00943443	0.0735693	0.845204	0.408171	1.50406	Down	7.09349	6.68532	Ssc.153.1.S1_at	DPYD
7426	0.00545233	0.0554209	0.881745	-0.677382	1.96872	Up	5.18796	5.86534	Ssc.18529.2.A1_at	DR1
13145	0.00761945	0.0658441	0.860498	-0.492055	1.63567	Up	5.40142	5.89348	Ssc.25450.1.S1_at	DRAM2
22095	0.0106889	0.0780871	0.835594	-1.14912	3.15541	Up	2.80835	3.95747	Ssc.77.1.S1_at	DSPP
10124	0.00659768	0.0613384	0.870028	0.415516	1.51515	Down	7.29858	6.88306	Ssc.21895.1.S1_at	DST
16683	0.00988682	0.0751943	0.841658	1.85051	6.36309	Down	3.8342	1.98368	Ssc.29588.1.A1_at	DST
15900	0.00871388	0.0702747	0.851057	0.970979	2.64053	Down	5.92256	4.95158	Ssc.28517.1.S1_at	DUSP10
22045	0.000221403	0.0109126	0.977954	-0.851968	2.34426	Up	5.6696	6.52156	Ssc.7637.2.S1_at	DUSP19
13344	0.00815232	0.0680235	0.855812	-1.4279	4.16991	Up	1.22458	2.65248	Ssc.25791.1.S1_a_at	DUSP26
15064	0.00283269	0.0389851	0.915036	-0.808218	2.24391	Up	4.56338	5.3716	Ssc.27523.1.S1_at	DVL3
23482	0.0138127	0.0888547	0.814191	-1.1666	3.21105	Up	2.81769	3.98429	Ssc.9267.1.A1_at	DYNC1H1
1979	0.00340504	0.0428208	0.906679	-0.14757	1.15901	Up	8.154	8.30157	Ssc.1201.1.S1_at	DYNC1I2
13330	0.000377634	0.0139346	0.970592	0.840559	2.31766	Down	7.54514	6.70458	Ssc.25763.1.A1_at	DYNC1LI2
8262	0.00648906	0.0608975	0.871088	0.501089	1.65052	Down	6.56271	6.06162	Ssc.19338.1.A1_at	DYNC2LI1
2155	0.000304115	0.0129797	0.973829	-0.858388	2.35935	Up	5.68363	6.54202	Ssc.12207.1.A1_at	DYNLL2
23230	0.0106297	0.0778797	0.836033	-0.174358	1.19048	Up	7.87428	8.04864	Ssc.893.1.S1_at	DYNLRB1
2464	0.00250157	0.0364372	0.920282	0.22592	1.25348	Down	8.10516	7.87924	Ssc.12589.1.A1_at	DYNLT3
19858	0.0167313	0.096834	0.796626	-0.361333	1.43524	Up	6.12791	6.48924	Ssc.5045.1.S1_at	EBP
9270	0.0158905	0.0945731	0.801488	0.186212	1.20468	Down	6.70458	6.51837	Ssc.20934.1.S1_at	EDC4
21794	0.00474425	0.0514022	0.889681	-0.21349	1.23799	Up	6.94169	7.15518	Ssc.7376.1.A1_at	EDEM2
6853	0.0115789	0.0813797	0.829163	-1.24326	3.4669	Up	3.5911	4.83436	Ssc.17990.1.A1_at	EEA1
13969	0.00470055	0.0511661	0.890191	-2.20158	9.03929	Up	2.57367	4.77525	Ssc.26472.1.A1_at	EEA1
86	0.000426531	0.0145148	0.968603	-0.512113	1.66881	Up	10.0975	10.6097	AFFX-Ssc-ef1a-3_at	EEF1A1
87	0.0020199	0.0322834	0.928608	-0.411121	1.50851	Up	10.2191	10.6302	AFFX-Ssc-ef1a-5_at	EEF1A1
88	0.00138473	0.0264529	0.941348	-0.393532	1.48221	Up	10.2191	10.6126	AFFX-Ssc-ef1a-M_at	EEF1A1
3704	0.000657448	0.0182313	0.96043	-0.489886	1.63213	Up	10.2237	10.7135	Ssc.13961.1.A1_at	EEF1A1
3705	0.000245209	0.0116718	0.976702	-1.0016	2.72264	Up	7.2119	8.2135	Ssc.13961.2.A1_at	EEF1A1
15594	0.00570978	0.0565408	0.879001	-0.527137	1.69408	Up	4.80164	5.32877	Ssc.28212.1.A1_at	EEF1A2
21185	0.00359085	0.0442827	0.904129	-0.265181	1.30367	Up	9.65561	9.92079	Ssc.6663.1.A1_at	EEF1B2
21186	0.0141801	0.0898274	0.811867	1.0934	2.98442	Down	5.16443	4.07103	Ssc.6664.1.A1_at	EEF1B2
1915	0.000818447	0.0201376	0.955544	-0.251649	1.28614	Up	9.28017	9.53182	Ssc.11937.1.S1_at	EEF1G
23814	0.0116285	0.081503	0.828814	-0.189687	1.20887	Up	9.71698	9.90667	Ssc.965.1.S1_at	EEF2
11981	0.0090864	0.0719354	0.847998	-0.548119	1.73	Up	6.16462	6.71274	Ssc.24304.2.A1_at	EGFLAM
20246	0.00367656	0.0448668	0.902976	0.472307	1.60369	Down	8.08198	7.60967	Ssc.55.1.S1_at	EGFR
17033	0.000723688	0.0190445	0.958356	1.60524	4.97903	Down	5.745	4.13977	Ssc.29953.1.A1_at	EGLN3
17034	0.0105178	0.0776362	0.836865	-1.21426	3.36779	Up	2.03188	3.24613	Ssc.29955.1.A1_at	EGLN3
5132	0.00742365	0.0650456	0.862266	1.48117	4.39811	Down	3.43616	1.95499	Ssc.16031.1.S1_at	EGR1
351	0.000702972	0.0187981	0.958994	0.761164	2.14077	Down	6.68154	5.92038	Ssc.10203.1.S1_at	EHBP1L1
12998	6.1356e-05	0.00520069	0.989042	1.0483	2.85281	Down	5.64334	4.59504	Ssc.25242.1.A1_at	EHF
1375	0.0155755	0.0939168	0.803348	-0.335772	1.39902	Up	5.86254	6.19832	Ssc.11363.1.S1_at	EI24
23211	0.0137212	0.0886282	0.814774	-0.36881	1.44601	Up	5.96443	6.33324	Ssc.8905.1.A1_at	EID1
9733	0.00399765	0.0468061	0.898781	-0.665656	1.94577	Up	5.13811	5.80376	Ssc.21539.2.A1_at	EID2
14307	0.0010406	0.022779	0.949524	-0.430046	1.53733	Up	6.37197	6.80202	Ssc.26800.1.S1_at	EIF1AX
24007	0.011782	0.0821893	0.827736	0.261284	1.2986	Down	6.9981	6.73682	Ssc.9900.1.A1_at	EIF2AK1
21900	3.21327e-05	0.00348206	0.992314	0.607403	1.83566	Down	6.95091	6.34351	Ssc.7499.1.A1_at	EIF2AK4
15019	5.22236e-05	0.00477814	0.989968	1.36368	3.91056	Down	5.35171	3.98803	Ssc.27485.1.S1_at	EIF2B1
11671	0.00742942	0.0650456	0.862214	0.406404	1.50141	Down	6.19028	5.78387	Ssc.24035.1.S1_at	EIF2C3
11672	0.0163475	0.0960316	0.798827	0.345516	1.41272	Down	6.9131	6.56758	Ssc.24035.2.A1_at	EIF2C3
8899	0.00342033	0.0429777	0.906466	-0.394778	1.48406	Up	7.53268	7.92746	Ssc.20120.1.A1_at	EIF3C
1306	0.0064025	0.0604242	0.87194	0.890903	2.43733	Down	4.68718	3.79628	Ssc.11296.1.A1_at	EIF3D
21253	0.00100912	0.0224103	0.950336	0.371775	1.45031	Down	7.67	7.29822	Ssc.6735.1.A1_at	EIF3D
4625	0.00112855	0.0238362	0.94732	-0.228363	1.25654	Up	8.70252	8.93088	Ssc.15631.1.S1_at	EIF3E
1792	4.35148e-05	0.00426207	0.990922	2.07321	7.95028	Down	5.22786	3.15466	Ssc.11794.1.A1_at	EIF3F
1971	0.00122351	0.0247938	0.945034	-0.265798	1.30447	Up	8.81057	9.07637	Ssc.1200.1.S1_at	EIF3H
1352	0.000845267	0.0205656	0.954778	-0.264548	1.30284	Up	7.83841	8.10296	Ssc.11346.1.S1_at	EIF3L
1110	0.00531845	0.0547964	0.8832	-0.227093	1.25495	Up	8.06584	8.29293	Ssc.11102.2.S1_at	EIF3M
864	0.00167168	0.0292581	0.935288	-0.320853	1.3783	Up	9.54242	9.86327	Ssc.10843.1.A1_at	EIF4A2
23032	0.00407982	0.0471329	0.897737	-0.260595	1.2977	Up	7.55232	7.81291	Ssc.869.1.S1_at	EIF4A3
9202	0.00473456	0.0514022	0.889794	0.280604	1.32393	Down	6.87291	6.59231	Ssc.20774.1.S1_at	EIF4EBP3
4193	0.00155205	0.0280314	0.937745	-0.165473	1.17995	Up	9.22112	9.38659	Ssc.14593.1.S1_at	EIF4G2
1314	0.00544843	0.0554209	0.881787	-0.170226	1.18557	Up	8.35577	8.52599	Ssc.11302.2.S1_at	EIF4H
1666	0.0176263	0.0993704	0.791607	0.415039	1.51443	Down	7.08391	6.66887	Ssc.11669.1.S1_at	EIF5A
1667	0.00394141	0.0465387	0.899502	-0.355926	1.4275	Up	8.0769	8.43283	Ssc.11669.3.A1_at	EIF5A
16792	0.0136527	0.0884299	0.815214	-1.58699	4.88899	Up	1.92072	3.50771	Ssc.29694.1.A1_at	ELF2
19132	0.00556443	0.05564	0.880542	0.350949	1.42042	Down	6.88396	6.53302	Ssc.4212.1.A1_at	ELK3
18424	0.00991079	0.0752541	0.841473	-0.165044	1.17944	Up	6.58149	6.74654	Ssc.3347.1.S1_at	ELOF1
7615	0.00582235	0.0572106	0.877823	-1.9578	7.08371	Up	1.89831	3.85611	Ssc.18696.1.A1_at	ELOVL3
251	0.00553231	0.0556379	0.880885	1.02834	2.79643	Down	7.84155	6.81321	Ssc.1008.1.A1_at	ELOVL6
6301	0.0177019	0.0993704	0.79119	0.499845	1.64847	Down	4.82736	4.32752	Ssc.17283.1.A1_at	EML2
6303	0.00533827	0.0549091	0.882984	0.459632	1.58349	Down	4.55282	4.09319	Ssc.17283.3.S1_at	EML2
9497	5.69386e-05	0.00506592	0.989481	0.868114	2.38241	Down	5.67601	4.8079	Ssc.21221.1.S1_at	EML3
9500	0.00168857	0.0293855	0.934948	1.2439	3.4691	Down	6.68671	5.44282	Ssc.21223.2.A1_at	EML3
23710	0.00237047	0.0354051	0.92246	-0.422824	1.52627	Up	5.05295	5.47577	Ssc.9509.1.A1_at	EML4
8005	0.00991349	0.0752541	0.841452	0.326221	1.38572	Down	7.16745	6.84123	Ssc.19119.1.A1_at	EMX2
8006	0.0177017	0.0993704	0.791191	1.54157	4.67194	Down	3.97227	2.4307	Ssc.19119.2.S1_at	EMX2
21877	0.00264063	0.0375324	0.918037	-2.29536	9.92797	Up	0.926388	3.22174	Ssc.748.1.S1_at	ENAM
14002	0.00499166	0.0528185	0.886839	-0.910732	2.48614	Up	2.21007	3.1208	Ssc.26507.2.S1_at	ENGASE
13082	0.0107421	0.078307	0.835201	-0.6026	1.82686	Up	4.016	4.6186	Ssc.25350.1.A1_at	ENTPD2
23254	0.00701068	0.0631973	0.866083	0.419183	1.52072	Down	8.5392	8.12002	Ssc.8965.1.A1_at	EPAS1
8804	0.00718065	0.0640022	0.864497	-0.40054	1.49263	Up	5.93606	6.3366	Ssc.19903.1.S1_at	EPHB3
22644	0.0162215	0.0956323	0.799556	-0.550827	1.73469	Up	6.43722	6.98805	Ssc.8278.1.S1_at	EPHX2
22646	0.000555478	0.0165446	0.963832	0.730301	2.0757	Down	6.0969	5.3666	Ssc.8280.1.A1_at	EPHX2
8914	7.7135e-08	4.533e-05	0.999725	-0.853893	2.34877	Up	7.72133	8.57522	Ssc.20162.1.S1_at	ERH
3928	6.24903e-05	0.00520069	0.988932	1.27666	3.58463	Down	5.62478	4.34812	Ssc.14264.1.A1_at	ERMN
9926	0.00404145	0.0470848	0.898223	0.442444	1.55651	Down	8.57378	8.13134	Ssc.217.1.S1_at	ESD
23496	0.0010187	0.0224183	0.950087	1.11924	3.06252	Down	5.1537	4.03446	Ssc.9284.2.A1_at	ESYT2
23498	0.0117675	0.0821893	0.827838	0.98514	2.67819	Down	4.39793	3.41279	Ssc.9286.1.A1_at	ESYT2
14434	0.013798	0.0888547	0.814284	-0.4522	1.57177	Up	4.91063	5.36283	Ssc.26934.1.S1_at	ETNK2
18728	0.0143569	0.0904205	0.81076	-0.480344	1.61663	Up	3.66989	4.15023	Ssc.3734.1.S1_at	ETNK2
12515	0.00138034	0.0264529	0.941445	1.45688	4.29256	Down	3.84716	2.39028	Ssc.24806.1.A1_at	ETV2
10872	0.0143625	0.0904205	0.810726	0.476933	1.61113	Down	4.91638	4.43945	Ssc.2269.1.A1_at	EVI5L
830	0.00032914	0.013519	0.972689	0.715701	2.04562	Down	5.08217	4.36647	Ssc.10798.1.A1_at	EXD1
18005	0.000909673	0.0213368	0.952985	-0.30802	1.36073	Up	7.29471	7.60273	Ssc.30968.1.A1_s_at	EXD1
20366	0.00820067	0.0681511	0.855395	-0.39053	1.47776	Up	6.07608	6.46661	Ssc.5639.1.S1_at	EXD1
14209	0.000425148	0.0145148	0.968658	-1.00273	2.72571	Up	4.17947	5.1822	Ssc.26707.1.A1_at	EXO1
4200	2.76963e-07	0.000136511	0.999442	0.663727	1.94202	Down	7.86877	7.20505	Ssc.1468.1.S1_at	EXOC2
9993	0.00245906	0.0360933	0.920982	-0.744498	2.10538	Up	3.99349	4.73798	Ssc.21773.1.A1_at	EXOC3L4
18218	0.0097151	0.0747062	0.842993	-0.327005	1.38681	Up	5.33053	5.65753	Ssc.31177.1.S1_at	EXOSC2
11995	0.0170607	0.0977789	0.794761	-0.548917	1.73138	Up	4.24745	4.79637	Ssc.24317.2.S1_at	EXOSC3
22798	1.80736e-05	0.00248788	0.994398	1.14946	3.15649	Down	6.31202	5.16256	Ssc.8436.1.S1_at	EXOSC4
9140	0.00699416	0.0631584	0.866238	-0.284768	1.32945	Up	5.88464	6.16941	Ssc.20618.1.A1_at	EXOSC9
10353	0.0136756	0.0885169	0.815067	0.330139	1.39116	Down	5.33601	5.00587	Ssc.22097.1.A1_at	EYA3
16203	0.000339746	0.0135793	0.972218	-0.216663	1.24193	Up	8.19298	8.40964	Ssc.29060.1.S1_at	F11R
1432	0.00120697	0.0245892	0.945425	-0.608832	1.83828	Up	4.69324	5.30208	Ssc.11421.1.S1_at	F2RL1
20362	0.0136204	0.0883706	0.815421	-1.19165	3.2925	Up	6.53092	7.72257	Ssc.5634.1.A1_at	FAIM2
1470	0.0086277	0.0698837	0.851775	0.462709	1.58837	Down	8.12103	7.65832	Ssc.11457.1.A1_at	FAM105B
16785	0.00101055	0.0224103	0.950298	0.750673	2.11843	Down	5.43044	4.67977	Ssc.29687.1.A1_at	FAM105B
12392	0.0170748	0.0977861	0.794682	0.509895	1.66512	Down	6.02532	5.51542	Ssc.24695.1.A1_at	FAM111B
21451	0.000101072	0.00705169	0.985606	0.592595	1.80868	Down	7.35431	6.76172	Ssc.6978.1.A1_at	FAM116A
20491	0.00917266	0.072244	0.8473	0.402397	1.49541	Down	6.05394	5.65154	Ssc.5813.1.A1_at	FAM116B
15972	9.48649e-05	0.00677329	0.986095	0.88853	2.43155	Down	6.07102	5.18249	Ssc.2869.1.S1_at	FAM118A
23363	0.0156223	0.0939396	0.80307	-0.142235	1.15285	Up	7.77552	7.91776	Ssc.911.2.A1_at	FAM120A
12018	6.361e-07	0.00026795	0.999116	2.59036	13.3346	Down	5.32683	2.73647	Ssc.2434.1.A1_at	FAM127A
3970	0.00034718	0.0135793	0.971892	-0.8094	2.24656	Up	5.27101	6.08041	Ssc.14311.1.A1_at	FAM135A
23223	0.000425244	0.0145148	0.968654	0.521363	1.68432	Down	7.20456	6.6832	Ssc.8920.1.A1_at	FAM13B
14897	0.00173206	0.0296692	0.934082	-2.17086	8.76585	Up	1.24679	3.41765	Ssc.27376.1.A1_at	FAM150B
8800	0.0159967	0.0949943	0.800865	0.289563	1.33584	Down	8.29511	8.00555	Ssc.19892.1.A1_at	FAM155A
10413	0.00661337	0.0613714	0.869876	-1.30661	3.69362	Up	3.27447	4.58108	Ssc.22161.1.A1_at	FAM159A
23941	0.00105507	0.0228987	0.949155	-0.614733	1.84916	Up	7.13945	7.75418	Ssc.9792.1.S1_at	FAM160B1
6448	0.00124617	0.0250867	0.944502	0.754578	2.12671	Down	5.65775	4.90317	Ssc.1747.1.S1_at	FAM160B2
22154	0.00540872	0.0552792	0.882217	-0.328875	1.3894	Up	7.02057	7.34945	Ssc.775.1.S1_at	FAM162A
6780	0.000678005	0.0185033	0.959776	0.714926	2.04404	Down	6.2893	5.57438	Ssc.17916.1.S1_at	FAM173A
19729	0.000117428	0.00766767	0.984379	1.17533	3.23921	Down	6.58693	5.4116	Ssc.4914.1.A1_at	FAM176A
8260	0.000810142	0.0200648	0.955784	-0.392864	1.48122	Up	5.94619	6.33906	Ssc.19336.1.A1_s_at	FAM188A
23062	0.00185771	0.0307196	0.931639	0.459715	1.58362	Down	7.60892	7.1492	Ssc.8729.1.A1_at	FAM18B1
3859	0.00082383	0.0202218	0.955389	0.397648	1.48832	Down	6.16374	5.76609	Ssc.14187.1.A1_at	FAM200A
14147	0.000544309	0.0163835	0.964223	0.356292	1.42802	Down	6.7151	6.35881	Ssc.2665.1.S1_at	FAM20A
7685	0.00755431	0.0655456	0.861083	-1.53898	4.65984	Up	2.47895	4.01793	Ssc.18777.1.A1_at	FAM26D
20202	1.48796e-05	0.00218608	0.994966	-0.232894	1.26225	Up	6.73485	6.96774	Ssc.5449.1.S1_at	FAM32A
16630	0.00152721	0.0277368	0.938267	2.02337	7.56378	Down	4.45686	2.43349	Ssc.29536.1.A1_at	FAM3D
22048	0.0175245	0.0990748	0.79217	-0.651233	1.9179	Up	5.98944	6.64068	Ssc.7641.1.S1_at	FAM69A
8445	0.00501298	0.0528902	0.886597	-1.09716	2.99564	Up	5.25404	6.3512	Ssc.19503.1.A1_at	FAM81B
16511	0.000387337	0.0140321	0.970188	-0.589618	1.8033	Up	5.51457	6.10418	Ssc.29404.1.A1_at	FAM82B
17300	0.00623659	0.0594088	0.873591	1.04148	2.83342	Down	3.74427	2.70279	Ssc.30248.1.A1_at	FAM84A
17826	0.000425503	0.0145148	0.968644	-0.947569	2.57943	Up	8.14928	9.09685	Ssc.30786.1.A1_at	FAM84A
17827	0.00160465	0.0285742	0.936653	-0.73835	2.09248	Up	7.02698	7.76533	Ssc.30786.3.S1_at	FAM84A
12165	0.00675227	0.0618903	0.868536	-0.73632	2.08824	Up	3.46739	4.20372	Ssc.24467.1.A1_at	FAM92A1
18599	0.000402014	0.0142126	0.969586	-0.448064	1.56528	Up	6.56289	7.01095	Ssc.3572.1.A1_at	FAM96B
18600	1.25723e-06	0.000436588	0.998712	0.524178	1.68907	Down	7.198	6.67382	Ssc.3574.1.A1_at	FAM96B
18604	0.00316064	0.0413113	0.910149	-0.769286	2.15822	Up	4.33849	5.10778	Ssc.3577.2.S1_at	FAM96B
18757	0.0027002	0.0381309	0.917095	0.900638	2.46117	Down	6.13281	5.23217	Ssc.3770.1.A1_at	FAM96B
7343	0.0060065	0.0581911	0.875922	-0.574182	1.77568	Up	5.00761	5.58179	Ssc.18464.1.S1_at	FAN1
1957	0.0108875	0.0788815	0.834133	-0.648498	1.91267	Up	4.4867	5.1352	Ssc.11984.1.A1_at	FANCD2
1942	0.0149715	0.0923151	0.806978	0.48684	1.62717	Down	6.04641	5.55957	Ssc.11969.1.A1_at	FARP1
18069	2.46689e-11	6.28212e-08	0.999997	4.43402	84.2696	Down	7.67211	3.23808	Ssc.31029.1.A1_at	FARP1
7037	0.000536987	0.0163835	0.964481	0.536785	1.7105	Down	6.85163	6.31485	Ssc.18176.1.S1_at	FASN
21065	0.00368547	0.0448668	0.902857	-0.2811	1.32459	Up	6.06368	6.34478	Ssc.6524.1.S1_at	FAU
20055	0.0109353	0.0790003	0.833783	0.701944	2.01767	Down	5.0904	4.38845	Ssc.5276.1.A1_at	FBXL15
12450	0.0111698	0.0800508	0.832082	-1.9066	6.73014	Up	1.34392	3.25052	Ssc.24743.1.A1_at	FBXL3
6300	0.00200987	0.0321905	0.928792	0.236669	1.26702	Down	7.8383	7.60163	Ssc.17281.1.A1_at	FBXL5
10210	0.00913099	0.0720887	0.847637	-0.327442	1.38741	Up	5.89936	6.22681	Ssc.21962.1.A1_at	FBXO18
9213	0.00524468	0.0544402	0.884011	0.275586	1.3173	Down	7.24219	6.96661	Ssc.20801.1.S1_at	FBXO22
7374	0.00301293	0.0403824	0.912315	0.658054	1.93103	Down	5.93747	5.27941	Ssc.18487.1.S1_a_at	FBXO31
20182	0.00106376	0.0229897	0.948935	-0.652726	1.92077	Up	4.65485	5.30757	Ssc.5427.1.A1_at	FBXO44
9907	0.000485945	0.015501	0.96633	0.618711	1.85653	Down	6.81142	6.19271	Ssc.21683.1.S1_at	FBXO7
23183	0.0157975	0.0943593	0.802034	0.2261	1.2537	Down	7.06524	6.83914	Ssc.8872.3.S1_a_at	FCGR2B
6063	0.0127344	0.0854524	0.821227	-0.699042	2.01182	Up	4.03201	4.73105	Ssc.16934.2.S1_at	FDXR
15804	0.00997261	0.0754525	0.840997	-0.584443	1.79399	Up	1.37951	1.96396	Ssc.28430.2.S1_at	FEZ1
13907	0.000490791	0.0155473	0.96615	0.680627	1.97512	Down	6.65319	5.97256	Ssc.26413.1.A1_at	FEZ2
14326	9.82058e-05	0.0069469	0.98583	0.800347	2.22631	Down	6.91424	6.1139	Ssc.26819.1.A1_at	FGD4
7139	0.0045052	0.050027	0.892504	-0.794391	2.21309	Up	5.96963	6.76402	Ssc.18264.1.S1_at	FGD5
11744	1.64024e-05	0.00235919	0.994689	0.885456	2.42409	Down	5.1377	4.25225	Ssc.24099.1.A1_at	FGFR1
21124	0.0121333	0.0835158	0.825301	0.441051	1.55434	Down	6.83644	6.39539	Ssc.6595.1.A1_at	FGFR1OP2
15866	0.0024192	0.0357466	0.921643	-1.05207	2.86357	Up	3.90895	4.96102	Ssc.28489.1.S1_at	FHAD1
9344	0.00986786	0.0751943	0.841805	-0.502027	1.65207	Up	4.29116	4.79319	Ssc.2105.1.A1_at	FIBIN
7776	0.00483919	0.0518515	0.888581	1.72868	5.6332	Down	3.98847	2.2598	Ssc.18863.1.A1_at	FILIP1L
23053	0.0122656	0.0837781	0.824394	-0.838903	2.31383	Up	5.51264	6.35154	Ssc.8718.1.A1_at	FKBP11
5790	0.00969603	0.0746348	0.843142	-0.461097	1.58581	Up	7.00717	7.46827	Ssc.1659.1.S1_at	FKBP2
21957	0.00544611	0.0554209	0.881812	-0.232819	1.26215	Up	7.39619	7.629	Ssc.7555.1.S1_at	FKBP3
21959	0.012666	0.0852766	0.821685	-0.588933	1.80206	Up	4.15305	4.74198	Ssc.7557.1.A1_at	FKBP3
16499	0.0014157	0.0268044	0.940665	-0.765954	2.15105	Up	5.91484	6.6808	Ssc.29392.1.A1_at	FKBP6
8510	0.00207569	0.0325955	0.927595	0.373889	1.45338	Down	6.45877	6.08488	Ssc.19554.1.S1_at	FLAD1
8511	0.0124412	0.0843739	0.8232	-0.386995	1.47255	Up	5.41018	5.79717	Ssc.19554.2.S1_at	FLAD1
13661	0.0111916	0.0800777	0.831925	-0.488707	1.63021	Up	4.4156	4.90431	Ssc.26199.1.S1_at	FLJ44635
11529	0.00751934	0.0654652	0.861399	0.64804	1.91179	Down	4.58583	3.93779	Ssc.23896.1.S1_at	FLNB
5731	0.00115571	0.0240026	0.946657	0.43809	1.54975	Down	7.93663	7.49854	Ssc.16521.1.S1_at	FLNC
8235	0.00948393	0.0737452	0.844811	0.935978	2.54971	Down	6.31244	5.37647	Ssc.19309.1.S1_at	FLVCR2
9922	0.00397288	0.0466591	0.899098	-0.355789	1.42731	Up	5.76133	6.11712	Ssc.21696.1.S1_at	FMNL2
6439	0.00835943	0.0689302	0.854037	0.95571	2.60052	Down	7.90768	6.95197	Ssc.1745.1.A1_at	FMNL3
10964	0.0125097	0.0845976	0.822736	1.02796	2.79535	Down	8.35539	7.32744	Ssc.229.1.S1_at	FMO1
5936	0.00323749	0.0417092	0.909043	0.622192	1.86301	Down	8.55033	7.92814	Ssc.16743.1.S1_at	FN1
2329	0.000303572	0.0129797	0.973854	0.925598	2.52338	Down	6.00927	5.08367	Ssc.12416.1.S1_at	FNBP4
10308	0.00544617	0.0554209	0.881812	0.496067	1.64225	Down	6.70003	6.20396	Ssc.22060.2.S1_at	FNDC3B
13780	0.000490824	0.0155473	0.966149	-0.390987	1.47844	Up	7.18467	7.57566	Ssc.26309.1.A1_at	FOXN3
21730	0.0018751	0.0308467	0.931308	0.84084	2.31831	Down	7.90007	7.05923	Ssc.73.1.S1_at	FOXO1
11605	0.00902983	0.0716732	0.848458	-1.82481	6.20164	Up	1.18241	3.00723	Ssc.23968.1.A1_at	FREM1
5958	0.000543494	0.0163835	0.964252	0.486714	1.62696	Down	7.72329	7.23658	Ssc.16789.1.S1_at	FRG1
13354	0.0152208	0.0929518	0.805469	-1.8282	6.22266	Up	1.40505	3.23325	Ssc.25805.1.S1_at	FRY
4489	1.35181e-05	0.00206549	0.995225	0.790446	2.20438	Down	6.60152	5.81107	Ssc.15439.1.A1_at	FUCA2
1139	0.0043013	0.0487187	0.894978	0.381974	1.46517	Down	7.51855	7.13658	Ssc.11135.1.A1_at	FUS
11975	0.00535664	0.0549305	0.882783	-0.687647	1.98903	Up	6.21379	6.90144	Ssc.243.1.S1_at	FUT2
12709	0.000364259	0.0138666	0.971156	-0.453016	1.57305	Up	7.07996	7.53297	Ssc.24983.1.A1_at	FXR1
19970	0.00505431	0.053077	0.886131	0.48683	1.62715	Down	7.0411	6.55427	Ssc.5157.1.S1_at	FXYD6
16113	0.000684447	0.0185755	0.959573	-0.836068	2.30728	Up	4.46806	5.30413	Ssc.28993.1.S1_s_at	FZD1
6133	0.00299359	0.0402645	0.912603	0.390766	1.47811	Down	7.65357	7.26281	Ssc.17005.1.A1_at	FZR1
11421	0.0119434	0.0827613	0.826612	-0.633218	1.88366	Up	0.93909	1.57231	Ssc.23795.1.S1_at	GAL3ST2
21937	0.00408109	0.0471329	0.897721	0.334643	1.39744	Down	6.5232	6.18856	Ssc.7532.2.A1_at	GALC
19295	0.00399324	0.0467903	0.898837	-0.377416	1.45851	Up	6.6382	7.01562	Ssc.4371.1.S1_at	GALNS
12916	0.0144392	0.0905092	0.810249	-1.01973	2.77244	Up	1.58347	2.6032	Ssc.25173.1.A1_at	GAS6
21690	0.0116421	0.0815614	0.828717	0.698194	2.01012	Down	5.67081	4.97262	Ssc.7255.1.A1_at	GBA3
9878	0.00573654	0.0566103	0.87872	0.667096	1.94857	Down	7.48482	6.81772	Ssc.2166.1.A1_at	GCLC
12390	0.00902459	0.0716689	0.848501	-0.745431	2.10735	Up	4.53859	5.28402	Ssc.24693.2.S1_at	GCLM
3091	0.000897775	0.0212675	0.953311	-1.19615	3.30735	Up	4.71379	5.90994	Ssc.13273.1.A1_at	GCNT3
18177	1.96712e-05	0.00268362	0.994131	0.865913	2.37718	Down	7.16406	6.29815	Ssc.31139.1.A1_at	GCSH
14266	0.000589302	0.0173438	0.962672	-1.31836	3.73728	Up	3.681	4.99935	Ssc.26763.1.S1_at	GDPD1
15708	0.00164502	0.0289574	0.935828	-0.482317	1.61982	Up	5.76701	6.24933	Ssc.28333.1.S1_at	GEMIN6
4408	0.00219482	0.0336373	0.925477	0.686225	1.9862	Down	6.50061	5.81438	Ssc.15309.1.S1_at	GGH
4409	0.000886644	0.0211019	0.953619	0.466232	1.59398	Down	6.79682	6.33059	Ssc.15309.2.S1_at	GGH
3876	0.0156613	0.0940249	0.802839	-0.3898	1.47668	Up	7.65201	8.04181	Ssc.14204.1.A1_at	GGPS1
5691	0.00945703	0.0736485	0.845025	-0.846777	2.33212	Up	3.94625	4.79303	Ssc.16462.1.A1_at	GIMAP5
23789	0.00132338	0.0258906	0.942724	0.391127	1.47865	Down	6.85446	6.46334	Ssc.9609.1.S1_at	GINS4
10016	0.00357969	0.0441893	0.90428	-0.641855	1.9	Up	4.49437	5.13622	Ssc.21799.3.S1_at	GIPC1
8564	0.00283724	0.0389851	0.914966	-0.867958	2.38204	Up	3.51288	4.38084	Ssc.19591.1.S1_at	GJB1
8009	0.00983267	0.0751486	0.842078	-0.836017	2.30716	Up	3.51407	4.35009	Ssc.19122.1.A1_at	GJB2
17876	0.00131788	0.0258491	0.942849	1.23378	3.43417	Down	6.34827	5.1145	Ssc.30830.1.S1_at	GJC1
4698	5.88145e-05	0.0050819	0.989293	0.735511	2.08655	Down	6.34219	5.60668	Ssc.1572.1.S1_at	GLE1
20619	0.0141667	0.0898171	0.811951	0.409022	1.50534	Down	6.45015	6.04112	Ssc.5968.2.S1_at	GLI3
20745	0.00913382	0.0720887	0.847614	0.216653	1.24191	Down	7.7025	7.48584	Ssc.6124.1.S1_at	GLP1R
2022	0.00961676	0.0742491	0.843764	-0.632657	1.88261	Up	5.76302	6.39568	Ssc.1206.1.A1_at	GLRX
5556	0.000977915	0.0221036	0.951152	-0.297932	1.34707	Up	6.78584	7.08378	Ssc.16337.1.S2_at	GLTP
12537	0.00349323	0.0435711	0.90546	-0.233769	1.26335	Up	5.66348	5.89725	Ssc.24829.1.A1_at	GLTSCR1
9176	0.0151928	0.0928549	0.805638	0.236257	1.2665	Down	7.15201	6.91575	Ssc.20716.1.S1_at	GLTSCR2
9267	0.00102436	0.0224881	0.949941	0.237286	1.2678	Down	8.3584	8.12112	Ssc.20926.1.S1_at	GLUD1
23809	0.00278945	0.0387349	0.915702	1.80086	6.05486	Down	3.78745	1.98659	Ssc.9639.1.A1_at	GLUL
6928	0.0071047	0.0636692	0.865203	1.78538	5.96187	Down	7.96602	6.18063	Ssc.18067.1.S1_at	GLYAT
17710	0.0110026	0.0792243	0.833293	0.448928	1.56663	Down	6.23954	5.79061	Ssc.30686.1.S1_at	GMEB1
4448	2.90082e-06	0.000751238	0.997957	-0.771271	2.16251	Up	6.07628	6.84755	Ssc.15372.1.A1_at	GMFG
17751	0.0155106	0.0938168	0.803734	-0.404401	1.4984	Up	4.92299	5.32739	Ssc.30721.1.S1_at	GMIP
22444	0.00446109	0.0497541	0.893034	-1.03456	2.81388	Up	5.11122	6.14578	Ssc.8066.1.A1_at	GMNN
7235	0.0055261	0.0556231	0.880952	-0.345356	1.41249	Up	6.18528	6.53064	Ssc.1836.1.S1_at	GMPR2
3399	0.0024214	0.0357466	0.921607	0.482947	1.62084	Down	7.09987	6.61693	Ssc.13606.1.A1_at	GNA14
22771	0.000397179	0.0141792	0.969783	-0.366172	1.4422	Up	6.81494	7.18111	Ssc.841.1.S1_at	GNAI2
21195	0.00851224	0.0695149	0.852744	-0.289579	1.33586	Up	9.24082	9.5304	Ssc.6675.1.S1_a_at	GNAS
23001	0.000750945	0.0194146	0.957529	-0.249328	1.28316	Up	7.77857	8.0279	Ssc.8656.1.A1_at	GNB1
1797	0.0109103	0.0788815	0.833966	0.260308	1.29733	Down	6.19878	5.93847	Ssc.11798.1.A1_at	GNB1L
2415	0.00204536	0.0323732	0.928144	-0.179315	1.1964	Up	9.73661	9.91592	Ssc.12515.1.S1_at	GNB2L1
20997	0.0105144	0.0776362	0.836891	-0.73	2.07508	Up	3.99848	4.72848	Ssc.6444.3.S1_at	GNG3
15495	0.0122961	0.0838404	0.824186	-0.18423	1.20229	Up	8.43003	8.61426	Ssc.2810.1.S1_at	GNG5
13365	0.00257266	0.0370838	0.919127	0.429778	1.53692	Down	7.49954	7.06976	Ssc.25821.1.S1_s_at	GOLGA2
3844	0.000265969	0.0122043	0.975655	0.993702	2.70122	Down	6.80179	5.80809	Ssc.14168.1.A1_at	GOLGA4
3664	0.00010353	0.00715624	0.985416	0.442853	1.55714	Down	6.95553	6.51268	Ssc.13892.1.A1_at	GOLGA5
18087	0.000313263	0.0132211	0.973407	0.940506	2.56128	Down	5.91323	4.97272	Ssc.31053.1.A1_at	GOLGB1
9348	0.00370445	0.0449223	0.902604	0.226954	1.25477	Down	6.88481	6.65785	Ssc.21060.1.A1_at	GOLIM4
18775	0.0047034	0.0511661	0.890158	-0.31254	1.36689	Up	8.20057	8.51311	Ssc.3795.1.A1_a_at	GOLPH3
12914	0.00478617	0.0515364	0.889194	-0.547004	1.72807	Up	5.00844	5.55545	Ssc.25170.1.A1_at	GP9
6376	0.0143405	0.0904205	0.810863	-0.794034	2.2123	Up	3.70338	4.49741	Ssc.17346.1.A1_at	GPAM
14618	2.9902e-10	4.94049e-07	0.999987	2.22275	9.23273	Down	6.48707	4.26431	Ssc.27130.1.A1_at	GPATCH3
16250	0.00201436	0.0322286	0.92871	0.985518	2.6792	Down	4.88972	3.9042	Ssc.29136.1.S1_at	GPATCH4
2911	0.00266347	0.0377167	0.917675	-0.505591	1.65796	Up	5.70682	6.21241	Ssc.1308.1.S1_at	GPC1
17273	0.0147748	0.0916729	0.808178	-0.486337	1.62635	Up	6.41052	6.89686	Ssc.30220.1.A1_at	GPR1
6152	0.00895349	0.0714757	0.849081	0.209304	1.23282	Down	7.55744	7.34813	Ssc.1703.1.S1_at	GPR125
6824	0.00128377	0.0255076	0.943629	0.386054	1.47116	Down	6.68711	6.30105	Ssc.1796.1.A1_at	GPR143
14771	0.00723947	0.0642147	0.863953	0.737682	2.09108	Down	5.42817	4.69049	Ssc.27266.1.S1_at	GPR143
4848	0.000641849	0.0179947	0.960933	0.487256	1.62784	Down	5.97891	5.49166	Ssc.1585.1.A1_at	GPRASP2
12656	0.0147192	0.091571	0.808519	0.439729	1.55229	Down	4.6578	4.21807	Ssc.2494.1.S1_at	GPRASP2
2123	0.0135134	0.088268	0.81611	-1.04316	2.83818	Up	3.31955	4.36271	Ssc.12176.2.A1_at	GPRC5C
3422	0.00109778	0.0233939	0.948081	-0.429181	1.536	Up	8.1713	8.60048	Ssc.13628.1.A1_at	GPSM2
9091	0.00358039	0.0441893	0.90427	1.10749	3.02675	Down	4.3508	3.24331	Ssc.20514.1.S1_at	GPT
6028	0.00361848	0.0444976	0.903756	-0.353687	1.42431	Up	5.41871	5.7724	Ssc.16877.1.S1_at	GPT2
4433	0.0134717	0.08823	0.81638	-1.92508	6.85569	Up	1.91128	3.83636	Ssc.15351.1.A1_at	GPX8
10446	0.0157151	0.0940544	0.802521	-0.223123	1.24997	Up	6.354	6.57712	Ssc.22195.1.S1_at	GRB14
10447	0.00803698	0.06751	0.856811	-1.07878	2.94107	Up	3.49939	4.57817	Ssc.22196.1.A1_at	GRB14
22998	0.00231423	0.0347692	0.923412	-0.865566	2.37635	Up	4.78676	5.65232	Ssc.8650.1.A1_at	GRB14
21171	0.00886002	0.0709291	0.849848	0.896291	2.4505	Down	7.57803	6.68174	Ssc.6646.1.S1_at	GRB7
3940	0.0013084	0.0258308	0.943065	0.555999	1.74368	Down	8.35276	7.79676	Ssc.14277.1.A1_at	GREB1
14795	6.48855e-07	0.00026795	0.999107	-2.33942	10.3752	Up	3.82924	6.16865	Ssc.27289.1.S1_at	GRIK2
215	0.00445765	0.0497541	0.893075	0.21818	1.24381	Down	6.93729	6.71911	Ssc.10033.1.A1_at	GRINL1A
23319	0.00258085	0.0371319	0.918995	-0.377842	1.45913	Up	5.26397	5.64181	Ssc.9058.1.A1_at	GRIP1
13725	1.26603e-05	0.00195531	0.995395	1.27133	3.56558	Down	4.70875	3.43743	Ssc.26265.1.S1_at	GRK6
12653	0.0121331	0.0835158	0.825302	0.335406	1.39851	Down	5.58433	5.24892	Ssc.24936.1.S1_at	GRLF1
5713	0.00137325	0.0264213	0.941603	2.02831	7.60123	Down	4.89434	2.86603	Ssc.16495.1.A1_at	GSDMD
18143	7.84376e-05	0.00608367	0.987467	-0.333954	1.39648	Up	5.81319	6.14715	Ssc.31108.1.A1_at	GSPT1
15628	0.00329309	0.0420005	0.908251	-1.6489	5.20126	Up	4.31866	5.96757	Ssc.2825.1.S1_at	GSTA1
11070	0.000456999	0.0149843	0.96742	1.65537	5.23499	Down	6.18207	4.5267	Ssc.2310.1.S1_at	GSTM1
2835	0.0113954	0.0809464	0.830465	-0.528907	1.69708	Up	8.63135	9.16026	Ssc.12999.1.S1_at	GSTP1
8522	0.00152523	0.0277368	0.938309	-0.426169	1.53138	Up	5.72301	6.14918	Ssc.19562.1.S1_at	GSTZ1
2851	5.0017e-06	0.00104689	0.99724	0.498988	1.64705	Down	6.84875	6.34976	Ssc.13021.1.S1_at	GTF2F2
5746	0.0096663	0.074481	0.843375	-1.41431	4.11365	Up	2.89991	4.31422	Ssc.16535.1.A1_at	GTF2F2
23141	8.57234e-05	0.00644145	0.986843	0.454959	1.57611	Down	7.22789	6.77293	Ssc.8825.1.A1_at	GTF2H3
11948	0.00333382	0.0423786	0.907676	-1.83994	6.29614	Up	1.80751	3.64745	Ssc.24274.1.S1_at	GTF2H5
23036	0.0139875	0.0893111	0.81308	0.589366	1.80285	Down	4.60354	4.01418	Ssc.8694.2.S1_at	GTF3A
2447	0.00600158	0.0581858	0.875972	-1.14822	3.15259	Up	4.38771	5.53593	Ssc.12567.1.A1_at	GTF3C3
784	0.0103194	0.0768025	0.838354	-0.658088	1.9311	Up	4.66367	5.32175	Ssc.10752.1.A1_at	GTPBP8
16128	0.00168039	0.0293264	0.935113	-0.595718	1.81433	Up	5.71485	6.31057	Ssc.29002.1.A1_at	GUCY1B3
1920	0.00604498	0.0583843	0.875528	-0.970336	2.63883	Up	3.88425	4.85458	Ssc.11943.1.S1_at	GUK1
7496	0.0144577	0.0905726	0.810134	0.256972	1.29301	Down	6.63073	6.37375	Ssc.18585.1.S1_at	GUSB
13828	0.0144669	0.0905925	0.810077	0.420868	1.52328	Down	5.83492	5.41405	Ssc.26346.1.S1_at	H2AFY
949	0.00078458	0.0199799	0.95653	-0.321798	1.37961	Up	9.68091	10.0027	Ssc.10940.1.S1_at	H3F3A
11205	0.00113729	0.0239092	0.947105	-0.945859	2.57502	Up	5.39089	6.33674	Ssc.23415.1.A1_at	HACL1
1595	0.00815328	0.0680235	0.855804	-0.289089	1.33521	Up	6.86902	7.15811	Ssc.11580.1.S1_at	HADHA
2789	0.0103272	0.0768099	0.838295	0.470455	1.60072	Down	6.13928	5.66883	Ssc.12954.1.S1_at	HARS2
8823	0.00725692	0.0642459	0.863792	-0.411573	1.50919	Up	5.59091	6.00248	Ssc.19940.1.S1_at	HAUS1
20805	0.00108397	0.0231967	0.948426	0.285275	1.33013	Down	5.85812	5.57284	Ssc.6188.1.S1_at	HAX1
21170	0.0161444	0.0954127	0.800004	0.313896	1.36875	Down	8.26172	7.94783	Ssc.6645.1.S1_at	HBP1
5277	0.00385732	0.0458593	0.900591	-1.80689	6.0915	Up	1.30363	3.11053	Ssc.16128.1.A1_at	HCRTR2
3228	5.93455e-10	6.97513e-07	0.999981	1.49429	4.45616	Down	7.58892	6.09463	Ssc.13426.1.A1_at	HELZ
3229	0.000994779	0.0222395	0.950709	0.509764	1.6649	Down	5.52587	5.0161	Ssc.13428.1.A1_at	HELZ
20731	0.00144331	0.0271078	0.940063	-0.929609	2.53352	Up	5.61942	6.54903	Ssc.6104.1.A1_at	HEPACAM2
20256	0.00098701	0.0221779	0.950913	0.301893	1.35242	Down	6.92343	6.62154	Ssc.5512.1.A1_at	HERC2
3243	0.000408752	0.0142794	0.969313	0.363316	1.43809	Down	7.92762	7.5643	Ssc.13442.1.S1_at	HERPUD2
14753	6.52722e-06	0.00125552	0.996803	1.01225	2.75177	Down	5.48676	4.47452	Ssc.27248.1.S1_at	HERPUD2
18301	0.014327	0.0904022	0.810947	-0.530294	1.69943	Up	6.64193	7.17223	Ssc.3196.1.S1_at	HEXB
12304	0.00954011	0.0739737	0.844367	0.364675	1.44005	Down	6.21293	5.84826	Ssc.24610.1.A1_at	HEY2
237	0.0123691	0.084072	0.823689	-0.663151	1.9409	Up	3.65383	4.31699	Ssc.10059.1.A1_at	HIATL1
2923	7.6405e-06	0.00136591	0.996513	2.35158	10.5022	Down	6.94151	4.58992	Ssc.13097.1.A1_at	HIGD1B
2925	0.00228779	0.0344397	0.923865	-0.867067	2.37992	Up	7.03789	7.90496	Ssc.13101.1.A1_at	HIGD1B
14065	0.000602169	0.0175208	0.96224	0.62346	1.86537	Down	6.68611	6.06265	Ssc.26573.1.S1_at	HIST1H2AG
22128	0.00187223	0.0308467	0.931363	-0.376968	1.45786	Up	8.07305	8.45002	Ssc.773.1.S1_at	HIST1H2BD
3560	0.00620229	0.059221	0.873935	-0.684987	1.98375	Up	4.32608	5.01107	Ssc.13780.10.A1_at	HLA-A
5940	3.81745e-06	0.000890046	0.997622	0.770955	2.16183	Down	7.36999	6.59903	Ssc.16756.1.S1_at	HLA-C
1103	0.00724543	0.0642147	0.863898	-0.152359	1.16458	Up	9.48091	9.63327	Ssc.11100.1.S1_at	HMGB1
10875	0.000122071	0.00786994	0.984046	1.94285	6.97858	Down	5.14896	3.20611	Ssc.22696.1.S1_at	HMGB1
4319	0.000135767	0.00823755	0.983095	0.615791	1.85112	Down	6.13073	5.51494	Ssc.1522.1.S1_at	HMGN4
719	0.00139385	0.0265477	0.941146	0.677075	1.96811	Down	7.04606	6.36899	Ssc.10667.1.A1_at	HMGXB4
726	0.00715613	0.0639306	0.864725	-1.35083	3.86063	Up	3.06986	4.42069	Ssc.10676.1.A1_at	HMGXB4
2028	0.00414861	0.0476247	0.896871	0.824361	2.28042	Down	5.34968	4.52532	Ssc.12069.1.A1_at	HMGXB4
8742	0.00402363	0.0470367	0.89845	-0.364595	1.43993	Up	5.65965	6.02425	Ssc.19779.1.S1_at	HNF4A
9182	0.00571804	0.0565493	0.878914	-0.300867	1.35103	Up	8.07804	8.37891	Ssc.20732.1.A1_at	HNRNPC
18320	2.80326e-10	4.94049e-07	0.999988	2.17848	8.83289	Down	6.5143	4.33581	Ssc.3216.2.A1_at	HNRNPH2
5849	0.00555721	0.05564	0.880619	-0.205872	1.2286	Up	8.72015	8.92603	Ssc.16654.1.A1_at	HNRNPK
8326	0.0150121	0.0923777	0.806731	-1.97589	7.21302	Up	1.91856	3.89445	Ssc.19381.3.A1_at	HOMER3
5037	0.00489112	0.0521883	0.887984	0.693462	2.00063	Down	5.79641	5.10295	Ssc.15962.1.S1_at	HOXA10
13715	0.00434608	0.049008	0.894429	0.601488	1.82483	Down	6.83382	6.23233	Ssc.26254.1.S1_at	HOXA10
397	0.000950172	0.0219307	0.95189	0.308386	1.36123	Down	7.95558	7.64719	Ssc.10260.1.A1_at	HP1BP3
23138	0.0079622	0.0672145	0.857464	-0.673136	1.96037	Up	3.91222	4.58536	Ssc.8821.2.A1_at	HPS3
19168	0.0162581	0.0958019	0.799344	-1.20361	3.33212	Up	2.27182	3.47543	Ssc.4250.1.S1_at	HPX
6400	0.0023762	0.0354561	0.922363	0.678255	1.97044	Down	6.19581	5.51755	Ssc.17387.1.A1_at	HR
23654	0.00133357	0.0260232	0.942493	0.398029	1.48889	Down	7.66017	7.26214	Ssc.9449.1.A1_at	HRASLS
7491	0.00176881	0.0299297	0.933359	0.415369	1.51493	Down	7.20104	6.78567	Ssc.1858.1.A1_at	HS2ST1
10348	0.00287114	0.0393095	0.914448	0.348977	1.41762	Down	6.84171	6.49273	Ssc.22092.1.S1_at	HS3ST1
22174	0.00862737	0.0698837	0.851778	0.631197	1.87986	Down	6.70144	6.07024	Ssc.777.1.S1_at	HSD11B1
2842	4.81972e-06	0.00103325	0.997296	-0.572624	1.77291	Up	6.90796	7.48058	Ssc.1301.1.S1_at	HSD17B10
21305	0.00865143	0.0700155	0.851577	0.247482	1.2808	Down	6.21014	5.96265	Ssc.6804.1.S1_at	HSF2
23537	0.0168952	0.0972673	0.795695	0.701273	2.01632	Down	5.82817	5.1269	Ssc.9329.1.A1_at	HSH2D
2138	0.000365847	0.0138708	0.971089	-0.316726	1.37263	Up	9.27676	9.59349	Ssc.12191.1.A2_at	HSP90AA1
2139	0.0173609	0.0985333	0.793079	0.228004	1.25609	Down	6.42718	6.19918	Ssc.12191.2.A1_at	HSP90AA1
21247	0.00348741	0.0435341	0.90554	-0.247926	1.28136	Up	8.73699	8.98492	Ssc.6728.1.S1_at	HSP90AB1
23996	0.0145286	0.0907929	0.809695	1.39022	4.01573	Down	3.61595	2.22573	Ssc.9890.1.A1_at	HSP90B1
18397	0.0121575	0.0835566	0.825135	-0.527319	1.69438	Up	5.60075	6.12807	Ssc.3313.1.S1_at	HSPA4
1409	0.0135079	0.088268	0.816146	1.21844	3.38191	Down	6.34917	5.13073	Ssc.114.1.S1_at	HSPA6
5970	0.00116183	0.0240544	0.946508	-0.487904	1.6289	Up	9.09149	9.5794	Ssc.16804.1.A1_at	HSPA8
8540	0.0014682	0.027258	0.939524	-1.76092	5.81778	Up	2.0817	3.84262	Ssc.19576.1.S1_at	HSPB3
19739	0.0100298	0.0757161	0.840558	-0.436357	1.54706	Up	5.01029	5.44665	Ssc.4925.1.S1_at	HSPBP1
21242	0.0118925	0.0826333	0.826966	-0.229912	1.25849	Up	8.42602	8.65594	Ssc.6719.1.A1_at	HSPD1
11523	0.0122822	0.0838404	0.824281	-0.197119	1.21789	Up	8.10189	8.29901	Ssc.23889.1.A1_s_at	HSPE1
13415	0.00321543	0.0415819	0.909359	-1.25757	3.51686	Up	3.06535	4.32292	Ssc.25899.1.S1_at	HTRA4
9406	2.65328e-05	0.00307127	0.993081	1.14623	3.14631	Down	6.96495	5.81872	Ssc.21138.1.S1_at	HUS1
20767	0.00366943	0.0448535	0.903071	0.37516	1.45522	Down	5.85616	5.481	Ssc.6152.1.A1_at	HYAL2
13584	0.00302194	0.0404322	0.912182	1.70229	5.4865	Down	4.03068	2.32839	Ssc.26118.1.S1_at	HYAL3
22843	0.00743708	0.0650456	0.862144	0.372879	1.45191	Down	7.2587	6.88582	Ssc.8483.1.A1_at	IARS
22284	0.0138492	0.0888547	0.813958	-1.00275	2.72576	Up	4.37794	5.38069	Ssc.7884.1.A1_at	IBTK
4229	0.00224194	0.0340991	0.924655	1.50838	4.51938	Down	5.23472	3.72635	Ssc.14914.1.A1_at	ID2
2408	0.000971755	0.0220683	0.951315	-0.404336	1.49831	Up	10.0281	10.4325	Ssc.12504.1.A1_at	IFI27
657	0.000938231	0.0217537	0.95221	0.860283	2.36383	Down	6.0706	5.21031	Ssc.10593.2.A1_at	IFI44L
658	0.0102183	0.0764856	0.839119	-0.92023	2.50987	Up	4.87373	5.79396	Ssc.10595.1.A1_at	IFI44L
17625	0.0115844	0.0813809	0.829124	-0.780341	2.18222	Up	3.83991	4.62025	Ssc.30589.1.A1_at	IFITM1
17992	0.00546486	0.0554277	0.88161	-0.658779	1.93243	Up	6.84071	7.49949	Ssc.30956.1.A1_s_at	IFITM1
8182	0.0117826	0.0821893	0.827732	0.499458	1.64783	Down	7.40037	6.90092	Ssc.19266.1.S1_at	IFNA7
19744	0.00160829	0.0285742	0.936578	-0.314588	1.36969	Up	6.88247	7.19705	Ssc.4933.1.A1_at	IFNAR2
19801	0.0155878	0.0939289	0.803275	-0.313219	1.36782	Up	6.59417	6.90739	Ssc.4987.1.A1_at	IFT122
9756	0.00786605	0.0667716	0.858307	-0.332722	1.39476	Up	6.53235	6.86507	Ssc.21557.1.S1_at	IFT52
21863	1.31341e-06	0.000445959	0.998681	-0.452418	1.57211	Up	6.10113	6.55355	Ssc.7465.1.A1_at	IFT80
13458	0.000873004	0.0208749	0.953998	-0.830588	2.29467	Up	5.88916	6.71975	Ssc.25963.1.A1_at	IFT88
19386	0.0157129	0.0940544	0.802533	0.599922	1.82198	Down	5.46487	4.86495	Ssc.4486.1.S1_at	IFT88
4246	0.00293218	0.039895	0.913523	-0.175649	1.19202	Up	7.14787	7.32352	Ssc.1502.1.S1_at	IGBP1
23569	0.00292865	0.0398826	0.913576	0.541681	1.71889	Down	6.81519	6.27351	Ssc.9365.2.S1_a_at	IGF2
4786	0.0120502	0.0832374	0.825873	0.632082	1.88152	Down	6.67031	6.03823	Ssc.15800.1.S1_at	IGFBP5
6223	0.00223809	0.0340991	0.924722	-0.249638	1.28356	Up	9.51243	9.76207	Ssc.17186.2.S1_at	IGFBP7
5223	0.0144198	0.0905092	0.810369	-0.682492	1.9788	Up	3.40824	4.09074	Ssc.16092.1.A1_at	IGSF10
3499	0.00043694	0.0145839	0.968195	-3.05718	21.2674	Up	0.722843	3.78002	Ssc.13716.1.A1_at	IK
2502	0.0151004	0.0924381	0.806196	2.10558	8.21189	Down	2.8997	0.794113	Ssc.12638.1.A1_at	IKBKAP
17881	0.00555489	0.05564	0.880644	-1.15282	3.16711	Up	2.43936	3.59218	Ssc.30837.1.A1_at	IL12B
7582	0.00578835	0.0570231	0.878177	-1.6088	4.99681	Up	2.43427	4.04306	Ssc.18659.1.A1_at	IL16
16860	0.00050886	0.0159326	0.965489	-0.841638	2.32016	Up	5.43675	6.27839	Ssc.29769.1.A1_at	IL3RA
11530	0.00168134	0.0293264	0.935094	0.326837	1.38657	Down	5.85334	5.52651	Ssc.23897.1.S1_a_at	ILDR1
14751	0.00881822	0.0707731	0.850193	0.386847	1.47233	Down	7.45959	7.07274	Ssc.27246.1.S1_at	ILF2
2728	0.00261009	0.037427	0.918525	-0.871157	2.38967	Up	4.16388	5.03504	Ssc.12893.1.A1_at	ILK
17903	0.0167839	0.0968859	0.796327	0.594199	1.81158	Down	6.34417	5.74997	Ssc.30856.1.A1_s_at	IMMT
7174	0.0129807	0.0863207	0.81959	0.363237	1.43798	Down	6.02885	5.66561	Ssc.18300.1.A1_at	IMPA2
11627	0.011337	0.0806818	0.830882	0.206069	1.22884	Down	6.647	6.44093	Ssc.23992.1.A1_at	IMPACT
11722	0.0064938	0.0608975	0.871042	1.56221	4.76936	Down	2.96027	1.39805	Ssc.24080.1.A1_at	INA
13591	0.0109428	0.0790169	0.833729	0.363164	1.43787	Down	7.61353	7.25036	Ssc.26122.1.A1_at	INSIG2
17020	0.0122062	0.0836874	0.8248	-1.50376	4.49856	Up	2.37391	3.87767	Ssc.29937.1.A1_at	INTS2
10628	2.74003e-07	0.000136511	0.999445	0.926239	2.52499	Down	6.4627	5.53646	Ssc.2238.1.S1_at	INTS3
9513	0.000493359	0.0155473	0.966055	0.778184	2.17751	Down	6.57733	5.79914	Ssc.21238.1.S1_at	INTS9
12035	0.0150778	0.0923777	0.806333	0.631764	1.88093	Down	7.74375	7.11198	Ssc.24350.1.S1_at	IQGAP3
23386	0.0158744	0.0945731	0.801582	0.180594	1.19793	Down	8.16276	7.98217	Ssc.915.1.S1_at	IRF2BPL
23387	0.0171928	0.098131	0.794019	1.12488	3.07985	Down	5.0112	3.88632	Ssc.915.2.S1_at	IRF2BPL
5436	0.00969167	0.0746348	0.843176	0.500409	1.6494	Down	6.79503	6.29462	Ssc.1625.1.S1_at	IRF9
3307	0.000831554	0.0203617	0.955168	-0.692621	1.99895	Up	5.28736	5.97998	Ssc.13508.2.S1_at	ISOC1
18304	0.00327247	0.0418916	0.908544	-0.625949	1.87002	Up	4.21234	4.83829	Ssc.32.1.S1_at	ITGA2B
3548	0.0035491	0.0440165	0.904695	-0.66849	1.95129	Up	5.01688	5.68537	Ssc.1377.1.A1_at	ITGA8
16298	0.00240047	0.0356899	0.921956	-0.711854	2.03777	Up	5.72539	6.43724	Ssc.29185.1.A1_at	ITGA8
1551	0.000387549	0.0140321	0.970179	-0.376798	1.45761	Up	9.89776	10.2746	Ssc.11548.1.S1_at	ITGB1BP1
1552	0.000133634	0.00821026	0.98324	-0.251868	1.28643	Up	9.19719	9.44906	Ssc.11548.1.S2_at	ITGB1BP1
7567	0.00206283	0.0325273	0.927827	1.1913	3.29137	Down	3.77458	2.58328	Ssc.18642.2.A1_at	ITGB1BP2
19316	9.23937e-05	0.00669064	0.986294	1.04906	2.85497	Down	5.53052	4.48146	Ssc.44.1.S1_at	ITGB3
9629	5.8912e-05	0.0050819	0.989283	2.00201	7.40393	Down	4.74748	2.74547	Ssc.21374.1.A1_at	ITGB4
13760	2.51858e-06	0.000712639	0.99811	1.08702	2.96542	Down	7.12675	6.03973	Ssc.26291.1.S1_at	ITGB5
1623	0.00419214	0.0479748	0.896328	0.56507	1.75957	Down	7.15292	6.58785	Ssc.11618.1.A1_at	ITM2A
1624	0.0150036	0.092375	0.806783	0.503765	1.65494	Down	6.00807	5.50431	Ssc.11618.2.S1_at	ITM2A
14236	0.00744596	0.0650859	0.862063	1.33433	3.79747	Down	3.3001	1.96576	Ssc.26734.1.A1_at	IZUMO4
8114	0.00135964	0.0262818	0.941907	0.500093	1.64887	Down	6.54908	6.04899	Ssc.1921.2.A1_at	JAKMIP1
23439	0.00876242	0.0704731	0.850654	0.308002	1.3607	Down	6.57065	6.26264	Ssc.9217.1.S1_at	JAM2
5612	0.000333488	0.0135765	0.972495	0.835548	2.30608	Down	6.42735	5.59181	Ssc.16380.1.A1_at	JHDM1D
20173	0.0039508	0.0465429	0.899382	0.311483	1.36545	Down	6.14608	5.83459	Ssc.5411.1.S1_at	JMJD6
23844	0.0150336	0.0923777	0.806601	-0.521036	1.68377	Up	4.11687	4.6379	Ssc.9695.1.A1_at	JOSD1
23334	0.000846688	0.0205656	0.954737	0.936902	2.55206	Down	8.45661	7.5197	Ssc.9075.1.A1_at	JUN
23365	0.00872461	0.0703098	0.850968	0.662516	1.93967	Down	4.95843	4.29591	Ssc.9112.1.S1_at	JUND
16254	0.00193821	0.0315852	0.930119	-1.29409	3.64766	Up	2.79529	4.08938	Ssc.29141.1.A1_at	KATNA1
17921	0.00672771	0.0618134	0.868771	1.11807	3.05894	Down	4.49599	3.37792	Ssc.30876.1.A1_at	KATNAL1
5297	0.000845303	0.0205656	0.954777	-1.56256	4.77101	Up	1.68201	3.24457	Ssc.16142.1.S1_at	KCNB1
245	0.00700224	0.0631584	0.866162	0.803117	2.23249	Down	4.66208	3.85896	Ssc.10064.2.A1_at	KCNMB1
15470	0.0138231	0.0888547	0.814124	-1.59588	4.93267	Up	2.79695	4.39283	Ssc.28074.1.A1_at	KCNN3
7467	0.00170088	0.0293972	0.934702	-1.8518	6.3713	Up	1.9271	3.7789	Ssc.18561.1.A1_at	KCNQ1
7470	0.0055737	0.0556622	0.880443	-2.07294	7.94813	Up	1.29538	3.36832	Ssc.18561.2.S1_at	KCNQ1
7472	0.000481702	0.0154277	0.966487	2.06896	7.91659	Down	3.8889	1.81994	Ssc.18562.1.S1_at	KCNQ1
315	0.00286295	0.0392678	0.914573	-1.80019	6.05077	Up	1.25532	3.0555	Ssc.10157.1.A1_at	KCTD9
441	0.00402137	0.0470367	0.898478	-0.239325	1.27039	Up	5.90937	6.1487	Ssc.10317.1.A1_at	KDELC1
10889	0.0127211	0.0854207	0.821316	0.460501	1.58487	Down	5.98734	5.52684	Ssc.22721.1.S1_at	KDM4B
6563	0.00612683	0.0588548	0.874697	0.224966	1.25228	Down	7.27039	7.04543	Ssc.17712.2.S1_at	KDM5B
22670	0.0150024	0.092375	0.80679	0.326783	1.3865	Down	6.88526	6.55847	Ssc.8310.1.A1_at	KDM6A
12779	0.00735516	0.064774	0.862891	0.294551	1.34252	Down	7.44932	7.15477	Ssc.25045.1.S1_at	KDR
19373	0.0132975	0.0875768	0.817511	0.530517	1.69981	Down	5.35011	4.8196	Ssc.4471.1.A1_at	KHNYN
8346	0.000113569	0.00758588	0.984661	0.984197	2.67566	Down	6.05515	5.07095	Ssc.19401.1.S1_at	KIAA0494
8347	7.791e-05	0.00607359	0.987513	1.25221	3.49805	Down	7.05162	5.79941	Ssc.19401.2.A1_at	KIAA0494
3809	6.36495e-05	0.00520069	0.98882	1.1918	3.29301	Down	6.88129	5.68949	Ssc.14129.1.A1_at	KIAA0564
14310	0.000530557	0.016344	0.964709	-0.527997	1.69553	Up	5.62322	6.15122	Ssc.26803.1.S1_at	KIAA0564
12883	0.00311339	0.0410716	0.910836	-0.328472	1.38884	Up	5.09325	5.42172	Ssc.25140.1.A1_at	KIAA0907
21019	0.00733831	0.0647002	0.863045	-0.375358	1.45551	Up	6.79791	7.17327	Ssc.6470.1.A1_at	KIAA0907
712	0.0156568	0.0940249	0.802865	0.337722	1.40175	Down	6.33522	5.9975	Ssc.10656.1.A1_at	KIAA0947
10853	0.0100531	0.075728	0.840379	0.371276	1.44958	Down	6.12141	5.75013	Ssc.22655.1.S1_at	KIAA0947
23992	0.00778103	0.0663248	0.859058	0.537974	1.71253	Down	7.00749	6.46952	Ssc.9883.1.A1_at	KIAA0947
9266	0.00494487	0.0525417	0.88737	-1.62033	5.05474	Up	2.47692	4.09724	Ssc.20922.1.S1_at	KIAA1239
17531	0.00406644	0.0471329	0.897906	0.686674	1.9871	Down	6.50795	5.82127	Ssc.30490.1.A1_at	KIAA1310
16258	0.0148505	0.0919414	0.807715	0.632757	1.88279	Down	5.33429	4.70153	Ssc.29146.1.A1_at	KIAA1543
12438	0.00439939	0.0492858	0.89378	-0.960651	2.6134	Up	3.63714	4.59779	Ssc.24733.2.S1_at	KIAA1549
18486	0.00653297	0.0611181	0.870658	0.432054	1.54042	Down	7.22296	6.7909	Ssc.3423.1.S1_at	KIAA2026
14816	0.0142375	0.0900791	0.811507	0.222193	1.24881	Down	6.42784	6.20564	Ssc.27308.1.S1_at	KIF1C
14439	0.00436503	0.0490687	0.894198	-0.975267	2.65187	Up	4.87116	5.84643	Ssc.26938.2.A1_at	KIF20A
13765	0.00573514	0.0566103	0.878734	0.275644	1.31738	Down	7.02995	6.75431	Ssc.26296.1.S1_at	KIF2A
730	0.00391456	0.0464021	0.899849	-0.546201	1.72668	Up	6.62312	7.16932	Ssc.10679.2.A1_at	KIF3A
4092	0.000787709	0.0200119	0.956438	0.524936	1.69035	Down	6.76765	6.24271	Ssc.14443.1.S1_at	KIN
5228	0.00121543	0.0247168	0.945225	1.01804	2.76775	Down	5.97791	4.95988	Ssc.16096.2.S1_a_at	KIT
11647	0.0147774	0.0916729	0.808163	0.329931	1.39087	Down	6.0097	5.67977	Ssc.2401.1.A1_at	KLC1
6312	0.0124584	0.0844531	0.823083	0.282417	1.32633	Down	7.83771	7.55529	Ssc.17289.1.A1_at	KLF10
21835	0.00392824	0.0464922	0.899672	-1.00364	2.72819	Up	5.59242	6.59605	Ssc.7435.2.A1_at	KLF2
13693	0.00462221	0.0508225	0.891112	-0.503866	1.65511	Up	6.53616	7.04002	Ssc.26234.2.S1_at	KLF3
24081	0.00882034	0.0707731	0.850175	1.00144	2.7222	Down	4.06297	3.06153	Ssc.9985.1.A1_at	KLF4
1027	0.0141612	0.0898171	0.811985	-0.718863	2.0521	Up	4.26377	4.98263	Ssc.11035.3.A1_at	KLHDC2
10770	0.0134191	0.0880361	0.816721	-1.91108	6.76041	Up	1.38526	3.29635	Ssc.22532.1.S1_at	KLHL10
2003	0.000860909	0.0207808	0.954336	-2.09772	8.14758	Up	2.09338	4.1911	Ssc.12033.1.A1_at	KLHL5
3360	0.000915563	0.0214231	0.952824	0.788875	2.20092	Down	6.11956	5.33069	Ssc.13565.1.A1_at	KLRAQ1
20431	0.0113363	0.0806818	0.830887	-0.583844	1.79292	Up	4.07713	4.66098	Ssc.5730.3.A1_at	KPNA1
12691	0.000154295	0.0087968	0.981877	0.447957	1.56511	Down	7.08146	6.63351	Ssc.24969.1.S1_at	KRCC1
17866	0.000754841	0.0194824	0.957413	0.449129	1.56695	Down	6.06372	5.61459	Ssc.30821.1.S1_at	KRR1
8470	0.0114866	0.0811935	0.829816	-0.797124	2.21915	Up	4.1255	4.92262	Ssc.19526.1.A1_at	L3MBTL2
1431	0.000172233	0.00943234	0.980761	1.63823	5.14607	Down	4.99271	3.35448	Ssc.11420.1.A1_at	LAMA2
1630	0.0130223	0.0863973	0.819316	0.402513	1.49558	Down	7.53685	7.13434	Ssc.11623.1.A1_at	LAMA2
12280	0.00070293	0.0187981	0.958995	1.46328	4.3201	Down	4.42393	2.96065	Ssc.24584.1.S1_at	LAMB1
3220	0.0127778	0.0855556	0.820937	0.272272	1.31294	Down	5.41528	5.14301	Ssc.13419.1.A1_at	LAMTOR3
1322	0.0111025	0.0797179	0.832569	-0.504269	1.65577	Up	8.58004	9.08431	Ssc.11310.2.A1_at	LAPTM4B
2275	0.0137483	0.0886728	0.814602	-0.584904	1.79482	Up	4.936	5.52091	Ssc.12361.1.S1_at	LCMT1
17110	0.00994288	0.075369	0.841226	-0.23817	1.26893	Up	6.17674	6.41491	Ssc.3004.2.S1_at	LCN2
11391	0.00525513	0.0545116	0.883895	-0.607221	1.83532	Up	3.4852	4.09242	Ssc.23774.1.S1_at	LCP1
4568	0.000601244	0.0175208	0.962271	0.935988	2.54973	Down	5.16358	4.22759	Ssc.15565.1.S1_at	LCP2
11062	0.00295811	0.0400649	0.913134	0.453619	1.574	Down	6.26844	5.81483	Ssc.2308.1.S1_at	LDB2
17253	0.0154153	0.0935085	0.804303	-1.89199	6.63255	Up	1.99002	3.88201	Ssc.302.1.S1_at	LDHC
19583	0.0053017	0.0547716	0.883384	-0.980634	2.66615	Up	4.06561	5.04624	Ssc.4732.1.A1_at	LEAP2
9561	0.0144944	0.0907278	0.809906	0.530802	1.70029	Down	5.52132	4.99051	Ssc.21288.1.S1_at	LENG1
15221	0.00818954	0.0681195	0.855491	-0.431428	1.53945	Up	6.29164	6.72307	Ssc.27685.1.S1_at	LEPREL1
8479	0.00018961	0.00999012	0.979731	0.594482	1.81209	Down	6.45102	5.85654	Ssc.19532.1.S1_at	LFNG
3112	0.0124323	0.0843513	0.82326	0.456858	1.57911	Down	5.23773	4.78087	Ssc.1330.1.A1_at	LGALS1
21235	7.26982e-06	0.0013383	0.996608	0.657018	1.92903	Down	8.254	7.59698	Ssc.6709.1.S1_at	LGMN
14341	0.0117118	0.0819371	0.828227	0.499074	1.6472	Down	4.49821	3.99914	Ssc.26833.1.S1_at	LHX3
6254	4.99585e-10	6.36116e-07	0.999983	-1.59436	4.92516	Up	5.15424	6.74859	Ssc.17237.1.A1_at	LHX9
12248	0.0161822	0.0955025	0.799784	-0.384071	1.46825	Up	5.26175	5.64582	Ssc.24549.1.S1_at	LIG1
18653	0.0100805	0.0757994	0.840169	0.34808	1.41635	Down	6.32273	5.97465	Ssc.3630.1.S1_at	LIMS2
14972	0.0141498	0.0898171	0.812057	-0.62155	1.86181	Up	4.52269	5.14424	Ssc.27444.1.S1_at	LIX1L
14974	3.67884e-05	0.00375817	0.991721	0.718301	2.05095	Down	6.8014	6.0831	Ssc.27447.1.S1_at	LIX1L
21382	0.00635979	0.0601325	0.872363	0.63454	1.88616	Down	5.26734	4.6328	Ssc.6901.3.A1_a_at	LMBR1
2071	0.000171921	0.00943234	0.98078	-0.392169	1.48019	Up	7.11303	7.5052	Ssc.1211.1.A1_at	LMBRD1
3372	0.00327677	0.0418973	0.908483	0.256527	1.29243	Down	6.83971	6.58318	Ssc.13577.1.A1_at	LMBRD2
6957	0.0021049	0.0328516	0.92707	-2.0691	7.91766	Up	2.57663	4.64573	Ssc.18094.1.A1_at	LMOD3
6958	0.0133086	0.0876124	0.817438	1.06464	2.8998	Down	3.50753	2.44289	Ssc.18095.1.A1_at	LMOD3
8196	0.0140593	0.0897324	0.812626	0.38926	1.47589	Down	6.30225	5.91299	Ssc.19273.3.S1_at	LOC100133760
3753	0.00183876	0.0305579	0.932002	-0.894963	2.44725	Up	4.13472	5.02969	Ssc.1406.1.S1_at	LOC100294335
12509	0.00698488	0.0631584	0.866326	-1.11762	3.05757	Up	3.66529	4.78291	Ssc.24800.2.A1_at	LOC100294335
3364	0.00376153	0.0453787	0.901847	-0.24504	1.27767	Up	9.75226	9.9973	Ssc.1357.1.S1_at	LOC100505503
20946	0.014725	0.091571	0.808484	-0.28966	1.33597	Up	8.20481	8.49446	Ssc.6379.1.A1_at	OCLN
22335	0.0137456	0.0886728	0.814619	-0.464256	1.59083	Up	5.84432	6.30857	Ssc.7937.1.A1_at	LOC100507758
15166	3.8662e-05	0.00391215	0.991492	-3.72472	41.4595	Up	1.29324	5.01796	Ssc.27608.2.S1_a_at	LOC100508338
5392	0.0147592	0.0916717	0.808274	-1.51544	4.55143	Up	2.09315	3.6086	Ssc.16212.1.A1_s_at	LOC100509246
9314	0.0169142	0.0972673	0.795588	-1.57496	4.83053	Up	5.945	7.51995	Ssc.210.7.S1_x_at	LOC100509246
9315	0.0139646	0.0892396	0.813225	-1.78337	5.94986	Up	0.988333	2.7717	Ssc.210.8.A1_at	LOC100509246
6418	0.000150939	0.00875346	0.982092	0.504333	1.65588	Down	7.17744	6.67311	Ssc.17415.1.A1_at	LOC100510065
13883	0.00152615	0.0277368	0.938289	-2.22308	9.23576	Up	2.19262	4.41571	Ssc.26390.1.A1_at	LOC147670
17522	0.0054753	0.0554288	0.881497	0.346459	1.41405	Down	8.19894	7.85248	Ssc.30480.1.A1_at	LOC285733
10672	0.0156072	0.0939396	0.803159	0.282171	1.32601	Down	5.58851	5.30634	Ssc.22424.1.S1_at	LOC653889
9093	7.45763e-06	0.00135653	0.99656	-0.609616	1.83972	Up	4.65018	5.2598	Ssc.20518.1.A1_at	LOC81691
9715	0.000199176	0.0103514	0.979183	0.68547	1.98471	Down	6.27523	5.58976	Ssc.21514.1.S1_at	LOH12CR1
18097	0.00600973	0.0581911	0.875888	0.494002	1.63886	Down	6.46822	5.97422	Ssc.31062.1.S1_at	LPAR1
12826	0.014161	0.0898171	0.811986	-0.589651	1.80336	Up	4.61451	5.20416	Ssc.25089.2.S1_a_at	LPAR2
23331	0.00112945	0.0238362	0.947298	-0.367871	1.44466	Up	7.23347	7.60134	Ssc.907.1.A1_at	LPAR6
22172	0.00317997	0.0414222	0.909869	-0.26793	1.30726	Up	6.56247	6.8304	Ssc.7769.1.S1_at	LPGAT1
20413	0.0125356	0.084632	0.822562	0.630666	1.87886	Down	4.43757	3.80691	Ssc.5710.1.A1_at	LRFN5
19556	5.56508e-06	0.00111883	0.997073	0.425881	1.53094	Down	7.81143	7.38555	Ssc.4694.1.S1_at	LRP6
21741	0.00177234	0.0299375	0.933289	-1.90967	6.75088	Up	2.56068	4.47035	Ssc.7310.1.A1_at	LRRC1
13053	0.0176858	0.0993704	0.791279	-0.316839	1.37278	Up	5.88946	6.2063	Ssc.25301.1.S1_at	LRRC29
3283	0.0060901	0.0586718	0.875069	-0.520151	1.68228	Up	4.87579	5.39594	Ssc.13479.1.A1_at	LRRC34
6515	0.0101718	0.076298	0.839473	0.730037	2.07516	Down	4.42421	3.69417	Ssc.17585.2.S1_at	LRRC45
20844	0.00315912	0.0413113	0.910171	-0.625416	1.86902	Up	5.60232	6.22774	Ssc.6240.1.A1_at	LRRC46
9850	0.00333185	0.0423786	0.907704	0.26151	1.29889	Down	6.94862	6.68711	Ssc.21632.1.S1_at	LRRC47
12528	0.00556395	0.05564	0.880547	-0.879246	2.40908	Up	4.92671	5.80596	Ssc.24818.1.A1_at	LRRC6
416	0.00141223	0.0267719	0.940741	0.373546	1.45288	Down	6.39228	6.01873	Ssc.10291.1.S1_at	LRRFIP1
10287	0.0177026	0.0993704	0.791186	0.385045	1.46968	Down	5.85679	5.47174	Ssc.22040.2.S1_at	LRRFIP1
11810	0.00735358	0.064774	0.862905	-0.752686	2.12269	Up	4.76141	5.51409	Ssc.24159.1.S1_at	LRSAM1
22379	0.00603317	0.058344	0.875649	-0.676662	1.9673	Up	5.43743	6.11409	Ssc.799.1.S1_at	LRTOMT
15536	0.00486189	0.0520018	0.88832	-0.63774	1.8922	Up	4.2387	4.87644	Ssc.28144.1.A1_at	LSM12
2258	0.000494124	0.0155473	0.966027	0.720507	2.05547	Down	6.6426	5.92209	Ssc.1234.1.S1_at	LSM3
15797	0.00469462	0.0511661	0.89026	-0.30344	1.35451	Up	6.21491	6.51835	Ssc.28421.1.A1_at	LSM7
22449	0.00403814	0.0470848	0.898265	0.751494	2.12016	Down	6.22556	5.47407	Ssc.8072.1.A1_at	LTBP1
22825	7.52851e-05	0.00593372	0.987745	1.45452	4.28243	Down	4.55477	3.10025	Ssc.8461.3.S1_at	LUC7L3
16921	0.00788625	0.066906	0.85813	-0.459418	1.58315	Up	7.47649	7.93591	Ssc.2983.1.A1_at	LXN
23604	0.000867769	0.0208235	0.954144	0.336842	1.40052	Down	7.51068	7.17384	Ssc.9391.1.A1_at	LY6D
11202	0.0107471	0.078307	0.835164	0.749478	2.1159	Down	5.25464	4.50517	Ssc.23404.1.S1_at	LY86
13205	0.000113693	0.00758588	0.984652	0.818627	2.26739	Down	6.81044	5.99181	Ssc.25550.1.S1_at	LY96
609	0.00598174	0.0581411	0.876175	-0.712292	2.03866	Up	4.25503	4.96732	Ssc.10536.1.S1_at	LYAR
12482	0.0158927	0.0945731	0.801474	-1.27039	3.56223	Up	4.43392	5.7043	Ssc.24775.1.S1_at	LYN
12483	0.00483178	0.0518448	0.888666	0.746311	2.10921	Down	6.15224	5.40593	Ssc.24776.1.A1_at	LYN
23623	0.00422028	0.0481255	0.895978	0.686452	1.98665	Down	6.79172	6.10527	Ssc.9407.1.A1_at	LYPLA1
8807	2.11534e-07	0.000111453	0.999519	-1.29676	3.65743	Up	5.41928	6.71604	Ssc.19906.1.S1_at	LYPLAL1
9420	0.00387586	0.0460148	0.90035	-0.784031	2.19028	Up	3.74545	4.52948	Ssc.21146.1.S1_at	LYRM7
18668	0.016338	0.0960301	0.798882	-0.229333	1.25776	Up	6.08053	6.30986	Ssc.3656.1.S1_at	LYSMD1
9159	0.00862819	0.0698837	0.851771	-0.458135	1.58112	Up	5.04347	5.5016	Ssc.20660.1.S1_at	MAD2L2
17163	0.000169667	0.00935889	0.980917	-0.621456	1.86164	Up	4.9213	5.54275	Ssc.3010.1.S1_at	MADD
9943	0.000410266	0.0142794	0.969252	1.26895	3.55713	Down	6.00245	4.73349	Ssc.21715.1.A1_at	MAGOHB
6352	0.000282597	0.0126625	0.974845	-0.391921	1.47982	Up	7.94584	8.33776	Ssc.17326.1.A1_at	MAGT1
21371	0.00547778	0.0554288	0.881471	-0.659338	1.93351	Up	4.44959	5.10893	Ssc.6888.2.A1_at	MAGT1
13646	0.00376665	0.0453787	0.90178	1.11459	3.04831	Down	4.81858	3.70399	Ssc.2618.1.S1_at	MAMDC4
1923	0.00642127	0.0605639	0.871755	-2.36633	10.6582	Up	1.18595	3.55227	Ssc.11947.1.A1_at	MAN2A2
23795	0.0047402	0.0514022	0.889728	-1.38563	3.99734	Up	1.83067	3.2163	Ssc.962.1.A1_at	MAN2B1
21734	0.00763794	0.0658441	0.860332	0.531999	1.70233	Down	6.18265	5.65065	Ssc.7304.2.A1_at	MAOB
1461	0.015568	0.0939168	0.803392	0.702148	2.01808	Down	5.09826	4.39612	Ssc.11447.1.A1_at	MAP3K13
4533	0.0054649	0.0554277	0.881609	-0.664386	1.9433	Up	4.81946	5.48385	Ssc.15508.2.S1_at	MAP3K6
6904	0.00548552	0.0554324	0.881387	-0.555064	1.74205	Up	4.13701	4.69208	Ssc.18038.1.A1_at	MAP3K8
23180	0.000387216	0.0140321	0.970193	0.833793	2.30203	Down	5.63258	4.79879	Ssc.8870.2.A1_a_at	MAP7D1
20576	0.000554508	0.0165446	0.963866	-0.415812	1.5156	Up	6.62098	7.03679	Ssc.5924.1.S1_at	MAPK3
11153	0.00748554	0.0652807	0.861705	-0.511607	1.66797	Up	5.47817	5.98978	Ssc.23279.1.S1_at	MAPK7
3787	0.00770556	0.0660703	0.859729	-0.296465	1.3451	Up	5.30669	5.60316	Ssc.1410.1.S1_at	MAPK8IP3
4103	0.00627549	0.0595566	0.873202	-0.225904	1.25346	Up	6.21039	6.4363	Ssc.1446.1.S1_at	MAPKAP1
8821	0.00161956	0.0286413	0.936347	-0.260282	1.2973	Up	5.86099	6.12128	Ssc.1994.1.S1_at	MAPKAPK5
18667	2.1746e-06	0.000651503	0.998257	-0.948071	2.58073	Up	6.50827	7.45634	Ssc.3654.1.A1_at	MARCH6
3754	0.00986612	0.0751943	0.841819	0.232091	1.26123	Down	7.76095	7.52886	Ssc.14061.1.A1_at	MARCH7
2194	0.00488149	0.052122	0.888094	0.609027	1.83864	Down	5.99113	5.3821	Ssc.12263.1.A1_at	MARS
19472	0.000200423	0.0103799	0.979112	0.672405	1.95894	Down	6.23583	5.56343	Ssc.4597.1.A1_at	MASP2
19473	0.00935533	0.0732857	0.845834	0.380527	1.46306	Down	4.96781	4.58729	Ssc.4599.1.A1_at	MASP2
15868	0.00263034	0.0374453	0.918201	-0.473961	1.60634	Up	4.74412	5.21808	Ssc.28490.1.S1_at	MAST1
8623	0.0109097	0.0788815	0.83397	0.294638	1.34264	Down	6.33696	6.04232	Ssc.19636.1.S1_at	MAST4
3540	0.00579816	0.0570829	0.878075	-0.547764	1.72938	Up	8.39595	8.94371	Ssc.13763.2.A1_at	MAT2B
22160	0.00135443	0.0262626	0.942024	-0.526584	1.69314	Up	7.03609	7.56267	Ssc.7756.1.A1_at	MATN2
23707	0.00199389	0.0320353	0.929086	0.852593	2.34572	Down	7.26311	6.41052	Ssc.9504.1.A1_at	MB21D1
4842	0.0127241	0.0854207	0.821296	-2.00066	7.39395	Up	1.7443	3.74496	Ssc.15847.1.A1_at	MBL2
5276	0.0090772	0.0719238	0.848073	-0.482038	1.61937	Up	4.79228	5.27432	Ssc.16127.1.S1_at	MC2R
13727	3.82345e-09	3.65126e-06	0.999948	1.66589	5.29038	Down	5.78618	4.12029	Ssc.26266.1.S1_at	MCART6
1203	0.0167053	0.0968194	0.796774	-0.311684	1.36572	Up	6.57725	6.88893	Ssc.1119.1.S1_at	MCCC1
15115	0.00653234	0.0611181	0.870664	0.502798	1.65334	Down	7.33503	6.83223	Ssc.27572.1.S1_at	MCCC2
18431	0.0112929	0.0804804	0.831197	-0.204895	1.2274	Up	6.38137	6.58627	Ssc.3358.1.S1_at	MCEE
3225	0.00196197	0.0317561	0.929676	-0.274116	1.31537	Up	6.57304	6.84715	Ssc.13422.1.A1_at	MCM2
9619	0.00024995	0.0117874	0.976459	-0.817817	2.26555	Up	4.36765	5.18547	Ssc.21350.1.S1_at	MCM2
2337	0.00108108	0.0231673	0.948499	-1.12248	3.07248	Up	5.94886	7.07135	Ssc.12423.1.A1_at	MDH2
9088	0.0166808	0.096763	0.796914	-0.541202	1.71807	Up	6.12666	6.66786	Ssc.20491.1.A1_at	MDK
16193	0.000302442	0.0129797	0.973906	-0.344567	1.41138	Up	7.04919	7.39376	Ssc.29052.1.S1_at	MDK
20784	0.00010584	0.00724903	0.985239	0.48931	1.63119	Down	6.7009	6.21159	Ssc.6166.1.S1_at	ME3
19351	0.0126747	0.0852766	0.821626	-0.705858	2.02558	Up	4.19531	4.90117	Ssc.4441.3.A1_at	MED15
22829	0.00858654	0.0698232	0.85212	-0.204856	1.22735	Up	6.45036	6.65522	Ssc.8467.1.S1_at	MED6
3954	0.0075384	0.0655317	0.861227	-0.639913	1.89632	Up	4.74003	5.37994	Ssc.14290.1.A1_at	MEIR5
11459	0.000544705	0.0163835	0.964209	1.10084	3.00668	Down	5.1558	4.05497	Ssc.23820.1.A1_a_at	MEIS2
6092	0.00183085	0.0305579	0.932154	0.35866	1.43141	Down	6.98988	6.63122	Ssc.16971.1.S1_at	MEPCE
11547	0.0161109	0.0954006	0.800199	1.2107	3.35583	Down	3.62097	2.41027	Ssc.23916.3.S1_at	MERTK
13942	0.0145255	0.0907929	0.809714	-1.83281	6.25144	Up	3.19512	5.02793	Ssc.26446.1.S1_at	METAP1
1900	0.00566312	0.0562431	0.879493	0.327705	1.38778	Down	5.81583	5.48812	Ssc.11922.1.S1_at	METTL10
1906	0.00306472	0.0408259	0.911549	0.839131	2.31435	Down	5.25521	4.41608	Ssc.11929.1.A1_at	METTL10
1658	0.00857219	0.0697939	0.85224	-0.531141	1.70087	Up	5.28208	5.81322	Ssc.11660.3.A1_at	METTL21A
1765	0.00271905	0.0382064	0.916798	-1.21363	3.36567	Up	4.65788	5.87151	Ssc.11769.1.A1_at	METTL2B
19272	0.00455054	0.0504204	0.891963	-0.227514	1.25547	Up	6.95313	7.18065	Ssc.4348.1.A1_at	MFAP1
8625	0.0021573	0.0333628	0.926137	0.727167	2.06921	Down	7.24397	6.5168	Ssc.19638.1.S1_at	MFAP4
19404	0.0161281	0.0954127	0.800098	-0.472483	1.60397	Up	5.33113	5.80361	Ssc.4507.2.S1_at	MFN2
9194	3.30097e-05	0.00352707	0.992199	-0.572853	1.77332	Up	6.8249	7.39775	Ssc.20755.1.S1_at	MGAT1
17650	0.0114814	0.0811935	0.829854	-0.526689	1.69332	Up	6.09709	6.62378	Ssc.30619.1.A1_at	MGAT2
853	1.2669e-05	0.00195531	0.995393	0.827619	2.28786	Down	9.72661	8.89899	Ssc.10822.1.S1_at	MGEA5
22434	3.98751e-06	0.000905002	0.997564	-0.612642	1.8453	Up	5.47929	6.09193	Ssc.8054.1.A1_at	MGEA5
8434	0.0155509	0.0939167	0.803494	-1.71666	5.5659	Up	1.65072	3.36737	Ssc.19491.1.A1_at	MIA3
9030	0.00115567	0.0240026	0.946657	-0.506166	1.65892	Up	5.34244	5.8486	Ssc.20385.1.S1_at	MKKS
18322	3.11831e-05	0.00340329	0.992439	0.59163	1.80693	Down	6.41731	5.82568	Ssc.3218.1.S1_at	MKNK1
11659	0.000354817	0.0136904	0.971561	0.460724	1.58522	Down	7.13004	6.66932	Ssc.24024.1.S1_at	MLF1
3051	0.0105505	0.077709	0.836621	0.427337	1.53317	Down	5.82199	5.39465	Ssc.13233.1.A1_at	MLL
12409	0.000363592	0.0138666	0.971185	0.437301	1.54852	Down	7.69758	7.26028	Ssc.2471.1.A1_at	MMADHC
17139	0.0174668	0.0988728	0.79249	-1.19934	3.31791	Up	3.02128	4.22062	Ssc.30071.1.A1_at	MMP28
20223	0.00101665	0.0224154	0.95014	1.82298	6.19026	Down	5.42392	3.60094	Ssc.548.1.S1_a_at	MMP7
4026	0.0019019	0.0311079	0.930801	1.38948	4.01277	Down	6.14644	4.75696	Ssc.14368.1.A1_at	MMRN1
17000	0.00376453	0.0453787	0.901808	-0.839921	2.31618	Up	5.4795	6.31942	Ssc.29916.1.A1_at	MND1
7984	0.0140866	0.0898119	0.812454	-1.40697	4.08356	Up	1.99825	3.40522	Ssc.19089.1.A1_at	MNDA
3887	0.00588103	0.0575061	0.877213	-0.2147	1.23949	Up	6.96302	7.17771	Ssc.14217.1.A1_at	MOBKL3
8778	0.0138374	0.0888547	0.814033	-1.28167	3.60267	Up	2.21812	3.49979	Ssc.19849.1.S1_at	MOBP
14691	1.08015e-05	0.00175576	0.99578	-1.43555	4.20196	Up	3.82101	5.25657	Ssc.27197.2.S1_at	MOGAT2
14815	0.00974378	0.0747776	0.842769	-0.454669	1.57565	Up	6.1502	6.60487	Ssc.27307.1.S1_at	MOGS
22147	0.000409436	0.0142794	0.969286	0.694332	2.00237	Down	7.99687	7.30253	Ssc.7742.1.S1_at	MORF4L1
772	0.000403697	0.0142126	0.969517	0.519196	1.68068	Down	6.83448	6.31528	Ssc.10732.1.A1_at	MOSPD2
8537	0.000806969	0.0200648	0.955876	-0.562669	1.75535	Up	5.19494	5.75761	Ssc.19574.1.A1_at	MOV10
18127	0.0106152	0.0778797	0.83614	-0.302801	1.35365	Up	6.75442	7.05722	Ssc.31089.1.A1_at	MPP5
12673	0.0148151	0.0918321	0.807932	-0.33331	1.39558	Up	6.1195	6.45281	Ssc.24953.1.S1_at	MPV17L2
23738	0.00668936	0.0617551	0.86914	-0.344662	1.41151	Up	3.97076	4.31543	Ssc.9543.2.S1_at	MRP63
22907	0.00248443	0.0362736	0.920564	1.52669	4.60291	Down	6.24987	4.72318	Ssc.8555.1.A1_at	MRPL18
18878	0.00210795	0.0328639	0.927015	0.381984	1.46519	Down	6.65436	6.27237	Ssc.3916.1.A1_at	MRPL28
9287	0.00594738	0.0579004	0.876528	-0.306945	1.35927	Up	7.35087	7.65781	Ssc.20954.1.S1_at	MRPL3
21662	0.0037627	0.0453787	0.901832	-0.691213	1.99614	Up	3.88702	4.57824	Ssc.7228.1.A1_at	MRPL3
15224	0.0152803	0.0931626	0.805111	-0.203827	1.22609	Up	6.93555	7.13938	Ssc.2769.1.A1_at	MRPL30
6480	0.00209047	0.0327267	0.927329	-0.632414	1.88215	Up	6.17572	6.80813	Ssc.17523.1.S1_at	MRPL33
6481	0.000273294	0.012391	0.975295	-0.480892	1.61752	Up	6.8411	7.322	Ssc.17523.2.S1_a_at	MRPL33
6347	0.00272957	0.0382627	0.916634	-0.357893	1.43031	Up	6.33217	6.69006	Ssc.17320.1.S1_at	MRPL34
21849	0.0004705	0.0152819	0.966907	-0.319366	1.37626	Up	6.65942	6.97878	Ssc.7450.1.A1_at	MRPL35
22749	2.17587e-05	0.00274762	0.993796	0.384763	1.46927	Down	6.53429	6.14953	Ssc.8382.1.S1_at	MRPL36
10709	0.00109131	0.0232887	0.948242	-1.51993	4.57189	Up	3.76248	5.28241	Ssc.22469.1.A1_at	MRPL50
4669	0.00187371	0.0308467	0.931335	-0.262286	1.2999	Up	7.35871	7.621	Ssc.15679.1.A1_at	MRPL53
8007	0.000583757	0.0172191	0.96286	0.465249	1.59241	Down	7.18729	6.72204	Ssc.1912.1.S1_at	MRPS10
23550	0.00458485	0.0506072	0.891555	-0.625529	1.86923	Up	4.009	4.63453	Ssc.9341.2.S1_at	MRPS12
8475	0.00789276	0.0669067	0.858072	-1.64613	5.18685	Up	2.34832	3.99444	Ssc.19530.1.A1_at	MRPS16
20545	0.00618754	0.059221	0.874084	-0.235426	1.26545	Up	7.33958	7.57501	Ssc.5886.1.S1_at	MRPS17
2440	0.00253241	0.0366767	0.919779	0.335404	1.3985	Down	6.90795	6.57255	Ssc.12554.1.A1_at	MRPS26
3991	0.000633964	0.0179382	0.961189	-0.821994	2.27503	Up	5.5722	6.39419	Ssc.14332.1.A1_at	MRPS36
17144	0.000132755	0.00821026	0.9833	-0.93464	2.5463	Up	3.81542	4.75006	Ssc.30077.1.A1_at	MS4A4A
11704	0.00749305	0.0652807	0.861637	0.303237	1.35423	Down	7.11233	6.8091	Ssc.24063.1.S1_at	MSH6
23906	0.000732274	0.0191485	0.958094	-0.906866	2.47655	Up	4.6429	5.54977	Ssc.9753.2.S1_at	MSRA
1009	0.00111924	0.0237519	0.947549	0.83864	2.31322	Down	5.46824	4.6296	Ssc.11012.1.A1_at	MSRB2
9154	0.00659754	0.0613384	0.870029	-0.268687	1.30825	Up	5.96343	6.23212	Ssc.20653.1.S1_at	MST1R
11262	0.00769058	0.0660528	0.859862	-1.1381	3.12083	Up	2.66671	3.80481	Ssc.23499.1.A1_at	MSTN
9742	2.62876e-05	0.00306611	0.993116	0.793347	2.21078	Down	6.69482	5.90147	Ssc.21547.2.S1_at	MT1E
8233	0.00659619	0.0613384	0.870042	1.31258	3.71574	Down	5.5566	4.24402	Ssc.19304.2.S1_at	MTA2
1255	0.0152484	0.0930459	0.805303	-0.468343	1.59735	Up	5.96367	6.43202	Ssc.11248.1.A1_at	MTMR6
20407	0.00194404	0.0315998	0.93001	0.987785	2.68528	Down	6.89701	5.90922	Ssc.5703.1.A1_at	MTMR9
15943	0.0117378	0.0820811	0.828045	-0.575164	1.77742	Up	4.47247	5.04763	Ssc.28620.1.S1_at	MTRF1
10084	0.00984384	0.0751486	0.841991	0.253435	1.28844	Down	7.56968	7.31624	Ssc.21860.3.A1_at	MTRF1L
16123	0.00136848	0.0263677	0.941709	-0.610035	1.8405	Up	4.57624	5.18628	Ssc.2900.1.A1_at	MTRR
6735	0.0104294	0.0773196	0.837526	0.690191	1.9941	Down	5.67103	4.98084	Ssc.17877.1.A1_at	MUDENG
18048	0.0163001	0.0959388	0.799101	0.231565	1.26057	Down	6.67077	6.43921	Ssc.31007.1.A1_at	MUDENG
20290	0.00217221	0.0334578	0.925874	-0.482955	1.62086	Up	7.00247	7.48543	Ssc.5557.1.S1_at	MUM1L1
11938	0.012248	0.0837781	0.824514	0.504143	1.65557	Down	5.39127	4.88713	Ssc.24264.1.S1_at	MXD4
8053	0.000438566	0.0145839	0.968131	0.857005	2.35609	Down	5.55191	4.69491	Ssc.19164.1.A1_at	MXI1
16348	0.0098738	0.0751943	0.841759	-1.75165	5.76409	Up	1.58018	3.33183	Ssc.29236.1.A1_at	MYBPH
16352	0.00444893	0.0497541	0.893181	-1.26997	3.56074	Up	2.78582	4.05579	Ssc.29241.1.A1_at	MYBPH
16354	0.00279554	0.0387349	0.915608	1.02184	2.77831	Down	4.41582	3.39398	Ssc.29243.1.A1_at	MYBPH
18079	0.000174279	0.00945363	0.980637	-0.477418	1.61191	Up	5.59525	6.07267	Ssc.31042.1.S1_at	MYCBP
11250	0.00169623	0.0293972	0.934795	-0.743849	2.10402	Up	2.93432	3.67817	Ssc.23492.1.A1_at	MYD88
21015	0.00636459	0.0601407	0.872315	-1.70708	5.51285	Up	1.79449	3.50157	Ssc.6463.2.S1_at	MYD88
7669	2.17559e-05	0.00274762	0.993796	0.423226	1.52688	Down	7.72321	7.29999	Ssc.1876.1.S1_at	MYH10
8852	0.00351221	0.0437054	0.905199	1.40271	4.06619	Down	4.87008	3.46738	Ssc.20017.1.A1_at	MYH10
8853	0.000347488	0.0135793	0.971879	2.32628	10.2398	Down	4.43385	2.10756	Ssc.20017.2.S1_at	MYH10
376	0.00240121	0.0356899	0.921943	0.705533	2.02493	Down	7.89621	7.19068	Ssc.10232.1.A1_at	MYLIP
7798	0.0138557	0.0888547	0.813916	-0.968692	2.6345	Up	3.77808	4.74678	Ssc.18885.1.A1_at	MYO1A
23778	0.0110364	0.0793557	0.833047	0.966115	2.62772	Down	4.18946	3.22335	Ssc.9598.1.A1_at	MYO1G
969	0.000782249	0.0199799	0.956598	-0.709297	2.03256	Up	3.69651	4.4058	Ssc.10961.1.S1_at	MYOZ1
11904	0.0124213	0.0843139	0.823335	0.209834	1.23347	Down	6.61733	6.40749	Ssc.24236.1.S1_at	MYST1
11610	0.00280381	0.0387349	0.91548	-1.92845	6.87883	Up	1.35795	3.28639	Ssc.23973.1.S1_at	NAA15
6085	0.00533351	0.0549091	0.883036	-0.224908	1.25221	Up	5.95807	6.18298	Ssc.16961.1.A1_at	NAA50
2496	0.000788852	0.0200119	0.956404	0.67759	1.96913	Down	6.0826	5.40501	Ssc.12628.1.A1_at	NAALADL2
21699	0.0033907	0.0426844	0.906879	-0.251457	1.2859	Up	9.61516	9.86662	Ssc.7264.1.A1_at	NACA
20895	0.0119817	0.0829139	0.826347	-0.854216	2.34953	Up	4.30853	5.16275	Ssc.6313.2.A1_at	NADSYN1
11608	0.01047	0.0774706	0.837222	0.266301	1.30513	Down	6.03633	5.77003	Ssc.23971.1.S1_at	NAE1
23190	0.00547777	0.0554288	0.881471	0.531447	1.70139	Down	5.06374	4.5323	Ssc.8885.1.A1_at	NAGA
17985	0.0173448	0.0985213	0.793169	-0.444199	1.55924	Up	4.90984	5.35404	Ssc.30947.1.A1_at	NAGLU
2481	0.00434204	0.049008	0.894478	-2.16306	8.69768	Up	1.14764	3.3107	Ssc.12607.1.A1_at	NANOS1
3908	0.0118036	0.0822026	0.827585	-2.18322	8.87482	Up	0.859854	3.04307	Ssc.14240.1.A1_at	NAP1L1
3909	0.00217739	0.0334874	0.925783	0.489849	1.63207	Down	6.6334	6.14355	Ssc.14242.1.A1_at	NAP1L1
18784	0.00705188	0.0633444	0.865697	0.279552	1.32254	Down	6.83319	6.55363	Ssc.3802.1.S1_at	NAP1L1
22719	0.00477068	0.0515147	0.889373	0.552375	1.73737	Down	6.13832	5.58595	Ssc.8356.1.A1_at	NAP1L3
18260	0.00215138	0.0333049	0.926242	0.589974	1.80394	Down	6.57825	5.98828	Ssc.3128.1.A1_at	NAPA
12804	0.000194067	0.0101692	0.979474	0.816767	2.26317	Down	6.55739	5.74062	Ssc.25067.1.S1_at	NARF
19446	0.0012408	0.0250115	0.944627	1.25044	3.49189	Down	3.74964	2.4992	Ssc.4563.3.S1_at	NAT10
2960	0.0172748	0.0983052	0.79356	-0.896464	2.45092	Up	4.56795	5.46441	Ssc.13140.1.A1_at	NAT9
20502	0.0166394	0.096706	0.79715	-0.288358	1.33423	Up	7.54565	7.83401	Ssc.5832.1.S1_at	NBL1
20723	0.00345707	0.0432849	0.905958	-0.686709	1.98717	Up	4.4313	5.11801	Ssc.6093.3.A1_at	NCAM1
14318	0.0138579	0.0888547	0.813903	-1.254	3.50433	Up	3.04007	4.29406	Ssc.26811.2.S1_at	NCAPG2
457	0.00178817	0.0300906	0.93298	0.771813	2.16369	Down	5.56716	4.79535	Ssc.10342.1.A1_at	NCK1
458	0.0115629	0.0813651	0.829276	1.46969	4.34788	Down	3.54477	2.07508	Ssc.10346.1.A1_at	NCK1
6412	0.00262564	0.0374453	0.918276	-0.55932	1.74948	Up	7.37253	7.93185	Ssc.17405.2.A1_at	NCKAP5
18159	0.00111178	0.0236263	0.947733	-0.418198	1.51922	Up	5.2825	5.70069	Ssc.31120.2.S1_at	NCOA1
9608	0.0138736	0.0889183	0.813803	0.240774	1.27223	Down	7.66358	7.42281	Ssc.21336.1.A1_at	NCOR1
9991	0.0123164	0.0838883	0.824048	1.38883	4.01016	Down	3.74162	2.35279	Ssc.21771.1.A1_at	NCOR1
14079	0.0003141	0.0132211	0.973369	0.574171	1.77566	Down	6.92543	6.35126	Ssc.26588.1.S1_at	NCOR1
21396	0.00613098	0.0588548	0.874655	0.247216	1.28046	Down	6.73843	6.49122	Ssc.6915.1.A1_at	NDFIP1
21591	0.00762453	0.0658441	0.860453	0.252995	1.28788	Down	6.24999	5.997	Ssc.7155.1.A1_at	NDN
20897	0.014508	0.0907388	0.809822	0.398859	1.49012	Down	5.80985	5.41099	Ssc.6316.1.S1_at	NDST2
9836	0.000681454	0.0185271	0.959667	-0.375509	1.45573	Up	5.68648	6.06198	Ssc.21621.1.A1_s_at	NDUFAF2
22397	0.011611	0.081503	0.828937	-0.555035	1.742	Up	4.7214	5.27644	Ssc.8010.1.S1_at	NDUFAF4
16336	0.000209656	0.0106781	0.978596	-0.408548	1.50463	Up	7.5577	7.96625	Ssc.29223.1.A1_at	NDUFB1
11324	0.00898673	0.0715168	0.848809	-0.230276	1.25895	Up	7.22481	7.45509	Ssc.23542.1.A1_at	NDUFB11
8645	0.000285161	0.0127029	0.974722	-0.41117	1.50858	Up	7.84005	8.25122	Ssc.19655.1.S1_at	NDUFC2
7532	0.00150226	0.0275654	0.938796	0.822314	2.27576	Down	8.01299	7.19067	Ssc.18612.1.S1_at	NEBL
14345	0.000814495	0.0200776	0.955658	0.419179	1.52071	Down	6.18619	5.76701	Ssc.2684.1.S1_at	NEDD1
7198	0.017164	0.0980357	0.79418	-0.214155	1.23881	Up	7.70396	7.91811	Ssc.1833.1.A1_at	NEDD8
20004	0.0110206	0.0793074	0.833162	0.18079	1.19816	Down	6.52766	6.34687	Ssc.5201.1.A1_at	NEFH
8989	0.000308784	0.0130902	0.973613	0.601773	1.82535	Down	7.11873	6.51696	Ssc.20300.1.S1_at	NEFL
8990	0.00552431	0.0556231	0.880971	0.465154	1.59226	Down	6.32416	5.859	Ssc.20300.2.S1_at	NEFL
1572	0.00378935	0.0454825	0.901481	0.92662	2.52596	Down	6.13195	5.20533	Ssc.11561.1.A1_at	NELL2
1573	0.00270704	0.0381569	0.916987	-0.396655	1.48684	Up	6.19772	6.59437	Ssc.11562.1.S1_s_at	NFIC
11617	0.00183152	0.0305579	0.932141	-0.97542	2.65228	Up	2.001	2.97642	Ssc.23982.1.A1_at	NFKBIB
15760	0.00492105	0.0523979	0.887642	-0.379702	1.46185	Up	6.24643	6.62614	Ssc.28384.1.A1_at	NFKBIB
8099	0.00307228	0.0408436	0.911438	-0.693461	2.00063	Up	4.80903	5.50249	Ssc.19199.3.S1_at	NGFR
8105	0.0130784	0.0866546	0.818946	0.426975	1.53261	Down	7.09251	6.66553	Ssc.19204.1.A1_at	NGFR
21497	5.64224e-05	0.00506592	0.989534	0.733113	2.08155	Down	7.2685	6.53539	Ssc.7039.1.A1_at	NGFRAP1
21498	0.00101439	0.0224154	0.950199	-0.419199	1.52074	Up	7.76625	8.18545	Ssc.7040.1.A1_at	NGFRAP1
18205	0.0134574	0.0881738	0.816473	0.47632	1.61014	Down	5.45514	4.97882	Ssc.31168.1.S1_at	NIPSNAP1
9540	0.000240862	0.0115008	0.976926	0.466003	1.59361	Down	7.73919	7.27319	Ssc.21267.1.S1_at	NIPSNAP3A
5721	0.017085	0.0978079	0.794624	-0.320132	1.37731	Up	5.2299	5.55004	Ssc.16504.1.S1_at	NKAP
12593	0.00105602	0.0228987	0.949131	0.700854	2.01547	Down	5.95596	5.25511	Ssc.24880.1.S1_at	NKTR
15192	0.0118874	0.0826333	0.827001	0.407428	1.50295	Down	5.83099	5.42357	Ssc.27633.1.S1_at	NKTR
5023	0.0138074	0.0888547	0.814224	-1.25335	3.50204	Up	2.52145	3.77479	Ssc.15954.1.S1_at	NKX6-2
5028	0.0167095	0.0968194	0.79675	-1.25889	3.5215	Up	1.4738	2.73268	Ssc.15957.1.S1_at	NKX6-2
23244	4.25133e-05	0.00419084	0.991037	-0.72329	2.0612	Up	5.49194	6.21523	Ssc.8948.1.A1_at	NLRC5
5774	0.00125753	0.0251826	0.944237	-0.400333	1.49232	Up	5.73457	6.13491	Ssc.16567.1.S1_a_at	NME3
2411	0.00363804	0.0446125	0.903492	-0.894736	2.44669	Up	8.9016	9.79633	Ssc.12508.1.A1_at	NMU
12971	2.07506e-05	0.0027099	0.993956	-0.228876	1.25719	Up	5.95049	6.17937	Ssc.25220.1.S1_at	NOL10
1037	0.0146892	0.091571	0.808704	0.238366	1.26917	Down	7.35854	7.12018	Ssc.11045.1.S1_at	NOL7
10427	0.0132651	0.087477	0.817722	0.530556	1.69988	Down	3.93063	3.40007	Ssc.22176.1.A1_at	NOP16
19855	8.44786e-06	0.00143672	0.996315	-0.957917	2.60626	Up	6.72759	7.6855	Ssc.5041.1.A1_at	NOP2
9965	0.00810613	0.0679415	0.856211	-0.407336	1.50281	Up	5.85456	6.2619	Ssc.21735.1.S1_s_at	NPHP1
6177	0.0138875	0.0889698	0.813715	0.425976	1.53108	Down	5.03847	4.61249	Ssc.17073.2.S1_at	NPR1
12641	0.0153492	0.0932495	0.804698	0.391399	1.47905	Down	4.90734	4.51594	Ssc.24926.1.S1_at	NPR1
16768	0.00604338	0.0583843	0.875545	0.315254	1.37061	Down	6.34305	6.0278	Ssc.29672.1.A1_at	NR1H4
16776	0.00114073	0.0239092	0.947021	0.961795	2.61639	Down	5.32014	4.35835	Ssc.29679.1.A1_at	NR1H4
4836	0.00336212	0.0425613	0.907278	-1.51612	4.55452	Up	2.21686	3.73298	Ssc.15842.1.A1_at	NR1I2
6731	0.00373117	0.0451388	0.902249	0.532996	1.70403	Down	6.78141	6.24841	Ssc.17872.1.A1_at	NR2F2
8543	0.000108264	0.00728728	0.985056	0.531853	1.70208	Down	7.80087	7.26902	Ssc.19579.1.A1_at	NR2F2
8545	0.00033493	0.0135765	0.972431	0.733731	2.08284	Down	6.47183	5.7381	Ssc.19579.3.S1_at	NR2F2
23029	0.00407853	0.0471329	0.897753	0.256682	1.29263	Down	5.89613	5.63945	Ssc.8684.1.A1_at	NR2F2
4979	0.00899388	0.0715168	0.848751	0.516943	1.67689	Down	5.75543	5.23849	Ssc.15928.1.S1_at	NR3C1
10443	0.00632485	0.0599134	0.87271	-2.0872	8.06228	Up	1.76811	3.85531	Ssc.22191.1.A1_at	NRAP
23416	0.00757775	0.0657117	0.860872	0.41147	1.50904	Down	5.31299	4.90151	Ssc.9188.1.A1_at	NSL1
19618	0.0109768	0.079136	0.833481	0.253117	1.28803	Down	7.21047	6.95735	Ssc.4781.1.S1_at	NSMCE1
6358	0.00984639	0.0751486	0.841972	-0.174477	1.19062	Up	6.15712	6.3316	Ssc.17330.2.A1_at	NSMCE4A
3554	0.000973464	0.0220683	0.95127	0.233855	1.26346	Down	7.5723	7.33844	Ssc.13776.1.S1_at	NT5C2
6544	0.00812917	0.0680235	0.856012	-0.256356	1.29221	Up	5.95281	6.20916	Ssc.17628.1.S1_at	NTPCR
4791	0.00950867	0.0738772	0.844616	0.992758	2.69867	Down	6.78257	5.78981	Ssc.15803.1.S1_at	NTRK2
14280	0.00286933	0.0393095	0.914476	-2.37886	10.7926	Up	2.44673	4.82559	Ssc.26778.1.S1_at	NUDCD2
14039	0.00676314	0.0619528	0.868431	-0.643004	1.90219	Up	4.65466	5.29767	Ssc.26546.1.S1_at	NUDCD3
3256	0.012099	0.0834237	0.825536	0.832154	2.29826	Down	5.06505	4.23289	Ssc.13453.3.A1_at	NUDT15
3260	0.000107218	0.00726591	0.985135	0.840171	2.31676	Down	5.21026	4.37009	Ssc.13457.1.A1_at	NUDT15
3261	0.0059274	0.0578101	0.876734	0.559613	1.75	Down	5.56575	5.00613	Ssc.13458.1.A1_at	NUDT15
3264	0.00797734	0.0673051	0.857331	0.311854	1.36595	Down	6.02801	5.71616	Ssc.13462.1.A1_at	NUDT15
3272	0.00150655	0.027601	0.938704	0.439774	1.55236	Down	6.44992	6.01014	Ssc.13469.1.A1_at	NUDT15
15228	0.000377318	0.0139346	0.970605	0.603887	1.82922	Down	8.12551	7.52162	Ssc.27699.1.A1_at	NUDT4
1200	0.0169863	0.097462	0.79518	0.398279	1.48926	Down	6.01954	5.62126	Ssc.11186.1.S1_at	NUDT7
9977	0.00415902	0.0477084	0.896741	0.887627	2.42936	Down	4.77299	3.88536	Ssc.21750.1.A1_at	NUDT8
11086	0.017724	0.0994541	0.791068	-0.35879	1.4316	Up	6.86662	7.22541	Ssc.23132.1.A1_at	NUDT9
21470	0.00422486	0.0481384	0.895921	0.387581	1.47341	Down	7.04902	6.66144	Ssc.7000.1.S1_at	NUMA1
11088	0.012723	0.0854207	0.821303	0.650871	1.91721	Down	8.03435	7.38348	Ssc.23133.1.A1_at	NUP133
9938	3.27615e-05	0.00352519	0.992231	-0.482906	1.62078	Up	6.0777	6.56061	Ssc.21710.1.A1_at	NUP37
341	0.000157982	0.00890729	0.981643	1.17224	3.22922	Down	5.67194	4.4997	Ssc.10193.1.A1_at	NVL
1952	0.015492	0.0937462	0.803845	-0.78302	2.18807	Up	5.95149	6.73451	Ssc.11979.1.A1_at	NXT1
24041	3.15119e-07	0.000150464	0.999401	3.57087	35.5474	Down	6.25123	2.68036	Ssc.9939.1.A1_at	O3FAR1
8881	0.00467034	0.0511177	0.890545	-0.184647	1.20279	Up	9.2041	9.38874	Ssc.20080.1.S1_at	OAZ1
23414	0.0108565	0.0788412	0.83436	-0.344483	1.41126	Up	5.7216	6.06608	Ssc.9187.2.S1_a_at	OAZ2
1813	0.0128465	0.0858278	0.820479	1.14662	3.14753	Down	4.00228	2.85567	Ssc.11810.1.A1_at	OBSCN
16661	0.00984066	0.0751486	0.842016	-0.476	1.60962	Up	5.85192	6.32792	Ssc.29568.2.A1_at	ODF3B
15479	0.00837571	0.0689566	0.853899	0.655964	1.927	Down	5.57344	4.91748	Ssc.28083.1.A1_at	OFD1
820	0.0104482	0.0773839	0.837385	0.339497	1.40424	Down	6.51449	6.17499	Ssc.10789.1.A1_at	OGDHL
11220	0.00447644	0.049782	0.892849	-0.821452	2.2738	Up	7.52829	8.34974	Ssc.2345.1.S1_at	OGDHL
22389	4.96864e-09	4.46577e-06	0.99994	0.545508	1.72548	Down	7.92639	7.38088	Ssc.8000.1.A1_at	OGT
4020	0.00818708	0.0681195	0.855512	-0.689241	1.9922	Up	4.59939	5.28864	Ssc.14361.1.A1_at	OLFM1
4023	0.00818916	0.0681195	0.855495	0.222698	1.24944	Down	6.49664	6.27394	Ssc.14366.1.S1_at	OLFM1
21820	0.0166772	0.096763	0.796934	-1.03968	2.82831	Up	2.49653	3.53621	Ssc.7416.1.A1_at	OPA3
8779	0.0158423	0.0944814	0.801771	-2.06598	7.893	Up	2.15859	4.22457	Ssc.19852.1.S1_at	OPALIN
5187	0.00271562	0.0382064	0.916852	-2.18842	8.92114	Up	1.96405	4.15248	Ssc.16068.1.A1_at	OR1J4
5177	0.000417703	0.0143996	0.968954	-1.23312	3.4319	Up	4.57296	5.80607	Ssc.16063.1.S1_at	OR1M1
5184	0.00449134	0.0499092	0.89267	-0.884689	2.42223	Up	4.09388	4.97857	Ssc.16066.1.S1_at	OR1M1
5190	0.00148304	0.0273789	0.939206	-2.01763	7.52046	Up	1.99135	4.00897	Ssc.16069.1.S1_at	OR7A17
16283	0.00186973	0.0308467	0.93141	0.432528	1.54115	Down	7.02646	6.59393	Ssc.29169.1.A1_at	ORC4
1440	0.000415446	0.0143941	0.969044	-2.34315	10.414	Up	2.66152	5.00467	Ssc.11428.1.A1_at	ORMDL1
20905	0.00584044	0.0573138	0.877634	-0.24891	1.28263	Up	7.90184	8.15075	Ssc.6331.1.S1_at	ORMDL2
20067	0.00859713	0.0698721	0.852031	0.401463	1.49401	Down	6.97376	6.5723	Ssc.5289.1.S1_at	ORMDL3
23687	0.00108094	0.0231673	0.948502	0.308206	1.36098	Down	7.36108	7.05287	Ssc.9485.1.A1_at	OSBPL1A
15063	2.68e-05	0.00307887	0.993043	1.43043	4.18049	Down	6.06176	4.63133	Ssc.27522.1.S1_at	OSBPL3
19857	0.00468189	0.0511614	0.89041	0.617132	1.8536	Down	6.66635	6.04922	Ssc.5043.1.A1_at	OSBPL5
10224	0.015063	0.0923777	0.806422	-0.316336	1.37209	Up	5.44896	5.7653	Ssc.21974.3.S1_a_at	OSGEP
20310	0.000756505	0.0194924	0.957363	1.91855	6.81107	Down	5.28727	3.36872	Ssc.5580.1.S1_at	OSTF1
20810	0.000956302	0.0219806	0.951726	0.512237	1.66902	Down	5.8989	5.38667	Ssc.6194.1.S1_at	OXNAD1
14585	0.0173326	0.0985213	0.793237	-0.860652	2.3647	Up	4.02239	4.88304	Ssc.27096.1.A1_at	OXR1
4656	0.0120662	0.0832738	0.825762	3.19848	24.4952	Down	6.4911	3.29262	Ssc.15668.1.A1_at	OXT
2544	0.00854191	0.0696828	0.852494	0.428557	1.53504	Down	5.78145	5.3529	Ssc.1269.2.S1_at	PAAF1
21378	0.00822122	0.0681628	0.855219	-0.723717	2.06208	Up	5.75542	6.47914	Ssc.6896.1.A1_at	PACRG
22482	0.0136062	0.0883706	0.815513	-0.38981	1.4767	Up	6.44687	6.83668	Ssc.8104.1.A1_at	PACRGL
22485	0.0122436	0.0837781	0.824545	0.328833	1.38935	Down	6.40681	6.07798	Ssc.8107.1.A1_at	PACRGL
5748	0.00955722	0.0739737	0.844232	0.378615	1.46026	Down	7.38625	7.00764	Ssc.16537.1.S1_at	PACSIN2
12286	0.00174736	0.029831	0.93378	0.542801	1.72082	Down	5.90702	5.36422	Ssc.2459.1.S1_at	PAK1IP1
7137	0.00739933	0.0650456	0.862488	-0.685035	1.98384	Up	3.99302	4.67806	Ssc.18261.1.S1_at	PALLD
13680	0.00689744	0.0628183	0.867151	-0.93814	2.55522	Up	4.01275	4.95089	Ssc.26219.1.S1_at	PANK2
2891	0.00509171	0.0533546	0.885711	0.522895	1.6869	Down	7.50833	6.98543	Ssc.13060.3.A1_a_at	PAPD5
13479	0.0133416	0.0876787	0.817223	-0.429036	1.53578	Up	5.64916	6.0782	Ssc.2600.1.S1_at	PAQR8
3607	0.00997137	0.0754525	0.841006	0.403751	1.49743	Down	5.33552	4.93177	Ssc.1382.1.S1_at	PARD3
11796	0.000325859	0.0134646	0.972836	0.803732	2.23386	Down	5.90454	5.10081	Ssc.24146.1.A1_at	PARD6G
9041	0.00645499	0.0607206	0.871423	-0.739604	2.09511	Up	6.31795	7.05756	Ssc.20404.1.S1_at	PARP1
13359	0.0063357	0.059979	0.872602	-0.378147	1.45958	Up	5.90819	6.28634	Ssc.25815.1.A1_at	PARP3
6818	0.000468024	0.0152476	0.967001	0.754047	2.12558	Down	5.58746	4.83341	Ssc.17953.1.S1_at	PARP4
8079	0.00502227	0.0529225	0.886492	-0.255915	1.29164	Up	6.32851	6.58443	Ssc.19185.1.S1_at	PATL1
442	0.00616163	0.059063	0.874345	0.325377	1.38455	Down	5.3191	4.99373	Ssc.10318.1.A1_at	PAXIP1
15368	0.0004534	0.0149627	0.967557	0.379747	1.46191	Down	7.47492	7.09517	Ssc.27965.1.A1_at	PBX4
22460	0.016223	0.0956323	0.799547	0.422167	1.52526	Down	7.2616	6.83943	Ssc.808.1.S1_at	PCCA
15164	0.000744262	0.01934	0.957731	-1.93127	6.89827	Up	2.35885	4.29012	Ssc.27608.1.S1_at	PCDH11X
343	0.00280207	0.0387349	0.915507	1.52989	4.61767	Down	5.2071	3.67721	Ssc.10195.1.A1_at	PCF11
344	0.000386995	0.0140321	0.970202	0.524979	1.69042	Down	7.56827	7.04329	Ssc.10198.1.A1_at	PCF11
12371	1.68634e-05	0.00238577	0.994607	0.479593	1.61542	Down	7.60629	7.1267	Ssc.24677.1.S1_at	PCM1
21620	0.0135242	0.088268	0.81604	0.491481	1.63474	Down	5.6636	5.17212	Ssc.7189.1.A1_at	PCM1
13621	0.0027358	0.0382798	0.916536	-1.75021	5.75581	Up	1.88785	3.63806	Ssc.26153.1.A1_at	PCNT
20873	1.63292e-06	0.000530854	0.998512	0.851326	2.34275	Down	6.1261	5.27478	Ssc.6277.1.A1_at	PCNT
21022	0.00262938	0.0374453	0.918217	1.17701	3.24465	Down	6.89289	5.71589	Ssc.6475.1.A1_at	PCOLCE
20603	0.000958452	0.0219806	0.951668	0.503728	1.65488	Down	6.57351	6.06978	Ssc.5954.2.S1_at	PCSK1N
11241	5.00836e-05	0.00469479	0.990195	-1.02678	2.79206	Up	4.72207	5.74886	Ssc.23484.2.S1_at	PDCD4
18413	0.0129271	0.0862138	0.819944	-0.279906	1.32301	Up	6.82463	7.10453	Ssc.3333.1.S1_at	PDCD5
10931	5.70268e-05	0.00506592	0.989472	-0.426825	1.53238	Up	7.12288	7.5497	Ssc.22818.1.S1_at	PDCL3
11189	3.41542e-05	0.00359902	0.992052	-0.55519	1.74227	Up	6.88068	7.43587	Ssc.23363.1.S1_at	PDE4DIP
15369	0.00407795	0.0471329	0.897761	-1.06319	2.8956	Up	5.4668	6.52999	Ssc.27966.1.S1_at	PDE4DIP
7974	7.19847e-05	0.00575857	0.988041	0.870616	2.38838	Down	4.93647	4.06585	Ssc.19076.1.S1_at	PDE8A
22523	0.00685712	0.0626172	0.867534	-0.71894	2.05226	Up	5.9625	6.68144	Ssc.8152.1.A1_a_at	PDE9A
1626	0.00078447	0.0199799	0.956533	0.314992	1.37025	Down	7.31424	6.99925	Ssc.1162.1.S1_at	PDGFRL
2542	0.00204723	0.0323732	0.92811	-2.03531	7.65465	Up	2.01947	4.05478	Ssc.12687.1.A1_at	PDLIM3
18768	1.10333e-05	0.00177109	0.995731	0.751433	2.12004	Down	8.00115	7.24971	Ssc.3783.1.S1_at	PDLIM5
18769	0.00137799	0.0264509	0.941498	0.435118	1.54515	Down	7.50327	7.06815	Ssc.3783.2.S1_at	PDLIM5
14741	0.00937053	0.0732857	0.845713	0.216712	1.24199	Down	6.7856	6.56889	Ssc.27240.1.S1_at	PDRG1
16608	0.0109682	0.079136	0.833544	0.466091	1.59375	Down	6.0283	5.56221	Ssc.29512.1.A1_at	PDS5A
734	0.00663165	0.0614482	0.869698	0.898004	2.4547	Down	7.40307	6.50506	Ssc.10686.1.S1_at	PDZRN4
21617	0.000865643	0.0208235	0.954203	1.07846	2.94014	Down	6.27448	5.19602	Ssc.7186.1.A1_at	PDZRN4
19640	0.00304079	0.0406488	0.911902	1.61728	5.03936	Down	4.48382	2.86654	Ssc.4815.1.A1_at	PEAR1
5884	0.0103145	0.0768025	0.838391	-0.303112	1.35407	Up	7.09907	7.40219	Ssc.1669.1.S1_at	PEF1
1292	0.00189929	0.0311041	0.93085	2.25746	9.55874	Down	7.38708	5.12963	Ssc.11281.1.A1_at	PENK
19713	3.23342e-10	4.94049e-07	0.999987	1.24502	3.47301	Down	7.74717	6.50215	Ssc.4897.1.A1_at	PEPD
1669	0.00654803	0.0611181	0.870511	-0.351693	1.42147	Up	9.02813	9.37982	Ssc.11670.2.S1_at	PERP
2371	0.00325891	0.041861	0.908737	0.28495	1.3297	Down	6.50886	6.22391	Ssc.12464.1.A1_at	PEX11B
19399	0.00447382	0.049782	0.892881	-0.493844	1.6386	Up	5.06973	5.56358	Ssc.4502.1.S1_at	PEX14
13443	0.00362577	0.0444978	0.903657	-0.370397	1.44831	Up	5.92974	6.30013	Ssc.25938.1.A1_at	PEX2
2649	0.0136162	0.0883706	0.815448	-0.266926	1.30594	Up	5.90624	6.17316	Ssc.12804.1.S1_at	PEX7
18798	0.0164914	0.0965072	0.797998	-0.17474	1.19094	Up	6.70342	6.87816	Ssc.3817.1.A1_at	PFDN1
22640	0.0115123	0.0812585	0.829634	0.211003	1.23492	Down	7.20738	6.99637	Ssc.8274.1.A1_at	PFN2
11642	0.00976693	0.074858	0.842589	0.229185	1.25758	Down	6.77109	6.5419	Ssc.24006.2.A1_at	PGLYRP2
5086	0.0176305	0.0993704	0.791584	0.343659	1.4101	Down	6.18236	5.83871	Ssc.15997.1.S1_at	PGR
23957	0.00244104	0.0359324	0.92128	-1.22083	3.38999	Up	3.69764	4.91847	Ssc.9822.1.A1_at	PGRMC1
12681	0.0139413	0.089165	0.813373	-0.37262	1.45153	Up	4.66768	5.0403	Ssc.2496.2.S1_at	PHF1
14862	0.00165357	0.0290409	0.935654	1.08708	2.96559	Down	5.9331	4.84602	Ssc.27344.1.A1_at	PHF14
13043	0.0032115	0.0415819	0.909415	0.292031	1.33914	Down	6.33151	6.03947	Ssc.25278.1.A1_at	PHF2
9232	0.00393599	0.0465387	0.899572	0.489781	1.63196	Down	6.26689	5.77711	Ssc.20849.1.A1_at	PHF20L1
15372	0.0082047	0.0681511	0.855361	0.511745	1.6682	Down	4.62106	4.10932	Ssc.27969.1.A1_at	PHF20L1
4400	0.00943724	0.0735693	0.845182	-1.88178	6.56516	Up	1.67531	3.55708	Ssc.15301.1.S1_at	PHF7
17882	0.000494461	0.0155473	0.966015	0.56651	1.76211	Down	6.19464	5.62813	Ssc.30838.1.A1_at	PHIP
20429	0.00407416	0.0471329	0.897808	-0.841269	2.31931	Up	3.50028	4.34155	Ssc.5730.1.A1_at	PHKA2
16972	0.0135644	0.0883069	0.815782	-1.26165	3.53125	Up	2.76923	4.03088	Ssc.29888.1.A1_at	PHKG1
1748	0.0036839	0.0448668	0.902878	0.288206	1.33403	Down	6.808	6.5198	Ssc.11748.1.S1_at	PHLDB1
22507	0.00142657	0.0269418	0.940427	0.813222	2.25516	Down	7.55602	6.7428	Ssc.8141.1.A1_at	PHYH
22509	1.44261e-05	0.00214003	0.995051	0.605261	1.83173	Down	7.61933	7.01407	Ssc.8143.1.A1_at	PHYH
10259	0.0100142	0.0757027	0.840677	-0.56859	1.76578	Up	5.16359	5.73218	Ssc.22015.1.A1_at	PHYHD1
1405	0.00242003	0.0357466	0.921629	0.459338	1.58303	Down	6.42108	5.96175	Ssc.11395.1.S1_at	PI4K2A
17070	7.84509e-07	0.000299672	0.999008	1.76938	5.86722	Down	6.23563	4.46625	Ssc.29997.1.A1_at	PI4K2B
3190	0.00385304	0.0458508	0.900647	-0.573032	1.77364	Up	6.48574	7.05877	Ssc.13391.1.S1_at	PIK3C3
4245	0.00204131	0.0323732	0.928218	-0.409142	1.50553	Up	7.35361	7.76275	Ssc.15015.1.S1_at	PIK3C3
17137	0.00405879	0.0471247	0.898003	2.26391	9.62066	Down	4.08815	1.82424	Ssc.3007.2.S1_at	PIK3CB
786	0.0154642	0.0936896	0.80401	0.313624	1.36838	Down	7.79158	7.47796	Ssc.10754.1.A1_at	PIK3R1
19939	0.00346269	0.0432963	0.90588	-0.644747	1.9055	Up	3.78854	4.43329	Ssc.5125.1.A1_at	PIM2
15805	1.54806e-05	0.00225271	0.994855	-0.297426	1.34639	Up	6.0859	6.38333	Ssc.28431.1.A1_at	PIN4
18901	8.46264e-06	0.00143672	0.996311	1.24189	3.46215	Down	5.98134	4.73945	Ssc.3940.1.S1_at	PION
18902	2.35261e-11	6.28212e-08	0.999997	1.21665	3.37585	Down	7.41113	6.19448	Ssc.3940.2.A1_at	PION
7029	0.000300381	0.0129652	0.974002	0.460137	1.58429	Down	7.41611	6.95597	Ssc.1817.1.S1_at	PIP4K2C
8045	0.0109041	0.0788815	0.834011	-1.36059	3.89848	Up	2.21083	3.57142	Ssc.19156.1.A1_at	PIPOX
2611	0.00672399	0.0618134	0.868807	-1.00117	2.72146	Up	3.58654	4.58771	Ssc.12768.1.A1_at	PITPNC1
17660	0.0065728	0.0612745	0.87027	0.5017	1.65153	Down	6.36347	5.86177	Ssc.3063.1.S1_at	PITRM1
20532	0.0123307	0.0838883	0.823951	-0.293527	1.34115	Up	5.66935	5.96287	Ssc.5870.1.S1_at	PKD1
1028	0.00971997	0.0747062	0.842955	0.621724	1.86214	Down	5.05481	4.43309	Ssc.11036.1.S1_at	PKIB
7448	0.0166457	0.096706	0.797114	-0.7134	2.04092	Up	4.51065	5.22405	Ssc.18551.1.S1_at	PKIG
10328	0.00198098	0.0319286	0.929324	1.21859	3.38242	Down	7.76708	6.54849	Ssc.22078.1.A1_at	PLA2G10
12189	0.001153	0.0240026	0.946722	-0.874034	2.39656	Up	3.68527	4.5593	Ssc.24490.2.A1_at	PLA2G1B
1960	0.000750677	0.0194146	0.957537	-1.39327	4.02801	Up	2.68861	4.08189	Ssc.11989.2.A1_at	PLA2G4D
9904	0.00445522	0.0497541	0.893105	0.367147	1.44361	Down	6.68533	6.31819	Ssc.2168.1.S1_at	PLCE1
11669	0.000712767	0.0189403	0.958691	0.455245	1.57656	Down	5.82954	5.3743	Ssc.24033.1.A1_at	PLCE1
6677	0.00997509	0.0754525	0.840978	0.339866	1.40476	Down	7.7661	7.42624	Ssc.17824.1.A1_at	PLEK
6678	0.0142944	0.0902895	0.811151	0.250815	1.28507	Down	7.65541	7.4046	Ssc.17824.2.A1_at	PLEK
12567	0.00619777	0.059221	0.873981	0.313242	1.36785	Down	7.26058	6.94734	Ssc.2486.1.S1_at	PLEKHG3
6415	0.00052022	0.0162335	0.965079	-0.429171	1.53598	Up	5.57184	6.00101	Ssc.17410.1.A1_at	PLK1S1
6416	0.00498184	0.0527877	0.88695	-0.435424	1.54562	Up	5.12466	5.56009	Ssc.17410.2.S1_at	PLK1S1
6419	0.0163408	0.0960301	0.798866	0.29272	1.34007	Down	6.58767	6.29495	Ssc.17417.1.S1_at	PLK1S1
2575	0.00405215	0.0470848	0.898087	-0.364502	1.4398	Up	6.9058	7.2703	Ssc.12720.1.S1_at	PLLP
11561	0.0158094	0.0943593	0.801964	0.495917	1.642	Down	6.20322	5.7073	Ssc.23929.1.A1_at	PLSCR1
11563	0.0168288	0.0970688	0.796072	-0.949117	2.58343	Up	3.6066	4.55572	Ssc.23932.1.S1_at	PLSCR1
8993	0.00211913	0.0329489	0.926815	-0.326434	1.38602	Up	5.87796	6.20439	Ssc.20312.1.S1_a_at	PMM1
564	0.00770559	0.0660703	0.859728	0.457393	1.57995	Down	6.1986	5.7412	Ssc.10488.1.A1_at	PMM2
6126	0.00663915	0.0614565	0.869626	-0.483424	1.62162	Up	4.3223	4.80572	Ssc.16995.1.S1_at	PNKD
3676	0.0150574	0.0923777	0.806456	0.358532	1.43123	Down	9.01374	8.65521	Ssc.13913.1.S1_at	PNMT
20200	0.0164713	0.0964986	0.798113	0.360976	1.43473	Down	7.65831	7.29733	Ssc.5447.1.A1_at	PNMT
17549	0.0172616	0.0983052	0.793634	-0.726307	2.06743	Up	4.6157	5.34201	Ssc.30510.1.A1_at	POC1B
13670	0.00330499	0.0420821	0.908083	0.369156	1.44651	Down	7.27023	6.90108	Ssc.26208.1.S1_at	POGZ
7400	0.000611688	0.0175783	0.961922	-0.719438	2.05328	Up	4.48432	5.20376	Ssc.18502.1.S1_at	POLA2
23816	0.00105851	0.0229086	0.949068	0.396169	1.48612	Down	6.42003	6.02386	Ssc.9651.1.A1_a_at	POLDIP2
9059	0.00771984	0.0661183	0.859602	0.260772	1.29793	Down	7.15972	6.89895	Ssc.20440.1.S1_at	POLDIP3
22433	9.30619e-05	0.00670724	0.98624	-1.49389	4.45441	Up	3.51584	5.00973	Ssc.8053.1.S1_at	POLL
6222	0.00282411	0.0389449	0.915168	0.440005	1.55271	Down	7.70794	7.26793	Ssc.17186.1.S1_a_at	POLR2B
15351	0.00155612	0.0280386	0.93766	0.259404	1.29616	Down	6.27592	6.01651	Ssc.27945.1.S1_at	POLR3A
17678	0.00200747	0.0321857	0.928836	0.330591	1.39179	Down	6.44664	6.11605	Ssc.30650.1.A1_at	POMGNT1
10025	0.0108398	0.078795	0.834482	-1.7381	5.68652	Up	3.09207	4.83016	Ssc.21810.1.S1_at	PON3
6876	0.0043558	0.0490687	0.89431	-0.845221	2.32849	Up	5.05185	5.89707	Ssc.18011.1.S1_at	POPDC3
22865	0.000295719	0.0129098	0.974221	-0.894664	2.44651	Up	5.38658	6.28124	Ssc.8508.1.S1_at	POT1
5117	0.00256757	0.0370454	0.919209	-2.28956	9.87055	Up	1.68213	3.97169	Ssc.16019.2.A1_a_at	POU1F1
10117	0.0117963	0.0821893	0.827636	-1.63135	5.11075	Up	2.69078	4.32213	Ssc.21888.1.S1_at	POU3F3
7182	0.00897847	0.0715168	0.848877	-0.747487	2.11169	Up	7.80696	8.55444	Ssc.18307.1.A1_at	PPA1
14224	0.0026533	0.0376076	0.917836	0.501163	1.65064	Down	4.91656	4.4154	Ssc.26722.1.S1_at	PPA2
5051	0.0167636	0.0968754	0.796442	-0.796986	2.21884	Up	3.84123	4.63821	Ssc.15972.1.S1_at	PPARD
9276	0.00257762	0.0371203	0.919047	-1.3465	3.84396	Up	5.59747	6.94397	Ssc.20942.1.S1_at	PPDPF
19630	0.00837617	0.0689566	0.853895	-0.25023	1.28432	Up	5.65996	5.91019	Ssc.4800.1.S1_a_at	PPFIA4
4370	2.59423e-06	0.000720699	0.998079	1.95358	7.05392	Down	8.89971	6.94613	Ssc.1527.2.A1_at	PPFIBP1
21634	0.00624404	0.0594428	0.873516	0.394591	1.48378	Down	6.90476	6.51017	Ssc.7200.1.A1_at	PPFIBP1
13958	0.00148367	0.0273789	0.939192	0.343541	1.40993	Down	5.52892	5.18538	Ssc.26461.1.S1_at	PPFIBP2
20325	0.0173859	0.0985703	0.79294	0.41658	1.51677	Down	7.75196	7.33538	Ssc.5600.1.S1_at	PPFIBP2
22428	0.000332845	0.0135765	0.972523	-0.304456	1.35589	Up	9.19904	9.5035	Ssc.8046.1.A1_at	PPIA
21845	0.00749109	0.0652807	0.861654	-0.344733	1.41161	Up	6.76008	7.10482	Ssc.7446.1.S1_a_at	PPID
3847	0.00790612	0.066963	0.857955	1.35431	3.87408	Down	5.31867	3.96436	Ssc.14173.1.S1_at	PPIF
5686	0.00261738	0.0374453	0.918408	-0.587415	1.79933	Up	4.1379	4.72531	Ssc.16456.2.S1_at	PPIG
12533	0.00674313	0.0618436	0.868623	-0.414154	1.51309	Up	5.61414	6.0283	Ssc.24825.1.A1_at	PPIL4
3502	0.000407057	0.0142794	0.969381	0.381237	1.46409	Down	6.39409	6.01286	Ssc.13719.1.A1_at	PPM1B
3512	0.0155967	0.0939333	0.803222	-0.36768	1.44438	Up	4.42051	4.78819	Ssc.13732.1.A1_at	PPM1B
10787	0.0136896	0.0885563	0.814977	0.419717	1.52153	Down	7.83443	7.41472	Ssc.22555.1.A1_at	PPOX
9944	3.59185e-10	4.98922e-07	0.999986	-1.07258	2.92292	Up	6.43037	7.50295	Ssc.21716.1.A1_at	PPP1CA
9945	2.92657e-05	0.00324188	0.992698	-0.790827	2.20522	Up	5.98832	6.77915	Ssc.21716.2.S1_at	PPP1CA
9952	1.71542e-05	0.00240465	0.994556	1.23101	3.4247	Down	4.69867	3.46766	Ssc.21722.1.A1_at	PPP1CA
20932	0.00127327	0.0253649	0.943872	0.457806	1.5806	Down	6.43318	5.97537	Ssc.6362.2.S1_at	PPP1R12C
4338	0.0169839	0.097462	0.795194	-1.47459	4.36923	Up	1.51706	2.99165	Ssc.15240.1.S1_at	PPP1R13L
1252	0.00311111	0.0410716	0.910869	-0.332207	1.39404	Up	6.59333	6.92554	Ssc.11245.1.S1_at	PPP1R7
3711	0.000126688	0.00803204	0.98372	-0.347975	1.4162	Up	8.27249	8.62046	Ssc.13983.1.S1_at	PPP2CA
502	0.0161478	0.0954127	0.799984	0.178481	1.1954	Down	7.87695	7.69847	Ssc.104.1.S1_at	PPP2R2A
21272	0.0141195	0.0898119	0.812247	0.324771	1.38371	Down	7.52248	7.19771	Ssc.6764.2.S1_at	PPP3CA
13259	0.00556574	0.05564	0.880528	0.29456	1.34254	Down	6.87127	6.57671	Ssc.25651.1.S1_at	PPP3CB
11574	0.00155518	0.0280386	0.937679	0.343143	1.40937	Down	8.86899	8.52585	Ssc.23943.1.S1_at	PPP6R3
14752	0.0112487	0.0803147	0.831515	-0.601629	1.82509	Up	4.19609	4.79772	Ssc.27247.1.S1_at	PPPDE1
5736	0.00811605	0.0679874	0.856125	0.378865	1.46063	Down	5.42444	5.04558	Ssc.16528.1.S1_at	PQLC2
2072	0.000225956	0.0109952	0.97771	-0.531622	1.70169	Up	5.80514	6.33676	Ssc.12110.1.S1_at	PRCC
12447	0.0150423	0.0923777	0.806548	-1.7283	5.6311	Up	2.18904	3.91734	Ssc.24740.1.A1_at	PRDM1
16471	0.00131652	0.0258491	0.94288	1.65056	5.20992	Down	3.33564	1.68508	Ssc.29364.1.A1_at	PRDM6
19475	0.000691329	0.0186521	0.959357	-0.501459	1.65113	Up	7.78656	8.28802	Ssc.460.1.S1_at	PRDX5
10265	0.00381709	0.0456005	0.901117	-0.743496	2.10328	Up	5.43044	6.17394	Ssc.2202.3.S1_at	PREB
537	0.0106405	0.0778797	0.835952	0.713238	2.04059	Down	6.66976	5.95652	Ssc.10449.1.S1_at	PREP
22344	0.00831708	0.0686551	0.854398	-0.517573	1.67795	Up	6.24664	6.76421	Ssc.7947.1.A1_at	PREPL
22346	1.11277e-05	0.00177109	0.995711	1.52272	4.58468	Down	6.01026	4.48754	Ssc.7950.1.A1_at	PREPL
480	0.00704816	0.0633444	0.865731	-1.14107	3.13012	Up	2.22388	3.36495	Ssc.10373.2.S1_at	PREX1
13370	0.0102112	0.0764856	0.839173	-0.642934	1.90205	Up	4.75858	5.40152	Ssc.25836.1.S1_at	PRG3
10430	0.00188932	0.0309969	0.931038	-0.433108	1.54204	Up	5.75285	6.18596	Ssc.22180.1.A1_at	PRIM2
10431	0.00447663	0.049782	0.892847	-0.432695	1.54141	Up	5.51737	5.95007	Ssc.22180.2.S1_at	PRIM2
5447	7.90078e-05	0.00609696	0.987417	-0.766795	2.15286	Up	5.42666	6.19346	Ssc.16257.1.S1_at	PRKAA2
3648	0.00477529	0.0515281	0.88932	-0.407142	1.50252	Up	5.68929	6.09644	Ssc.13872.1.S1_at	PRKACA
15980	0.00502924	0.0529301	0.886414	-0.757723	2.13341	Up	4.26651	5.02423	Ssc.287.1.S1_a_at	PRKAG3
21727	0.0119092	0.0826409	0.826849	1.492	4.44599	Down	3.54351	2.05151	Ssc.7296.1.A1_at	PRKAR1A
3048	0.00528127	0.0546844	0.883608	-1.24987	3.4899	Up	6.36791	7.61778	Ssc.13232.1.A1_at	PRKD2
15140	0.0128218	0.0857003	0.820644	0.258463	1.29494	Down	6.4219	6.16344	Ssc.27591.1.S1_at	PRMT10
23665	5.18095e-05	0.00477403	0.990011	1.60196	4.96274	Down	6.21549	4.61353	Ssc.9461.1.A1_at	PRPF39
2989	0.015936	0.0947077	0.801221	-0.638112	1.8929	Up	7.08043	7.71854	Ssc.13172.1.A1_at	PRPS1
19417	0.000163397	0.0090786	0.981304	0.48718	1.62772	Down	7.37011	6.88293	Ssc.4521.2.S1_at	PRPS2
8075	0.00254877	0.0368438	0.919513	0.785302	2.19307	Down	8.03255	7.24724	Ssc.19182.1.A1_at	PRR15L
14111	0.0167315	0.096834	0.796625	1.59307	4.91883	Down	4.64166	3.04859	Ssc.26617.1.A1_at	PRRX1
6775	0.0168569	0.0971577	0.795912	1.40762	4.0862	Down	4.02981	2.62219	Ssc.17912.1.A1_s_at	PRRX2
23973	0.000403354	0.0142126	0.969531	1.34347	3.83234	Down	5.77957	4.4361	Ssc.9849.1.S1_at	PRSS16
2900	0.00906558	0.0719107	0.848167	-1.64997	5.20681	Up	0.710645	2.36061	Ssc.13069.1.A1_at	PRSS27
11828	0.000392719	0.0140858	0.969966	-0.679914	1.97371	Up	5.17876	5.85867	Ssc.24175.1.A1_at	PSEN2
19045	0.0103751	0.0770271	0.837934	-0.306804	1.35908	Up	6.66857	6.97537	Ssc.4123.2.A1_at	PSMC2
4216	0.000116501	0.00766767	0.984447	0.418261	1.51932	Down	6.32827	5.91	Ssc.1481.1.S1_at	PSMD1
8642	0.00062383	0.0178164	0.961521	0.502952	1.6536	Down	7.01869	6.51573	Ssc.19651.1.S1_at	PSMD14
8731	0.00357565	0.0441893	0.904335	-0.511475	1.66775	Up	5.42612	5.93759	Ssc.19756.1.S1_at	PSMG3
4589	0.00847209	0.0693353	0.853083	-0.505202	1.65732	Up	5.86613	6.37134	Ssc.15591.1.S1_at	PSMG4
12339	0.0106604	0.0779727	0.835805	0.443468	1.5581	Down	5.91184	5.46837	Ssc.24643.1.A1_at	PSTK
7780	0.00645273	0.0607206	0.871445	-1.79894	6.04325	Up	1.34849	3.14743	Ssc.18868.1.S1_at	PTCH1
14118	0.00638436	0.0602902	0.872119	-0.492572	1.63652	Up	6.07144	6.56401	Ssc.26624.1.S1_at	PTER
13382	0.00210247	0.0328473	0.927113	-1.0883	2.96924	Up	4.12532	5.21362	Ssc.25850.1.A1_at	PTGES3
10083	0.000390146	0.0140677	0.970072	-0.30829	1.3611	Up	9.34459	9.65288	Ssc.21860.2.S2_at	PTMA
1166	0.0171349	0.0979553	0.794344	-0.359614	1.43278	Up	6.57856	6.93817	Ssc.11158.1.A1_at	PTP4A2
1168	0.000353464	0.0136728	0.97162	-0.644434	1.90491	Up	5.67207	6.3165	Ssc.11158.3.S1_at	PTP4A2
4509	0.00818978	0.0681195	0.855489	0.580395	1.78674	Down	7.21672	6.63633	Ssc.15469.2.S1_at	PTPLAD1
10923	0.00955215	0.0739737	0.844272	-0.505214	1.65734	Up	8.95504	9.46025	Ssc.22795.1.A1_at	PTPN11
20654	5.08551e-05	0.00473804	0.990112	0.282709	1.32672	Down	8.17909	7.89638	Ssc.6015.1.A1_at	PTPN12
20734	0.0029449	0.0400325	0.913332	1.40715	4.0843	Down	4.70183	3.29468	Ssc.6106.1.S1_at	PTPN20B
23353	0.00966571	0.074481	0.84338	0.420849	1.52325	Down	7.30738	6.88653	Ssc.9101.1.A1_at	PTPN20B
16379	0.0117483	0.0821169	0.827972	0.755424	2.12851	Down	5.26161	4.50618	Ssc.29266.1.A1_at	PTPN3
5675	0.0016489	0.0289922	0.935749	0.400615	1.49274	Down	7.36286	6.96224	Ssc.16444.1.S1_at	PTPRK
6751	0.00378104	0.0454542	0.90159	1.12239	3.07219	Down	3.39374	2.27135	Ssc.17894.1.A1_at	PTRH1
3314	0.00177539	0.0299415	0.93323	0.267758	1.30703	Down	7.78036	7.5126	Ssc.13518.1.A1_at	PTS
1637	0.000897017	0.0212675	0.953332	-0.857691	2.35771	Up	5.39547	6.25316	Ssc.11630.1.S1_at	PTTG1
18141	0.00248159	0.0362736	0.92061	-0.876863	2.40335	Up	3.70655	4.58341	Ssc.31105.1.A1_at	PUS10
16018	0.000982911	0.0221779	0.951021	-0.559237	1.74934	Up	4.37019	4.92943	Ssc.2881.1.S1_at	PUSL1
19062	0.0109002	0.0788815	0.83404	-0.232322	1.26153	Up	6.70932	6.94164	Ssc.4138.2.S1_at	PVRL4
19400	0.00535215	0.0549305	0.882832	0.644131	1.90433	Down	6.2288	5.58467	Ssc.4503.1.A1_at	PWP1
3087	0.0017249	0.029613	0.934224	-0.377186	1.45818	Up	5.07676	5.45395	Ssc.1327.1.S1_at	PWP2
1031	0.00769501	0.0660537	0.859823	-0.423206	1.52685	Up	7.67258	8.09578	Ssc.1104.1.S1_at	PYGL
22061	0.0156884	0.0940544	0.802678	0.353594	1.42418	Down	7.36511	7.01152	Ssc.7659.1.A1_at	QKI
20303	0.00283716	0.0389851	0.914967	-0.851001	2.34199	Up	4.50849	5.35949	Ssc.5570.2.S1_a_at	RAB11B
3067	0.014348	0.0904205	0.810816	0.34255	1.40854	Down	5.42044	5.07789	Ssc.13251.1.A1_at	RAB11FIP2
11185	0.0115172	0.0812585	0.829599	-1.42741	4.16787	Up	2.51813	3.94554	Ssc.23356.1.A1_at	RAB19
13698	0.00334925	0.0425039	0.907459	0.43416	1.54367	Down	6.06484	5.63068	Ssc.26239.1.S1_at	RAB24
3833	0.0136168	0.0883706	0.815444	-0.610794	1.84189	Up	3.92738	4.53817	Ssc.14156.1.A1_at	RAB3GAP1
9010	0.0158948	0.0945731	0.801462	0.390455	1.47765	Down	7.27542	6.88497	Ssc.20352.1.S1_at	RAB3GAP2
12645	0.00915696	0.0721948	0.847427	-0.354861	1.42598	Up	5.64483	5.99969	Ssc.2493.1.S1_at	RAB3IP
12618	0.00115372	0.0240026	0.946705	-0.780375	2.18229	Up	4.37732	5.1577	Ssc.24907.1.S1_at	RAB8A
9548	0.000223032	0.0109576	0.977867	-0.850403	2.34059	Up	4.71746	5.56786	Ssc.21275.3.S1_at	RABEP1
10772	0.00405227	0.0470848	0.898086	0.490918	1.63382	Down	5.86606	5.37514	Ssc.22534.1.S1_at	RABIF
3743	0.000438436	0.0145839	0.968136	0.701644	2.01707	Down	5.56475	4.8631	Ssc.14035.1.S1_at	RAD50
3583	0.0157034	0.0940544	0.80259	-0.414729	1.51396	Up	4.59441	5.00914	Ssc.13793.1.A1_at	RAD51AP1
17441	0.00991438	0.0752541	0.841445	0.274414	1.31576	Down	6.42595	6.15154	Ssc.30400.1.A1_at	RAD51C
19265	0.0152758	0.0931626	0.805138	0.220563	1.24678	Down	7.4914	7.27083	Ssc.4341.1.A1_at	RAF1
4600	0.000217756	0.0108201	0.978152	0.641562	1.89945	Down	6.13288	5.49132	Ssc.1560.1.S1_at	RALA
19656	0.0157102	0.0940544	0.802549	0.376386	1.45701	Down	6.04524	5.66885	Ssc.4835.1.S1_at	RALB
11858	0.00376316	0.0453787	0.901826	-0.783236	2.18854	Up	4.31168	5.09491	Ssc.24201.1.A1_at	RALBP1
4863	0.00034281	0.0135793	0.972083	-1.29714	3.65882	Up	1.24398	2.54112	Ssc.15853.2.S1_at	RAMP3
3672	0.00556784	0.05564	0.880505	-0.224943	1.25225	Up	8.83479	9.05973	Ssc.13909.1.A1_at	RAN
12956	0.000534603	0.0163835	0.964565	0.684448	1.98268	Down	6.2763	5.59185	Ssc.2521.1.S1_at	RAP1GAP
2990	0.00700212	0.0631584	0.866163	-0.446611	1.56301	Up	5.1694	5.61601	Ssc.13173.1.A1_at	RAP1GDS1
912	0.00107887	0.0231673	0.948554	0.60483	1.83094	Down	6.81702	6.21219	Ssc.10907.1.A1_at	RAPGEF2
21034	0.00376882	0.0453787	0.901751	-0.337018	1.40076	Up	6.62325	6.96027	Ssc.6488.1.S1_at	RAPSN
4818	0.0174979	0.0989851	0.792318	-1.10894	3.03116	Up	2.42901	3.53795	Ssc.15829.1.S1_at	RARA
3944	2.21698e-11	6.28212e-08	0.999997	0.753005	2.12337	Down	6.73598	5.98297	Ssc.14280.1.S1_at	RARRES1
3946	0.00588254	0.0575061	0.877198	0.404084	1.49793	Down	6.31049	5.90641	Ssc.14281.2.S1_at	RARRES1
3950	0.0141166	0.0898119	0.812266	-1.49481	4.45851	Up	2.44988	3.94469	Ssc.14285.1.A1_at	RARRES1
12075	0.00988402	0.0751943	0.84168	-0.200218	1.22167	Up	7.84535	8.04557	Ssc.24387.1.S1_at	RARS
608	0.017425	0.0987237	0.792723	0.193732	1.21377	Down	7.37994	7.18621	Ssc.10534.3.A1_a_at	RASA2
2778	0.00715897	0.0639306	0.864698	-0.951136	2.58865	Up	2.93916	3.89029	Ssc.12942.1.A1_at	RASAL2
21103	2.01613e-08	1.33936e-05	0.999869	1.16036	3.19109	Down	6.5456	5.38524	Ssc.6564.1.S1_at	RASL11A
1267	1.9883e-06	0.000620004	0.998341	-1.43332	4.19259	Up	5.34363	6.77695	Ssc.11258.1.A1_at	RASSF2
805	0.00411786	0.0473505	0.897257	0.318752	1.37541	Down	6.1343	5.81555	Ssc.10771.1.A1_at	RBBP6
973	0.00238852	0.0356051	0.922156	0.281867	1.3256	Down	9.0426	8.76073	Ssc.10966.1.A1_at	RBBP7
[truncated: 657 more rows]

## Sheet: q<0.1 deleted control annotated
ID	p values	q values	ub.ppde	difference	FC	dir	lsm.12yp(d12York preg)	lsm.12mp(d12Meishan preg)	Affy	has_gsymb (gene symbol)	Delete
23746	0.00483858	0.0518515	0.888588	0.356284	1.42801	Down	6.81436	6.45808	Ssc.9551.1.S1_at	A2LD1
5796	0.00865649	0.0700194	0.851535	0.472642	1.60423	Down	8.66722	8.19458	Ssc.16603.1.A1_at	A2M
20044	4.9812e-05	0.00469479	0.990224	1.05595	2.87472	Down	7.10171	6.04575	Ssc.5260.1.A1_at	AATF
9758	0.00762509	0.0658441	0.860448	0.500738	1.64994	Down	7.02601	6.52527	Ssc.2156.1.S1_at	ABCA3
12843	0.00702919	0.0632812	0.865909	0.635376	1.88773	Down	5.96046	5.32508	Ssc.25103.1.S1_at	ABCG2
10410	0.00897202	0.0715168	0.84893	0.314681	1.36982	Down	5.87072	5.55604	Ssc.22158.1.S1_at	ABHD13
9556	0.0103186	0.0768025	0.83836	0.732058	2.07935	Down	5.99403	5.26197	Ssc.21283.1.S1_at	ACAD8
19178	0.00131187	0.0258308	0.942985	0.367373	1.44394	Down	7.6464	7.27902	Ssc.4263.1.A1_at	ACO2
2741	0.000305181	0.0129888	0.973779	2.34853	10.4701	Down	5.11276	2.76424	Ssc.12904.1.A1_at	ACOX2
19930	3.54633e-05	0.00368612	0.991886	0.687157	1.98806	Down	7.6145	6.92734	Ssc.5117.1.A1_at	ACP1
19931	0.0017518	0.0298734	0.933693	0.922105	2.51458	Down	6.30901	5.38691	Ssc.5117.2.S1_at	ACP1
6382	0.00121647	0.0247168	0.9452	0.703524	2.02086	Down	6.2135	5.50998	Ssc.1735.1.S1_at	ACSL1
11850	0.00325701	0.041861	0.908764	0.206662	1.22957	Down	6.03193	5.82527	Ssc.24196.1.S1_at	ACSM3
738	0.000390373	0.0140677	0.970062	0.599334	1.82091	Down	5.9797	5.38036	Ssc.10695.1.A1_at	ACSS3
739	0.0170723	0.0977861	0.794695	0.493788	1.63851	Down	5.577	5.08322	Ssc.10695.2.S1_at	ACSS3
9398	0.0136101	0.0883706	0.815487	0.312788	1.36723	Down	7.10425	6.79146	Ssc.2113.1.S1_at	ACTR10
16269	0.000107471	0.00726591	0.985116	1.33875	3.81426	Down	6.65813	5.31938	Ssc.29157.1.A1_at	ADAM9
2278	0.00841951	0.0692055	0.853527	0.436608	1.54745	Down	9.48993	9.05332	Ssc.12365.1.A1_at	ADAMTS1
11805	0.00181672	0.0305038	0.932427	1.03067	2.80293	Down	4.64376	3.61309	Ssc.24153.1.S1_at	ADSSL1
6101	0.016573	0.096706	0.79753	0.389471	1.4762	Down	6.3647	5.97523	Ssc.16978.2.S1_at	AFAP1
22437	0.0137239	0.0886282	0.814757	0.8403	2.31706	Down	4.7492	3.9089	Ssc.8058.1.A1_at	AFG3L2
11747	0.0148327	0.0919042	0.807824	0.218555	1.24428	Down	6.73395	6.51539	Ssc.24102.1.S1_at	AGFG1
18255	0.00335548	0.0425124	0.907372	0.312594	1.36697	Down	7.20204	6.88945	Ssc.31209.1.A1_at	AGTPBP1
4832	0.00297206	0.0400649	0.912924	0.381514	1.4645	Down	6.76889	6.38738	Ssc.1584.1.A1_at	AIM1L
22634	0.0161321	0.0954127	0.800075	0.32478	1.38373	Down	7.88256	7.55778	Ssc.8269.1.A1_at	AK5
2418	0.00326846	0.0418916	0.908601	0.874539	2.39777	Down	5.64463	4.77009	Ssc.12521.1.A1_at	AKAP13
5791	8.8051e-05	0.00644311	0.98665	0.534203	1.70609	Down	6.68978	6.15558	Ssc.16590.1.S1_at	AKAP17A
10815	0.0136777	0.0885169	0.815053	0.419278	1.52086	Down	5.21448	4.79521	Ssc.22598.2.A1_a_at	AKAP8L
775	0.0146425	0.09143	0.808991	1.02861	2.79718	Down	4.43387	3.40526	Ssc.10737.1.S1_at	AKTIP
14192	0.0171274	0.0979553	0.794386	1.37096	3.93912	Down	4.19738	2.82643	Ssc.26690.1.A1_at	ALDH1L2
6304	0.00370106	0.0449167	0.902649	0.732668	2.08062	Down	6.9834	6.25074	Ssc.17284.1.A1_at	ALDH7A1
16813	6.57364e-06	0.00125552	0.996791	0.798949	2.2232	Down	7.11523	6.31628	Ssc.29719.1.A1_at	ALDOB
7875	0.0130698	0.0866373	0.819003	0.282885	1.32695	Down	6.47674	6.19386	Ssc.1897.1.A1_at	ALG13
23692	0.002899	0.03962	0.914025	0.575165	1.77742	Down	6.38105	5.80589	Ssc.9489.2.A1_at	ALG13
10581	1.19338e-06	0.000434147	0.998749	0.539966	1.71595	Down	7.40558	6.86562	Ssc.22333.2.A1_at	ALG2
3837	0.00337116	0.0425954	0.907152	0.496072	1.64226	Down	5.27409	4.77802	Ssc.14160.1.S1_at	ALKBH1
20494	0.0128021	0.085658	0.820775	0.742604	2.1014	Down	5.51034	4.76774	Ssc.5822.1.S1_at	ALOX5AP
3404	0.00482359	0.0517933	0.888761	0.573325	1.77416	Down	5.62848	5.05516	Ssc.13610.1.A1_at	ANKRD26
6701	0.00536392	0.0549684	0.882704	0.306605	1.3588	Down	6.12727	5.82066	Ssc.17843.1.A1_at	ANKRD32
11851	0.0136279	0.0883813	0.815373	0.361553	1.43556	Down	6.65731	6.29576	Ssc.24196.2.S1_a_at	ANKRD32
10131	0.00486683	0.0520018	0.888263	1.03165	2.8057	Down	4.0711	3.03944	Ssc.2190.1.A1_at	ANKZF1
16912	0.0102581	0.0766818	0.838818	0.218898	1.2447	Down	6.08043	5.86153	Ssc.2982.1.S1_at	AP4M1
13558	0.0057299	0.0566103	0.878789	0.510993	1.66695	Down	7.08046	6.56946	Ssc.26092.1.A1_at	APH1A
1698	2.02641e-05	0.00269239	0.994034	0.687139	1.98802	Down	8.62539	7.93825	Ssc.11694.1.S1_at	APOB
3222	0.000212328	0.0107385	0.978449	0.692443	1.99859	Down	7.83897	7.14653	Ssc.1342.1.S1_at	APOE
23103	3.47796e-07	0.000161034	0.999367	0.573677	1.77478	Down	6.73455	6.16087	Ssc.8779.1.A1_at	APOOL
16639	0.0147093	0.091571	0.80858	0.48014	1.6163	Down	5.52392	5.04378	Ssc.29545.1.A1_at	AQP10
20904	0.00599331	0.0581795	0.876057	0.719252	2.0529	Down	5.90716	5.18791	Ssc.6330.1.A1_at	ARAP3
21100	0.000133009	0.00821026	0.983283	0.746107	2.10878	Down	5.89309	5.14699	Ssc.6560.3.S1_at	ARFGAP3
15845	0.000855084	0.0207056	0.9545	0.879055	2.40862	Down	5.52712	4.64806	Ssc.28468.1.A1_at	ARHGAP29
17215	0.000672535	0.0184333	0.959949	0.560987	1.7524	Down	5.98778	5.42679	Ssc.30159.1.A1_at	ARHGEF26
1451	0.000872237	0.0208749	0.954019	2.168	8.74083	Down	7.05088	4.88288	Ssc.11437.1.A1_at	ARHGEF6
12100	0.0158842	0.0945731	0.801524	0.480311	1.61658	Down	5.9782	5.49789	Ssc.24407.1.S1_at	ARID4A
4281	8.65391e-05	0.00644311	0.986775	0.899841	2.45921	Down	5.06507	4.16523	Ssc.15128.1.S1_at	ARID4B
4282	0.00774344	0.066172	0.859392	0.602535	1.82674	Down	4.88316	4.28063	Ssc.15128.2.S1_at	ARID4B
18264	1.18101e-07	6.44474e-05	0.999652	0.89369	2.44413	Down	5.83316	4.93947	Ssc.3132.1.S1_at	ARL2
22140	0.0147052	0.091571	0.808606	0.226283	1.25393	Down	7.63615	7.40987	Ssc.7735.2.S1_at	ARPC1A
766	0.00102655	0.0225038	0.949885	0.660644	1.93604	Down	6.27017	5.60953	Ssc.10726.1.A1_at	ARPC4-TTLL3
10765	1.99686e-08	1.33936e-05	0.99987	0.638973	1.89453	Down	6.73403	6.09506	Ssc.22527.1.A1_at	ARRDC1
3760	0.0175713	0.0992168	0.791911	0.296558	1.34522	Down	7.65344	7.35689	Ssc.1407.1.A1_at	ASAP1
23875	0.000369242	0.0138961	0.970945	0.593637	1.81056	Down	6.94931	6.35567	Ssc.9726.1.A1_at	ASB8
3496	0.000132626	0.00821026	0.983309	0.59344	1.8102	Down	6.72939	6.13595	Ssc.13713.1.A1_at	ASH1L
2295	0.000482639	0.0154277	0.966453	0.470888	1.60142	Down	7.30634	6.83546	Ssc.12384.1.A1_at	ASPA
17334	0.00273441	0.0382798	0.916558	1.00046	2.71952	Down	6.0548	5.05434	Ssc.30284.1.A1_at	ATF7IP
4185	0.00371526	0.0450176	0.90246	1.18764	3.27935	Down	5.26207	4.07443	Ssc.1456.1.S1_at	ATG4A
10100	0.00784228	0.0666069	0.858517	0.388922	1.47539	Down	6.54581	6.15688	Ssc.21876.1.S1_at	ATM
22375	0.00390772	0.046357	0.899937	0.50404	1.65539	Down	7.35336	6.84932	Ssc.7985.1.S1_at	ATP2B1
18181	0.000146318	0.0086466	0.982392	2.77582	16.0518	Down	7.87469	5.09887	Ssc.31143.1.A1_at	ATP2C1
6276	0.0105887	0.0778582	0.836337	0.206477	1.22934	Down	8.17324	7.96676	Ssc.17253.1.S1_at	ATP5G2
23015	0.00317462	0.0413878	0.909947	0.185539	1.20387	Down	8.85112	8.66558	Ssc.867.1.A1_at	ATP6V0E1
21860	0.0150518	0.0923777	0.80649	0.235855	1.26599	Down	6.72384	6.48799	Ssc.7462.1.S1_at	ATP6V1B2
4242	0.00566868	0.0562431	0.879434	0.43286	1.54166	Down	7.58529	7.15243	Ssc.14999.1.A1_at	ATP6V1C2
18198	0.00594678	0.0579004	0.876534	0.371427	1.4498	Down	8.19063	7.8192	Ssc.31160.1.A1_s_at	ATP6V1C2
19522	0.0130078	0.0863973	0.819411	0.439056	1.55124	Down	5.90259	5.46354	Ssc.4659.1.S1_at	ATPAF1
16747	0.00319996	0.0415763	0.909581	0.843441	2.32435	Down	5.37582	4.53238	Ssc.29653.1.A1_at	AZI2
16764	0.0156494	0.0940249	0.80291	0.365189	1.44079	Down	6.01812	5.65293	Ssc.29669.1.S1_at	AZI2
16285	0.00419471	0.0479748	0.896296	0.802663	2.23148	Down	5.02459	4.22192	Ssc.29171.1.A1_at	AZIN1
16509	0.0109104	0.0788815	0.833965	1.56943	4.80389	Down	4.35208	2.78265	Ssc.29402.1.A1_at	B3GALT2
22426	6.55758e-05	0.00532959	0.988636	1.02064	2.77496	Down	6.58168	5.56105	Ssc.8044.1.A1_at	BAALC
3444	0.0123796	0.0841057	0.823618	0.284767	1.32945	Down	7.54561	7.26085	Ssc.13649.1.S1_at	BAG3
15996	0.00206078	0.0325273	0.927864	0.722565	2.05971	Down	5.7848	5.06223	Ssc.28738.1.A1_at	BAZ2B
394	0.00830607	0.0686012	0.854492	0.523903	1.68861	Down	6.75991	6.236	Ssc.1026.1.S1_at	BBX
4504	0.00344963	0.0432391	0.90606	0.650775	1.91703	Down	5.71296	5.06218	Ssc.15463.1.S1_at	BCLAF1
14420	0.0136337	0.0883818	0.815336	0.381459	1.46442	Down	8.30752	7.92606	Ssc.26919.1.S1_at	BCLAF1
19093	0.017702	0.0993704	0.79119	0.569554	1.76748	Down	6.16633	5.59677	Ssc.4168.1.A1_at	BCLAF1
22777	1.74721e-05	0.00242695	0.994501	1.12201	3.07103	Down	5.32421	4.2022	Ssc.8415.1.A1_at	BECN1
18713	2.63627e-10	4.94049e-07	0.999988	1.27881	3.59237	Down	6.0917	4.81289	Ssc.3714.1.S1_a_at	BEX2
8037	0.00176496	0.0299297	0.933434	0.26513	1.3036	Down	6.60988	6.34475	Ssc.19150.1.S1_s_at	BID
9948	0.0115244	0.0812585	0.829548	0.240438	1.27181	Down	6.2942	6.05376	Ssc.21719.1.A1_at	BIRC2
10540	0.00671325	0.0618134	0.86891	1.34877	3.85268	Down	4.70699	3.35822	Ssc.22288.1.A1_at	BIRC6
22950	0.000394228	0.0141068	0.969904	0.574975	1.77709	Down	7.10684	6.53187	Ssc.8602.1.A1_at	BLNK
19116	0.00549164	0.0554324	0.881322	0.305843	1.35777	Down	7.73706	7.43122	Ssc.4196.1.A1_at	BMP2
16777	2.79379e-06	0.000735993	0.997999	0.735477	2.08648	Down	6.45136	5.71588	Ssc.2968.1.S1_at	BPHL
13178	0.000957829	0.0219806	0.951685	0.651384	1.91819	Down	7.09317	6.44178	Ssc.25505.1.S1_at	BPTF
17014	0.000651435	0.0181967	0.960623	0.463239	1.58921	Down	6.22572	5.76248	Ssc.29930.1.A1_at	BRCA2
13094	3.68944e-05	0.00375817	0.991708	0.490281	1.63278	Down	7.21385	6.72357	Ssc.2537.1.A1_at	BRD4
23964	0.00117004	0.0241164	0.94631	0.456077	1.57787	Down	7.52904	7.07296	Ssc.9835.1.A1_at	BRI3
17928	0.0059494	0.0579004	0.876508	0.422706	1.52609	Down	6.84846	6.42576	Ssc.30882.2.S1_at	BROX
3064	0.00129029	0.0255374	0.943479	0.340391	1.4055	Down	8.2473	7.90691	Ssc.13248.1.A1_at	BRPF1
7099	0.000377608	0.0139346	0.970593	1.72331	5.60306	Down	4.77336	3.05004	Ssc.18223.1.A1_at	BTBD6
4377	4.78228e-05	0.00453855	0.99044	0.74704	2.11074	Down	6.36423	5.61719	Ssc.15276.1.S1_at	C10orf116
12123	5.83024e-05	0.0050819	0.989344	0.757107	2.1321	Down	5.45234	4.69523	Ssc.24426.1.S1_at	C10orf118
13137	0.000116632	0.00766767	0.984437	0.556313	1.74423	Down	8.53859	7.98227	Ssc.25441.2.S1_a_at	C12orf35
13138	0.000717361	0.0189662	0.95855	0.431938	1.54024	Down	8.20333	7.77139	Ssc.25441.2.S1_at	C12orf35
15792	0.000378474	0.0139346	0.970556	2.22615	9.26417	Down	5.07566	2.84951	Ssc.28416.1.A1_at	C13orf38
20401	0.00764666	0.0658441	0.860254	1.13763	3.11936	Down	4.1739	3.03627	Ssc.5693.1.A1_at	C14orf147
6453	0.0133598	0.0877235	0.817105	0.317865	1.37419	Down	7.24184	6.92397	Ssc.17478.1.A1_at	C14orf153
9012	8.48005e-05	0.00641439	0.986921	0.714004	2.04215	Down	7.86567	7.15166	Ssc.20353.1.S1_at	C14orf156
15025	0.00291526	0.0397356	0.913779	0.520068	1.68214	Down	5.41533	4.89526	Ssc.27489.1.S1_at	C15orf39
18065	0.0155729	0.0939168	0.803363	0.421061	1.52358	Down	5.92268	5.50162	Ssc.31025.2.S1_at	C16orf5
14095	0.00325487	0.041861	0.908795	0.849757	2.33908	Down	4.7502	3.90044	Ssc.26605.1.S1_at	C16orf93
21158	0.00592877	0.0578101	0.87672	0.378182	1.45963	Down	6.0227	5.64452	Ssc.6627.1.A1_at	C17orf59
9846	0.00654702	0.0611181	0.870521	0.301823	1.35232	Down	6.21598	5.91416	Ssc.2163.1.A1_at	C19orf24
3039	0.010056	0.075728	0.840357	0.486899	1.62726	Down	7.38705	6.90015	Ssc.13224.1.A1_at	C1GALT1C1
20635	0.000224734	0.0109952	0.977775	0.816936	2.26355	Down	6.28784	5.47091	Ssc.5989.1.S1_at	C1orf112
14506	0.0148985	0.0920781	0.807423	0.629446	1.87657	Down	5.37913	4.74968	Ssc.2701.2.S1_at	C1orf198
1112	0.0127104	0.0854207	0.821387	0.364368	1.4396	Down	6.53308	6.16872	Ssc.11105.1.S1_at	C1orf55
7004	0.00206984	0.0325706	0.9277	1.2828	3.60674	Down	4.4663	3.1835	Ssc.18140.2.S1_a_at	C1orf74
23965	0.0134487	0.0881548	0.816529	0.482077	1.61944	Down	6.18095	5.69887	Ssc.9836.1.A1_at	C1QTNF4
23958	0.00599048	0.0581795	0.876086	0.494529	1.63973	Down	8.74915	8.25462	Ssc.983.1.S1_at	C1R
14289	0.00783289	0.066575	0.8586	0.265885	1.30459	Down	5.95976	5.69388	Ssc.26786.1.S1_at	C1S
8087	0.000118901	0.00773082	0.984273	0.837266	2.31004	Down	5.96525	5.12799	Ssc.19192.2.A1_at	C20orf108
18690	0.00427632	0.0485121	0.895285	0.296294	1.34487	Down	6.75135	6.45506	Ssc.3688.2.S1_at	C20orf11
18847	0.00912797	0.0720887	0.847661	1.25787	3.51791	Down	7.2393	5.98143	Ssc.3880.1.S1_at	C20orf30
11412	4.63539e-05	0.00444088	0.990602	0.906172	2.47483	Down	5.78545	4.87927	Ssc.23789.1.S1_at	C20orf70
17557	0.00558151	0.0557012	0.880359	0.77497	2.17053	Down	4.97168	4.19671	Ssc.30517.1.A1_at	C20orf85
11132	0.0161617	0.0954552	0.799903	0.288856	1.3349	Down	6.22711	5.93826	Ssc.23250.1.S1_at	C22orf13
2401	0.0153155	0.0932319	0.8049	1.07504	2.93011	Down	5.43757	4.36253	Ssc.12498.1.S1_at	C2CD4A
194	0.0107316	0.078269	0.835278	0.55865	1.74831	Down	6.37179	5.81314	Ssc.10004.1.A1_at	C2orf67
[truncated: 2,135 more rows]
