# Supplementary material for: Endometrial gene expression profiling in pregnant Meishan and Yorkshire pigs on day 12 of gestation
Source: BMC Genomics. 2014 Feb 24;15:156. doi: 10.1186/1471-2164-15-156 (PMC3940021; doi:10.1186/1471-2164-15-156)
Supplement: Additional file 2: Table S2 — A and B: GO analysis pathways. [file 1471-2164-15-156-S2.xlsx]

## Sheet: A- Y is higher
Annotation Cluster 1	Enrichment Score: 6.656828114351348
Category	Term	Count	%	PValue	Genes	List Total	Pop Hits	Pop Total	Fold Enrichment	Bonferroni	Benjamini	FDR
GOTERM_CC_FAT	GO:0031974~membrane-enclosed lumen	157	16.2863	8.82992e-10	MORF4L1, XPO1, A2M, STK38, SURF6, SRP68, FOXO1, TBP, INTS3, MMRN1, CTNNB1, INTS9, APOB, BRPF1, GATA6, MRPL36, DDX21, OGT, LUC7L3, KRR1, IKBKAP, MTA2, NVL, VEGFC, PCF11, PPP1CA, JUN, HRASLS, RPS15, CSTB, EDF1, TFB1M, SIP1, PCCA, CROT, DEAF1, FUS, HMGB1, ME3, FZR1, GLUD1, CHEK1, ELK3, WT1, CXXC1, DAZAP1, RPS25, SFRS18, MEIS2, DDX46, FRG1, HARS2, HOXA10, NAT10, OLFM1, FN1, DNMT3A, TAF1, DHX9, MRPS26…	679	1856	12782	1.59239	4.62688e-07	4.62688e-07	1.27992e-06
GOTERM_CC_FAT	GO:0043233~organelle lumen	154	15.9751	1.36202e-09	MORF4L1, XPO1, A2M, STK38, SURF6, SRP68, FOXO1, TBP, INTS3, MMRN1, CTNNB1, INTS9, APOB, BRPF1, GATA6, MRPL36, DDX21, OGT, LUC7L3, KRR1, IKBKAP, MTA2, NVL, VEGFC, PCF11, PPP1CA, JUN, RPS15, CSTB, EDF1, TFB1M, SIP1, PCCA, CROT, DEAF1, FUS, HMGB1, ME3, FZR1, GLUD1, CHEK1, ELK3, WT1, CXXC1, DAZAP1, RPS25, SFRS18, MEIS2, DDX46, FRG1, HARS2, HOXA10, NAT10, OLFM1, FN1, DNMT3A, TAF1, DHX9, MRPS26, MLL, E…	679	1820	12782	1.59286	7.13697e-07	3.56849e-07	1.97429e-06
GOTERM_CC_FAT	GO:0070013~intracellular organelle lumen	150	15.5602	3.1643e-09	MORF4L1, XPO1, STK38, SURF6, SRP68, FOXO1, TBP, INTS3, CTNNB1, INTS9, APOB, BRPF1, GATA6, MRPL36, DDX21, OGT, LUC7L3, KRR1, IKBKAP, MTA2, NVL, PCF11, PPP1CA, JUN, RPS15, CSTB, EDF1, TFB1M, SIP1, PCCA, CROT, DEAF1, FUS, HMGB1, ME3, FZR1, GLUD1, CHEK1, ELK3, WT1, CXXC1, DAZAP1, RPS25, SFRS18, MEIS2, DDX46, FRG1, HARS2, HOXA10, NAT10, OLFM1, DNMT3A, TAF1, DHX9, MRPS26, MLL, EPAS1, TAF5, TAF7, AKAP8L…	679	1779	12782	1.58725	1.65809e-06	5.52697e-07	4.58675e-06
GOTERM_CC_FAT	GO:0043232~intracellular non-membrane-bounded organelle	195	20.2282	7.12833e-08	RPL17, DYNC1LI2, SURF6, PDLIM5, SRP68, DYNC2LI1, MYLIP, HMGN4, CTNNB1, TIGD2, MRPL36, H2AFY, CCNA1, STAG2, INA, KRR1, IKBKAP, ROCK1, PCM1, FARP1, CHRAC1, RPS18, JUN, PRDM6, RPS15, EIF2AK4, FUS, ALDOB, CHEK1, CAPZB, RPS25, PFN2, CDC42EP2, FRG1, NAT10, DNMT3A, DHX9, PCNT, RPS8, RPF1, ATM, CSPP1, NOP16, NTRK2, PARP4, NCOR1, KLF4, ZMAT3, ZNF346, GLI3, OFD1, RRN3, NARF, QKI, SYNJ2, BRD4, TOP2B, LMOD3,…	679	2596	12782	1.41403	3.73517e-05	9.33806e-06	0.000103327
GOTERM_CC_FAT	GO:0043228~non-membrane-bounded organelle	195	20.2282	7.12833e-08	RPL17, DYNC1LI2, SURF6, PDLIM5, SRP68, DYNC2LI1, MYLIP, HMGN4, CTNNB1, TIGD2, MRPL36, H2AFY, CCNA1, STAG2, INA, KRR1, IKBKAP, ROCK1, PCM1, FARP1, CHRAC1, RPS18, JUN, PRDM6, RPS15, EIF2AK4, FUS, ALDOB, CHEK1, CAPZB, RPS25, PFN2, CDC42EP2, FRG1, NAT10, DNMT3A, DHX9, PCNT, RPS8, RPF1, ATM, CSPP1, NOP16, NTRK2, PARP4, NCOR1, KLF4, ZMAT3, ZNF346, GLI3, OFD1, RRN3, NARF, QKI, SYNJ2, BRD4, TOP2B, LMOD3,…	679	2596	12782	1.41403	3.73517e-05	9.33806e-06	0.000103327
SP_PIR_KEYWORDS	nucleus	283	29.3568	8.67562e-08	RAD51C, SURF6, SRP68, BBX, INTS3, MXI1, HMGN4, SART1, CTNNB1, INTS9, PGR, BRPF1, CRY2, TIGD2, H2AFY, NGFRAP1, LSM3, OGT, GLE1, CCNA1, CRY1, LUC7L3, STAG2, ZNF391, KRR1, IKBKAP, EMX2, ZNF501, CHRAC1, PCF11, DCAF6, PPP1CA, DCLRE1A, PRDM6, JUN, PRDM1, SIP1, FUS, CRTC3, DEAF1, ZNF79, CHCHD1, HUS1, DUSP10, AKAP13, CHEK1, VPS72, SFRS18, UPRT, FRG1, LHX3, HOXA10, NAT10, NR1H4, DNMT3A, DHX9, MLL, KLF10, …	961	4283	19235	1.32253	4.7281e-05	1.18205e-05	0.000126446
GOTERM_CC_FAT	GO:0031981~nuclear lumen	121	12.5519	3.07514e-07	MORF4L1, XPO1, STK38, SURF6, SRP68, FOXO1, TBP, INTS3, CTNNB1, INTS9, BRPF1, GATA6, DDX21, OGT, LUC7L3, IKBKAP, KRR1, MTA2, NVL, PCF11, PPP1CA, JUN, RPS15, CSTB, EDF1, SIP1, DEAF1, FUS, HMGB1, FZR1, CHEK1, ELK3, WT1, CXXC1, DAZAP1, RPS25, SFRS18, MEIS2, DDX46, FRG1, HOXA10, NAT10, DNMT3A, DHX9, TAF1, MLL, EPAS1, TAF5, TAF7, AKAP8L, SAP18, BRCA2, YTHDC1, SNW1, SMAD1, RPF1, ATM, PAXIP1, HNRNPH2, PH…	679	1450	12782	1.57089	0.000161124	3.22269e-05	0.00044575
GOTERM_CC_FAT	GO:0005730~nucleolus	65	6.74274	1.10715e-05	XPO1, KDM6A, SURF6, ZMAT3, SRP68, ZNF346, GLI3, ZNF207, CASP3, RRN3, QKI, DDX21, BRD4, TOP2B, KRR1, IKBKAP, MTA2, EXOSC4, ZFX, NOL7, SF1, PRPF39, CDC5L, RBBP6, NVL, CSTB, WASL, FUS, GLTSCR2, UTP3, HMGB1, RPL35, KIT, NR3C1, ELK3, DAZAP1, RPS25, MEIS2, FRG1, USP36, AATF, NAT10, TSEN34, RBM22, DHX9, TAF1, TBX3, TAF5, CEBPG, PAK1IP1, TAF7, SNW1, TRIM25, SIRT1, ZNF22, RPF1, DIS3, HNRNPH2, PHF2, ILF2, …	679	698	12782	1.75302	0.00578469	0.00082844	0.0160473
GOTERM_CC_FAT	GO:0044451~nucleoplasm part	53	5.49793	4.40243e-05	MORF4L1, XPO1, ARID4A, STK38, SURF6, HR, TBP, ZEB1, INTS3, GLI3, CTNNB1, INTS9, BRPF1, GATA6, YAP1, OGT, LUC7L3, ATF7IP, IKBKAP, MTA2, GTF2H3, CDC5L, RBBP7, TAF10, PCF11, PPP1CA, JUN, EDF1, SIP1, DEAF1, POLR2B, WT1, CXXC1, SFRS18, DDX46, FRG1, HOXA10, TAF1, MLL, EPAS1, TBX2, TAF5, TAF7, YTHDC1, SAP18, POLR3A, SMAD1, SIRT1, PAXIP1, GTF2F2, TCF12, NCOR1, KLF4	679	555	12782	1.79768	0.0228052	0.0028795	0.0637957
GOTERM_CC_FAT	GO:0005654~nucleoplasm	69	7.15768	0.00107464	MORF4L1, XPO1, STK38, ARID4A, SURF6, HR, FOXO1, TBP, INTS3, ZEB1, GLI3, CTNNB1, INTS9, BRPF1, CASP3, RRN3, GATA6, CASP7, OGT, YAP1, TOP2B, LUC7L3, ATF7IP, IKBKAP, MTA2, GTF2H3, CDC5L, RBBP7, TAF10, PCF11, PPP1CA, JUN, RPS15, EDF1, UBB, NGFR, SIP1, CPSF3, DEAF1, HMGB1, FZR1, CHEK1, POLR2B, WT1, CXXC1, SFRS18, NUMA1, DDX46, FRG1, HOXA10, TAF1, MLL, EPAS1, TBX2, TAF5, TAF7, SAP18, YTHDC1, BRCA2, POL…	679	882	12782	1.47268	0.430739	0.0606825	1.54648
Annotation Cluster 2	Enrichment Score: 3.8694841309475567
Category	Term	Count	%	PValue	Genes	List Total	Pop Hits	Pop Total	Fold Enrichment	Bonferroni	Benjamini	FDR
GOTERM_BP_FAT	GO:0008380~RNA splicing	36	3.73444	2.85954e-06	FUS, TRA2B, SF3B5, POLR2B, SART1, LOC653889, DDX46, CD2BP2, FRG1, DHX15, MAGOHB, QKI, LSM3, LUC7L3, CCAR1, TSEN34, RBM22, DHX9, SNRPA1, CSTF3, SF1, YTHDC1, PRPF39, SNW1, CDC5L, PCF11, UPF3B, HNRNPH2, JMJD6, GTF2F2, SNRNP40, THOC2, CPSF3, SIP1, CPSF2, RBM17	719	284	13528	2.385	0.00854195	0.00171426	0.00514898
SP_PIR_KEYWORDS	rna-binding	53	5.49793	4.57386e-06	XPO1, GTF3A, CPEB2, SURF6, ZMAT3, SRP68, RBM6, EIF5A, RBM7, ZNF346, EIF4EBP3, TIA1, QKI, MAGOHB, SYNJ2, LSM3, DDX21, RBM12, KRR1, SNRPA1, EXOSC4, SF1, SECISBP2, CDC5L, RPS4X, SLTM, RPS18, DIS3L2, THOC2, CPSF3, CPSF2, EIF2C3, FUS, TRA2B, RPL37, KIN, WT1, DAZAP1, DDX46, TNRC6B, MARS, RBM22, DHX9, C14ORF156, RPF1, DDX6, DIS3, UPF3B, HNRNPH2, POLDIP3, RBM15, DDX52, RBM17	961	540	19235	1.96449	0.00248965	0.000498427	0.00666611
GOTERM_BP_FAT	GO:0016071~mRNA metabolic process	42	4.35685	6.27855e-06	FUS, TRA2B, SF3B5, KIN, POLR2B, SART1, LOC653889, ZFP36L1, DDX46, CNOT6L, CD2BP2, FRG1, DHX15, MAGOHB, QKI, LSM3, LUC7L3, CCAR1, TSEN34, RBM22, DHX9, SNRPA1, CSTF3, CEBPG, SMG7, SF1, YTHDC1, PRPF39, SNW1, CDC5L, PCF11, UPF3B, HNRNPH2, JMJD6, GTF2F2, SNRNP40, THOC2, SIP1, CPSF3, CPSF2, EIF2C3, RBM17	719	370	13528	2.13576	0.0186594	0.00313436	0.011305
GOTERM_BP_FAT	GO:0006397~mRNA processing	38	3.94191	7.26795e-06	FUS, TRA2B, SF3B5, KIN, POLR2B, SART1, LOC653889, DDX46, CD2BP2, FRG1, CNOT6L, DHX15, MAGOHB, QKI, LSM3, LUC7L3, CCAR1, TSEN34, RBM22, DHX9, SNRPA1, CSTF3, SF1, YTHDC1, PRPF39, SNW1, CDC5L, PCF11, UPF3B, HNRNPH2, JMJD6, GTF2F2, SNRNP40, THOC2, SIP1, CPSF3, CPSF2, RBM17	719	321	13528	2.22732	0.0215679	0.00311	0.0130864
GOTERM_MF_FAT	GO:0003723~RNA binding	67	6.95021	7.57475e-06	GTF3A, XPO1, CPEB2, SURF6, ZMAT3, SRP68, RBM6, EIF5A, RBM7, ZNF346, EIF4EBP3, TIA1, SYNJ2, QKI, MAGOHB, DDX21, LSM3, LRRFIP1, LUC7L3, RBM12, JAKMIP1, KRR1, SNRPA1, EXOSC4, RPUSD1, SF1, SECISBP2, CDC5L, RPS4X, SLTM, RPS18, DIS3L2, THOC2, CPSF3, CPSF2, EIF2C3, FUS, AGFG1, TRA2B, RPL35, RPL37, KIN, WT1, DAZAP1, ZFP36L1, RPS25, DDX46, TNRC6B, MARS, RBM22, DHX9, CSTF3, TTC14, C14ORF156, LRRC47, RPF1, …	690	718	12983	1.75581	0.00676402	0.00676402	0.0117997
SP_PIR_KEYWORDS	mrna processing	30	3.11203	4.48933e-05	TRA2B, SF3B5, KIN, SART1, LOC653889, DDX46, FRG1, CNOT6L, DHX15, MAGOHB, QKI, LSM3, LUC7L3, TSEN34, RBM22, SNRPA1, CSTF3, SF1, YTHDC1, PRPF39, SNW1, CDC5L, PCF11, JMJD6, SNRNP40, THOC2, CPSF3, SIP1, CPSF2, RBM17	961	260	19235	2.30949	0.0241705	0.00348924	0.0654113
GOTERM_BP_FAT	GO:0006396~RNA processing	52	5.39419	6.0507e-05	RBM6, INTS3, ZNF346, SART1, INTS9, TRMT6, QKI, MAGOHB, LSM3, ZCCHC6, LUC7L3, CCAR1, KRR1, SNRPA1, EXOSC4, SF1, PRPF39, CDC5L, PCF11, RPS15, SNRNP40, TFB1M, SIP1, THOC2, CPSF3, CPSF2, FUS, TRA2B, SF3B5, KIN, POLR2B, LOC653889, DDX46, FRG1, CD2BP2, CNOT6L, DHX15, TSEN34, RBM22, DHX9, CSTF3, YTHDC1, SNW1, SMAD1, RPF1, DIS3, UPF3B, HNRNPH2, JMJD6, GTF2F2, WDR3, RBM17	719	547	13528	1.78863	0.166004	0.0199676	0.108897
GOTERM_BP_FAT	GO:0000377~RNA splicing, via transesterification reactions with bulged adenosine as nucleophile	21	2.17842	0.000170617	FUS, SNRPA1, DHX9, CSTF3, TRA2B, SF1, YTHDC1, SNW1, SF3B5, POLR2B, LOC653889, PCF11, HNRNPH2, UPF3B, CD2BP2, GTF2F2, SNRNP40, CPSF3, SIP1, CPSF2, CCAR1	719	153	13528	2.58245	0.400641	0.0499013	0.30678
GOTERM_BP_FAT	GO:0000398~nuclear mRNA splicing, via spliceosome	21	2.17842	0.000170617	FUS, SNRPA1, DHX9, CSTF3, TRA2B, SF1, YTHDC1, SNW1, SF3B5, POLR2B, LOC653889, PCF11, HNRNPH2, UPF3B, CD2BP2, GTF2F2, SNRNP40, CPSF3, SIP1, CPSF2, CCAR1	719	153	13528	2.58245	0.400641	0.0499013	0.30678
GOTERM_BP_FAT	GO:0000375~RNA splicing, via transesterification reactions	21	2.17842	0.000170617	FUS, SNRPA1, DHX9, CSTF3, TRA2B, SF1, YTHDC1, SNW1, SF3B5, POLR2B, LOC653889, PCF11, HNRNPH2, UPF3B, CD2BP2, GTF2F2, SNRNP40, CPSF3, SIP1, CPSF2, CCAR1	719	153	13528	2.58245	0.400641	0.0499013	0.30678
SP_PIR_KEYWORDS	mrna splicing	23	2.38589	0.000790654	RBM22, SNRPA1, TRA2B, SF1, YTHDC1, PRPF39, SNW1, CDC5L, SF3B5, SART1, LOC653889, DDX46, JMJD6, FRG1, DHX15, MAGOHB, QKI, SNRNP40, LSM3, THOC2, SIP1, LUC7L3, RBM17	961	209	19235	2.20267	0.350191	0.0352855	1.1462
GOTERM_CC_FAT	GO:0030529~ribonucleoprotein complex	45	4.66805	0.00119839	XPO1, RPL17, SRP68, MRPS10, RPL35, EDC4, RPL37, SF3B5, SART1, LOC653889, RPS25, FRG1, DHX15, MRPL36, MRPL18, LSM3, TNRC6B, JAKMIP1, RBM22, KRR1, MRPS26, DHX9, SNRPA1, RRBP1, SF1, BTBD6, SNW1, CDC5L, RPS4X, RPS8, DDX6, RPS18, HNRNPH2, MRPL28, ILF2, RPS15, WDR3, RPL37A, SNRNP40, UBB, PARP4, SIP1, EIF2C3, EIF2AK4, RBM17	679	515	12782	1.64488	0.466519	0.0608999	1.72312
KEGG_PATHWAY	hsa03040:Spliceosome	17	1.76349	0.00408303	RBM22, SNRPA1, TRA2B, SNW1, CDC5L, SF3B5, SART1, LOC653889, DDX46, TCERG1, DHX15, HSPA6, MAGOHB, SNRNP40, LSM3, THOC2, RBM17	313	126	5085	2.19192	0.507278	0.507278	4.88292
SP_PIR_KEYWORDS	Spliceosome	13	1.34855	0.0167673	RBM22, SNRPA1, SF1, SNW1, CDC5L, SF3B5, SART1, LOC653889, FRG1, SNRNP40, LSM3, SIP1, RBM17	961	120	19235	2.16836	0.999901	0.272238	21.8432
GOTERM_CC_FAT	GO:0005681~spliceosome	14	1.45228	0.0229317	RBM22, SNRPA1, SF1, SNW1, CDC5L, SF3B5, SART1, LOC653889, FRG1, DHX15, SNRNP40, LSM3, SIP1, RBM17	679	132	12782	1.99656	0.999995	0.373461	28.5572
Annotation Cluster 3	Enrichment Score: 2.456866512077685
Category	Term	Count	%	PValue	Genes	List Total	Pop Hits	Pop Total	Fold Enrichment	Bonferroni	Benjamini	FDR
SP_PIR_KEYWORDS	rna-binding	53	5.49793	4.57386e-06	XPO1, GTF3A, CPEB2, SURF6, ZMAT3, SRP68, RBM6, EIF5A, RBM7, ZNF346, EIF4EBP3, TIA1, QKI, MAGOHB, SYNJ2, LSM3, DDX21, RBM12, KRR1, SNRPA1, EXOSC4, SF1, SECISBP2, CDC5L, RPS4X, SLTM, RPS18, DIS3L2, THOC2, CPSF3, CPSF2, EIF2C3, FUS, TRA2B, RPL37, KIN, WT1, DAZAP1, DDX46, TNRC6B, MARS, RBM22, DHX9, C14ORF156, RPF1, DDX6, DIS3, UPF3B, HNRNPH2, POLDIP3, RBM15, DDX52, RBM17	961	540	19235	1.96449	0.00248965	0.000498427	0.00666611
GOTERM_BP_FAT	GO:0016071~mRNA metabolic process	42	4.35685	6.27855e-06	FUS, TRA2B, SF3B5, KIN, POLR2B, SART1, LOC653889, ZFP36L1, DDX46, CNOT6L, CD2BP2, FRG1, DHX15, MAGOHB, QKI, LSM3, LUC7L3, CCAR1, TSEN34, RBM22, DHX9, SNRPA1, CSTF3, CEBPG, SMG7, SF1, YTHDC1, PRPF39, SNW1, CDC5L, PCF11, UPF3B, HNRNPH2, JMJD6, GTF2F2, SNRNP40, THOC2, SIP1, CPSF3, CPSF2, EIF2C3, RBM17	719	370	13528	2.13576	0.0186594	0.00313436	0.011305
GOTERM_BP_FAT	GO:0006397~mRNA processing	38	3.94191	7.26795e-06	FUS, TRA2B, SF3B5, KIN, POLR2B, SART1, LOC653889, DDX46, CD2BP2, FRG1, CNOT6L, DHX15, MAGOHB, QKI, LSM3, LUC7L3, CCAR1, TSEN34, RBM22, DHX9, SNRPA1, CSTF3, SF1, YTHDC1, PRPF39, SNW1, CDC5L, PCF11, UPF3B, HNRNPH2, JMJD6, GTF2F2, SNRNP40, THOC2, SIP1, CPSF3, CPSF2, RBM17	719	321	13528	2.22732	0.0215679	0.00311	0.0130864
GOTERM_MF_FAT	GO:0003723~RNA binding	67	6.95021	7.57475e-06	GTF3A, XPO1, CPEB2, SURF6, ZMAT3, SRP68, RBM6, EIF5A, RBM7, ZNF346, EIF4EBP3, TIA1, SYNJ2, QKI, MAGOHB, DDX21, LSM3, LRRFIP1, LUC7L3, RBM12, JAKMIP1, KRR1, SNRPA1, EXOSC4, RPUSD1, SF1, SECISBP2, CDC5L, RPS4X, SLTM, RPS18, DIS3L2, THOC2, CPSF3, CPSF2, EIF2C3, FUS, AGFG1, TRA2B, RPL35, RPL37, KIN, WT1, DAZAP1, ZFP36L1, RPS25, DDX46, TNRC6B, MARS, RBM22, DHX9, CSTF3, TTC14, C14ORF156, LRRC47, RPF1, …	690	718	12983	1.75581	0.00676402	0.00676402	0.0117997
GOTERM_BP_FAT	GO:0006396~RNA processing	52	5.39419	6.0507e-05	RBM6, INTS3, ZNF346, SART1, INTS9, TRMT6, QKI, MAGOHB, LSM3, ZCCHC6, LUC7L3, CCAR1, KRR1, SNRPA1, EXOSC4, SF1, PRPF39, CDC5L, PCF11, RPS15, SNRNP40, TFB1M, SIP1, THOC2, CPSF3, CPSF2, FUS, TRA2B, SF3B5, KIN, POLR2B, LOC653889, DDX46, FRG1, CD2BP2, CNOT6L, DHX15, TSEN34, RBM22, DHX9, CSTF3, YTHDC1, SNW1, SMAD1, RPF1, DIS3, UPF3B, HNRNPH2, JMJD6, GTF2F2, WDR3, RBM17	719	547	13528	1.78863	0.166004	0.0199676	0.108897
UP_SEQ_FEATURE	domain:RRM	11	1.14108	0.0756062	FUS, RBM22, SLTM, POLDIP3, TRA2B, SYNJ2, RBM6, C14ORF156, RBM7, TNRC6B, RBM17	959	119	19113	1.84228	1	0.995619	75.4058
INTERPRO	IPR012677:Nucleotide-binding, alpha-beta plait	17	1.76349	0.0993116	FUS, RBM22, CPEB2, TRA2B, RBM6, C14ORF156, RBM7, DAZAP1, SLTM, HNRNPH2, UPF3B, POLDIP3, TIA1, TNRC6B, RBM15, RBM12, RBM17	881	213	16659	1.50918	1	0.98262	82.438
INTERPRO	IPR000504:RNA recognition motif, RNP-1	16	1.65975	0.149473	FUS, RBM22, CPEB2, TRA2B, RBM6, C14ORF156, RBM7, DAZAP1, SLTM, HNRNPH2, POLDIP3, TIA1, SYNJ2, RBM15, RBM12, RBM17	881	211	16659	1.43387	1	0.990945	93.2282
SMART	SM00360:RRM	16	1.65975	0.200706	FUS, RBM22, CPEB2, TRA2B, RBM6, C14ORF156, RBM7, DAZAP1, SLTM, HNRNPH2, POLDIP3, TIA1, SYNJ2, RBM15, RBM12, RBM17	508	211	9079	1.35523	1	0.960956	95.0199
UP_SEQ_FEATURE	domain:RRM 3	4	0.414938	0.461245	HNRNPH2, TIA1, RBM15, RBM12	959	50	19113	1.59441	1	1	99.9984
UP_SEQ_FEATURE	domain:RRM 1	6	0.622407	0.575612	HNRNPH2, CPEB2, TIA1, RBM15, RBM12, DAZAP1	959	101	19113	1.18397	1	1	100
UP_SEQ_FEATURE	domain:RRM 2	6	0.622407	0.575612	HNRNPH2, CPEB2, TIA1, RBM15, RBM12, DAZAP1	959	101	19113	1.18397	1	1	100
Annotation Cluster 4	Enrichment Score: 2.284053218107324
Category	Term	Count	%	PValue	Genes	List Total	Pop Hits	Pop Total	Fold Enrichment	Bonferroni	Benjamini	FDR
SP_PIR_KEYWORDS	nucleus	283	29.3568	8.67562e-08	RAD51C, SURF6, SRP68, BBX, INTS3, MXI1, HMGN4, SART1, CTNNB1, INTS9, PGR, BRPF1, CRY2, TIGD2, H2AFY, NGFRAP1, LSM3, OGT, GLE1, CCNA1, CRY1, LUC7L3, STAG2, ZNF391, KRR1, IKBKAP, EMX2, ZNF501, CHRAC1, PCF11, DCAF6, PPP1CA, DCLRE1A, PRDM6, JUN, PRDM1, SIP1, FUS, CRTC3, DEAF1, ZNF79, CHCHD1, HUS1, DUSP10, AKAP13, CHEK1, VPS72, SFRS18, UPRT, FRG1, LHX3, HOXA10, NAT10, NR1H4, DNMT3A, DHX9, MLL, KLF10, …	961	4283	19235	1.32253	4.7281e-05	1.18205e-05	0.000126446
GOTERM_BP_FAT	GO:0009890~negative regulation of biosynthetic process	60	6.22407	7.23993e-07	ARID4A, HR, ZEB1, GLI3, CTNNB1, PRR15L, EIF4EBP3, APOE, TIA1, HEY2, LRRFIP1, NR2F2, KDM5B, MYST1, EGR1, ATF7IP, PTPRK, LOC100133760, MTA2, RBBP7, MXD4, EIF2AK1, BPTF, PRDM6, MGEA5, PRDM1, EIF2C3, EIF2AK4, HMGB1, BCLAF1, GCLC, SNX6, ENPP1, HUS1, ITGB3, ELK3, ZNF177, WT1, VPS72, MEIS2, AATF, NR1H4, DNMT3A, BMP2, PLEK, CREBZF, TBX3, TBX2, KLF10, TAF7, BRCA2, IGF2, SNW1, SIRT1, EIF2B1, ID2, GRLF1, RB…	719	573	13528	1.97016	0.00216962	0.00216962	0.00130367
GOTERM_BP_FAT	GO:0010605~negative regulation of macromolecule metabolic process	71	7.36515	1.09656e-06	A2M, ARID4A, HR, ZEB1, GLI3, CTNNB1, PRR15L, EIF4EBP3, TIA1, HEY2, PSMD1, LRRFIP1, NR2F2, MYST1, KCNQ1, KDM5B, ATF7IP, EGR1, PTPRK, LOC100133760, MTA2, RBBP7, MXD4, EIF2AK1, BPTF, PRDM6, JUN, MGEA5, PRDM1, UBB, EIF2AK4, EIF2C3, UTP3, HMGB1, BCLAF1, FZR1, GCLC, ENPP1, SNX6, HUS1, ITGB3, ELK3, ZNF177, WT1, VPS72, MEIS2, AATF, TNRC6B, NR1H4, DNMT3A, MSH6, BMP2, CREBZF, TBX3, PTPN3, TBX2, KLF10, TAF7…	719	734	13528	1.81998	0.00328427	0.00164349	0.00197453
GOTERM_BP_FAT	GO:0010558~negative regulation of macromolecule biosynthetic process	57	5.91286	1.61719e-06	ARID4A, HR, ZEB1, GLI3, CTNNB1, PRR15L, EIF4EBP3, TIA1, HEY2, LRRFIP1, NR2F2, KDM5B, MYST1, EGR1, ATF7IP, PTPRK, LOC100133760, MTA2, RBBP7, MXD4, EIF2AK1, BPTF, PRDM6, MGEA5, PRDM1, EIF2C3, EIF2AK4, HMGB1, BCLAF1, GCLC, SNX6, ENPP1, HUS1, ITGB3, ELK3, ZNF177, WT1, VPS72, MEIS2, AATF, NR1H4, DNMT3A, BMP2, CREBZF, TBX3, TBX2, KLF10, TAF7, BRCA2, SNW1, SIRT1, EIF2B1, ID2, GRLF1, RBM15, NCOR1, KLF4, …	719	547	13528	1.96061	0.00483982	0.00161588	0.00291199
GOTERM_BP_FAT	GO:0031327~negative regulation of cellular biosynthetic process	58	6.0166	1.67607e-06	ARID4A, HR, ZEB1, GLI3, CTNNB1, PRR15L, EIF4EBP3, TIA1, HEY2, LRRFIP1, NR2F2, KDM5B, MYST1, EGR1, ATF7IP, PTPRK, LOC100133760, MTA2, RBBP7, MXD4, EIF2AK1, BPTF, PRDM6, MGEA5, PRDM1, EIF2C3, EIF2AK4, HMGB1, BCLAF1, GCLC, SNX6, ENPP1, HUS1, ELK3, ZNF177, WT1, VPS72, MEIS2, AATF, NR1H4, DNMT3A, BMP2, PLEK, CREBZF, TBX3, TBX2, KLF10, TAF7, BRCA2, IGF2, SNW1, SIRT1, EIF2B1, ID2, GRLF1, RBM15, NCOR1, K…	719	561	13528	1.94522	0.00501559	0.00125626	0.00301801
GOTERM_BP_FAT	GO:0010629~negative regulation of gene expression	50	5.18672	2.95908e-05	ARID4A, HR, ZEB1, GLI3, CTNNB1, PRR15L, HEY2, LRRFIP1, NR2F2, KCNQ1, KDM5B, MYST1, EGR1, ATF7IP, PTPRK, LOC100133760, MTA2, RBBP7, MXD4, BPTF, PRDM6, PRDM1, EIF2C3, UTP3, HMGB1, BCLAF1, GCLC, SNX6, ELK3, ZNF177, WT1, VPS72, MEIS2, TNRC6B, NR1H4, DNMT3A, BMP2, CREBZF, TBX3, TBX2, KLF10, TAF7, NDFIP1, SNW1, SMAD1, SIRT1, ID2, GRLF1, RBM15, NCOR1, KLF4	719	504	13528	1.86657	0.0849474	0.0110354	0.05327
GOTERM_CC_FAT	GO:0044451~nucleoplasm part	53	5.49793	4.40243e-05	MORF4L1, XPO1, ARID4A, STK38, SURF6, HR, TBP, ZEB1, INTS3, GLI3, CTNNB1, INTS9, BRPF1, GATA6, YAP1, OGT, LUC7L3, ATF7IP, IKBKAP, MTA2, GTF2H3, CDC5L, RBBP7, TAF10, PCF11, PPP1CA, JUN, EDF1, SIP1, DEAF1, POLR2B, WT1, CXXC1, SFRS18, DDX46, FRG1, HOXA10, TAF1, MLL, EPAS1, TBX2, TAF5, TAF7, YTHDC1, SAP18, POLR3A, SMAD1, SIRT1, PAXIP1, GTF2F2, TCF12, NCOR1, KLF4	679	555	12782	1.79768	0.0228052	0.0028795	0.0637957
GOTERM_BP_FAT	GO:0045934~negative regulation of nucleobase, nucleoside, nucleotide and nucleic acid metabolic process	48	4.97925	0.000171767	ARID4A, HR, ZEB1, GLI3, CTNNB1, PRR15L, HEY2, LRRFIP1, NR2F2, KDM5B, MYST1, EGR1, ATF7IP, LOC100133760, PTPRK, MTA2, RBBP7, MXD4, BPTF, PRDM6, PRDM1, HMGB1, BCLAF1, GCLC, SNX6, HUS1, ELK3, ZNF177, WT1, VPS72, MEIS2, NR1H4, MSH6, DNMT3A, BMP2, TBX3, CREBZF, TBX2, KLF10, TAF7, NDFIP1, BRCA2, SNW1, SIRT1, ID2, GRLF1, RBM15, NCOR1, KLF4	719	512	13528	1.76391	0.402705	0.045769	0.308844
GOTERM_BP_FAT	GO:0016481~negative regulation of transcription	44	4.56432	0.000207479	HMGB1, BCLAF1, GCLC, ARID4A, SNX6, HR, ZEB1, ELK3, ZNF177, GLI3, VPS72, WT1, CTNNB1, PRR15L, MEIS2, HEY2, LRRFIP1, NR2F2, KDM5B, MYST1, NR1H4, ATF7IP, EGR1, DNMT3A, PTPRK, LOC100133760, BMP2, CREBZF, TBX3, TBX2, MTA2, KLF10, TAF7, SNW1, RBBP7, SIRT1, MXD4, BPTF, ID2, PRDM6, GRLF1, PRDM1, NCOR1, RBM15, KLF4	719	459	13528	1.80362	0.463399	0.0505525	0.372943
GOTERM_BP_FAT	GO:0051172~negative regulation of nitrogen compound metabolic process	48	4.97925	0.000234079	ARID4A, HR, ZEB1, GLI3, CTNNB1, PRR15L, HEY2, LRRFIP1, NR2F2, KDM5B, MYST1, EGR1, ATF7IP, LOC100133760, PTPRK, MTA2, RBBP7, MXD4, BPTF, PRDM6, PRDM1, HMGB1, BCLAF1, GCLC, SNX6, HUS1, ELK3, ZNF177, WT1, VPS72, MEIS2, NR1H4, MSH6, DNMT3A, BMP2, TBX3, CREBZF, TBX2, KLF10, TAF7, NDFIP1, BRCA2, SNW1, SIRT1, ID2, GRLF1, RBM15, NCOR1, KLF4	719	519	13528	1.74012	0.504565	0.0525912	0.420662
GOTERM_MF_FAT	GO:0003712~transcription cofactor activity	35	3.63071	0.000917163	HR, PRRX1, ZEB1, ELK3, MXI1, CBFB, LOC653889, CTNNB1, MEIS2, TCERG1, HSF2, YAP1, NR2F2, NR1H4, SERTAD2, ATF7IP, TAF1, EPAS1, TAF7, GMEB1, ZFX, SF1, LDB2, SAP18, SIRT1, DDIT3, MXD4, TAF10, DCAF6, ZMIZ2, GRLF1, EDF1, SIAH2, NCOR1, SCAND1	690	363	12983	1.81421	0.560516	0.337064	1.41929
GOTERM_CC_FAT	GO:0005654~nucleoplasm	69	7.15768	0.00107464	MORF4L1, XPO1, STK38, ARID4A, SURF6, HR, FOXO1, TBP, INTS3, ZEB1, GLI3, CTNNB1, INTS9, BRPF1, CASP3, RRN3, GATA6, CASP7, OGT, YAP1, TOP2B, LUC7L3, ATF7IP, IKBKAP, MTA2, GTF2H3, CDC5L, RBBP7, TAF10, PCF11, PPP1CA, JUN, RPS15, EDF1, UBB, NGFR, SIP1, CPSF3, DEAF1, HMGB1, FZR1, CHEK1, POLR2B, WT1, CXXC1, SFRS18, NUMA1, DDX46, FRG1, HOXA10, TAF1, MLL, EPAS1, TBX2, TAF5, TAF7, SAP18, YTHDC1, BRCA2, POL…	679	882	12782	1.47268	0.430739	0.0606825	1.54648
GOTERM_MF_FAT	GO:0003702~RNA polymerase II transcription factor activity	25	2.59336	0.00263869	DEAF1, TBP, VPS72, CBFB, TCERG1, MEIS2, TCEA3, GATA6, JUND, LHX3, NR2F2, MLL, TBX3, EPAS1, TAF7, SF1, GTF2H3, SMAD1, TAF10, ILF2, JUN, ASH1L, GTF2F2, TCF12, KLF4	690	244	12983	1.92786	0.906275	0.377168	4.03255
GOTERM_MF_FAT	GO:0016564~transcription repressor activity	30	3.11203	0.00286999	BCLAF1, ARID4A, HR, ELK3, ZEB1, MXI1, MEIS2, LRRFIP1, NR2F2, KDM5B, NR1H4, ATF7IP, LOC100133760, BMP2, TBX3, CREBZF, TBX2, MTA2, TAF7, SF1, SAP18, SNW1, RBBP7, SIRT1, DDIT3, MXD4, ID2, GRLF1, SIAH2, NCOR1, KLF4	690	316	12983	1.78632	0.923862	0.307805	4.37869
GOTERM_MF_FAT	GO:0030528~transcription regulator activity	104	10.7884	0.00421785	FOXO1, TBP, MXI1, CBFB, CTNNB1, PGR, BRPF1, GATA6, IKBKAP, MTA2, EMX2, DDIT3, DCAF6, ZNF197, JUN, EDF1, TFAP2C, PRDM1, DEAF1, ELK3, VPS72, WT1, CXXC1, MEIS2, TCERG1, LHX3, JUND, HOXA10, NR1H4, TAF1, BMP2, MLL, EPAS1, CREBZF, TAF5, KLF10, TAF7, BRCA2, SAP18, SNW1, SMAD1, ZNF215, GTF2F2, TCF12, NCOR1, KLF4, GTF3A, CHURC1, ARID4A, HR, PRRX1, ZKSCAN1, PRRX2, ZEB1, SKAP1, GLI3, ZNF207, HSF2, HEY2, YAP…	690	1512	12983	1.29422	0.977341	0.343477	6.37256
GOTERM_MF_FAT	GO:0008134~transcription factor binding	42	4.35685	0.00570023	HMGB1, HR, PRRX1, TBP, ZEB1, ELK3, MXI1, CBFB, LOC653889, CTNNB1, MEIS2, TCERG1, GATA6, HSF2, YAP1, NR2F2, MYST1, NR1H4, SERTAD2, ATF7IP, TAF1, EPAS1, CEBPG, TAF7, ZFX, GMEB1, SF1, LDB2, SAP18, SIRT1, DDIT3, MXD4, TAF10, DCAF6, BPTF, ZMIZ2, JUN, GRLF1, EDF1, SIAH2, NCOR1, SCAND1	690	513	12983	1.54049	0.994036	0.347429	8.52048
GOTERM_MF_FAT	GO:0016563~transcription activator activity	35	3.63071	0.0065352	DEAF1, CHURC1, PRRX1, FOXO1, ZEB1, SKAP1, CBFB, WT1, LOC653889, CTNNB1, CXXC1, BRPF1, TCERG1, GATA6, HSF2, YAP1, NR1H4, SERTAD2, EGR1, TAF1, EPAS1, MTA2, TAF7, ZFX, GMEB1, BRCA2, SMAD1, TAF10, DCAF6, ZMIZ2, EDF1, TCF12, SCAND1, KLF4, PBX4	690	410	12983	1.60624	0.997191	0.363585	9.70993
GOTERM_CC_FAT	GO:0005667~transcription factor complex	21	2.17842	0.00812979	DEAF1, ATF7IP, TAF1, EPAS1, TBX2, TAF5, TAF7, GTF2H3, TBP, ZEB1, SMAD1, CTNNB1, TAF10, GATA6, JUN, GTF2F2, HOXA10, EDF1, YAP1, TCF12, KLF4	679	210	12782	1.88247	0.986122	0.201586	11.1593
GOTERM_MF_FAT	GO:0003714~transcription corepressor activity	16	1.65975	0.0100769	ATF7IP, SF1, HR, SAP18, ZEB1, ELK3, MXI1, SIRT1, DDIT3, MXD4, MEIS2, GRLF1, SIAH2, NR2F2, NCOR1, NR1H4	690	145	12983	2.07624	0.999885	0.477011	14.5962
GOTERM_BP_FAT	GO:0051173~positive regulation of nitrogen compound metabolic process	49	5.08299	0.010873	CHURC1, FOXO1, TBP, ZEB1, GLI3, SKAP1, CBFB, CTNNB1, BRPF1, S1PR1, GATA6, APOE, SHC1, YAP1, NR2F2, MYST1, SERTAD2, EGFR, EGR1, ATF7IP, HSP90AA1, MTA2, DDIT3, EYA3, BPTF, ZMIZ2, JUN, MGEA5, UBB, EHF, WT1, LOC653889, MEIS2, AATF, NR1H4, TAF1, BMP2, MLL, TBX3, EPAS1, CEBPG, TAF7, NPR1, IGF2, SMAD1, ILF2, GTF2F2, RBM15, KLF4	719	644	13528	1.43158	1	0.387078	17.8694
GOTERM_BP_FAT	GO:0006357~regulation of transcription from RNA polymerase II promoter	54	5.60166	0.0113923	FOXO1, ZEB1, SKAP1, CBFB, CTNNB1, S1PR1, GATA6, HEY2, LRRFIP1, YAP1, NR2F2, EGR1, ATF7IP, IKBKAP, MTA2, RBBP7, MXD4, BPTF, ZMIZ2, JUN, TFAP2C, PRDM1, HMGB1, ZNF177, WT1, VPS72, LOC653889, MEIS2, TCEA3, JUND, CHD2, AATF, NR1H4, DNMT3A, TAF1, BMP2, MLL, TBX3, EPAS1, TBX2, KLF10, CEBPG, TAF7, SAP18, SNW1, SMAD1, SIRT1, ID2, GTF2F2, PRKAR1A, RBM15, TCF12, NCOR1, KLF4	719	727	13528	1.39754	1	0.396787	18.6423
GOTERM_BP_FAT	GO:0045892~negative regulation of transcription, DNA-dependent	30	3.11203	0.0145216	HMGB1, ARID4A, ZEB1, ZNF177, VPS72, WT1, CTNNB1, MEIS2, HEY2, NR2F2, KDM5B, NR1H4, EGR1, ATF7IP, DNMT3A, LOC100133760, BMP2, TBX3, TBX2, KLF10, MTA2, TAF7, RBBP7, SIRT1, MXD4, BPTF, ID2, PRDM1, NCOR1, RBM15, KLF4	719	356	13528	1.58554	1	0.451821	23.1569
GOTERM_BP_FAT	GO:0000122~negative regulation of transcription from RNA polymerase II promoter	24	2.48963	0.0145781	EGR1, ATF7IP, DNMT3A, HMGB1, TBX2, KLF10, MTA2, TAF7, ZEB1, RBBP7, ZNF177, WT1, VPS72, MXD4, CTNNB1, MEIS2, BPTF, ID2, HEY2, PRDM1, NR2F2, RBM15, NCOR1, NR1H4	719	266	13528	1.6976	1	0.448633	23.2362
GOTERM_BP_FAT	GO:0045935~positive regulation of nucleobase, nucleoside, nucleotide and nucleic acid metabolic process	47	4.87552	0.0148906	CHURC1, FOXO1, TBP, EHF, ZEB1, GLI3, SKAP1, CBFB, WT1, LOC653889, CTNNB1, BRPF1, MEIS2, S1PR1, GATA6, APOE, AATF, SHC1, YAP1, NR2F2, MYST1, NR1H4, SERTAD2, ATF7IP, EGR1, TAF1, BMP2, MLL, EPAS1, TBX3, MTA2, CEBPG, TAF7, NPR1, IGF2, SMAD1, DDIT3, EYA3, ILF2, BPTF, ZMIZ2, JUN, GTF2F2, MGEA5, UBB, RBM15, KLF4	719	624	13528	1.41716	1	0.446895	23.6733
GOTERM_BP_FAT	GO:0010604~positive regulation of macromolecule metabolic process	61	6.3278	0.0163592	CHURC1, FOXO1, EIF5A, TBP, ZEB1, GLI3, SKAP1, CBFB, CTNNB1, BRPF1, S1PR1, APOE, GATA6, PSMD1, SHC1, YAP1, NR2F2, MYST1, SERTAD2, ADAM9, ATF7IP, EGR1, LYN, MTA2, RPS4X, DDIT3, EYA3, VEGFC, BPTF, ZMIZ2, JUN, MGEA5, PRDM1, UBB, IFT88, FZR1, GCLC, EHF, KIT, WT1, LOC653889, MEIS2, AATF, NR1H4, SOAT1, TAF1, BMP2, MLL, EPAS1, PLA2G10, TBX3, CEBPG, TAF7, NDFIP1, IGF2, SMAD1, PSMD14, ILF2, GTF2F2, RBM15, …	719	857	13528	1.33923	1	0.469749	25.6965
GOTERM_BP_FAT	GO:0051253~negative regulation of RNA metabolic process	30	3.11203	0.0181467	HMGB1, ARID4A, ZEB1, ZNF177, VPS72, WT1, CTNNB1, MEIS2, HEY2, NR2F2, KDM5B, NR1H4, EGR1, ATF7IP, DNMT3A, LOC100133760, BMP2, TBX3, TBX2, KLF10, MTA2, TAF7, RBBP7, SIRT1, MXD4, BPTF, ID2, PRDM1, NCOR1, RBM15, KLF4	719	362	13528	1.55926	1	0.480064	28.0907
GOTERM_MF_FAT	GO:0003713~transcription coactivator activity	20	2.07469	0.0194284	TAF1, EPAS1, GMEB1, ZFX, TAF7, PRRX1, ZEB1, CBFB, LOC653889, CTNNB1, TAF10, DCAF6, TCERG1, HSF2, ZMIZ2, EDF1, YAP1, SCAND1, NR1H4, SERTAD2	690	214	12983	1.7585	1	0.550245	26.3351
GOTERM_BP_FAT	GO:0031328~positive regulation of cellular biosynthetic process	50	5.18672	0.0209573	CHURC1, FOXO1, EIF5A, TBP, ZEB1, GLI3, SKAP1, CBFB, CTNNB1, BRPF1, S1PR1, GATA6, APOE, SHC1, YAP1, NR2F2, MYST1, SERTAD2, EGFR, EGR1, ATF7IP, HSP90AA1, MTA2, RPS4X, DDIT3, BPTF, ZMIZ2, JUN, UBB, EHF, WT1, LOC653889, MEIS2, AATF, NR1H4, SOAT1, TAF1, BMP2, MLL, TBX3, EPAS1, CEBPG, TAF7, NPR1, IGF2, SMAD1, ILF2, GTF2F2, RBM15, KLF4	719	685	13528	1.37336	1	0.495014	31.7083
GOTERM_BP_FAT	GO:0009891~positive regulation of biosynthetic process	50	5.18672	0.0251916	CHURC1, FOXO1, EIF5A, TBP, ZEB1, GLI3, SKAP1, CBFB, CTNNB1, BRPF1, S1PR1, GATA6, APOE, SHC1, YAP1, NR2F2, MYST1, SERTAD2, EGFR, EGR1, ATF7IP, HSP90AA1, MTA2, RPS4X, DDIT3, BPTF, ZMIZ2, JUN, UBB, EHF, WT1, LOC653889, MEIS2, AATF, NR1H4, SOAT1, TAF1, BMP2, MLL, TBX3, EPAS1, CEBPG, TAF7, NPR1, IGF2, SMAD1, ILF2, GTF2F2, RBM15, KLF4	719	695	13528	1.3536	1	0.517599	36.8356
GOTERM_BP_FAT	GO:0010628~positive regulation of gene expression	42	4.35685	0.0383908	CHURC1, FOXO1, EHF, TBP, ZEB1, KIT, GLI3, SKAP1, CBFB, WT1, LOC653889, CTNNB1, BRPF1, MEIS2, S1PR1, GATA6, AATF, YAP1, NR2F2, MYST1, NR1H4, SERTAD2, ATF7IP, EGR1, TAF1, BMP2, MLL, EPAS1, TBX3, MTA2, TAF7, SMAD1, DDIT3, ILF2, BPTF, ZMIZ2, JUN, GTF2F2, PRDM1, UBB, RBM15, KLF4	719	581	13528	1.36012	1	0.60919	50.5848
GOTERM_BP_FAT	GO:0010557~positive regulation of macromolecule biosynthetic process	46	4.77178	0.0444391	CHURC1, FOXO1, EIF5A, EHF, TBP, ZEB1, GLI3, SKAP1, CBFB, WT1, LOC653889, CTNNB1, BRPF1, MEIS2, S1PR1, GATA6, AATF, SHC1, YAP1, NR2F2, MYST1, NR1H4, SERTAD2, SOAT1, ATF7IP, EGR1, TAF1, BMP2, MLL, EPAS1, TBX3, MTA2, CEBPG, TAF7, IGF2, SMAD1, RPS4X, DDIT3, ILF2, BPTF, ZMIZ2, JUN, GTF2F2, UBB, RBM15, KLF4	719	654	13528	1.32338	1	0.630426	55.892
GOTERM_MF_FAT	GO:0043565~sequence-specific DNA binding	43	4.46058	0.046053	PRRX1, FOXO1, EHF, PRRX2, ZEB1, NR3C1, ELK3, GLI3, WT1, CTNNB1, CXXC1, PGR, MEIS2, GATA6, HSF2, JUND, LHX3, HOXA10, ETV2, NR2F2, NR1H4, ZW10, EGR1, TAF1, EPAS1, CREBZF, TBX3, TBX2, CEBPD, TAF5, MTA2, CEBPG, TAF7, EMX2, DDIT3, CHRAC1, BPTF, JUN, EDF1, NCOR1, TCF12, KLF4, PBX4	690	607	12983	1.33293	1	0.652189	52.0246
GOTERM_BP_FAT	GO:0045941~positive regulation of transcription	40	4.14938	0.0542709	CHURC1, FOXO1, EHF, TBP, ZEB1, GLI3, SKAP1, CBFB, WT1, LOC653889, CTNNB1, BRPF1, MEIS2, S1PR1, GATA6, AATF, YAP1, NR2F2, MYST1, NR1H4, SERTAD2, EGR1, ATF7IP, TAF1, BMP2, MLL, EPAS1, TBX3, MTA2, TAF7, SMAD1, DDIT3, ILF2, BPTF, ZMIZ2, JUN, GTF2F2, UBB, RBM15, KLF4	719	564	13528	1.3344	1	0.669977	63.3868
GOTERM_MF_FAT	GO:0003677~DNA binding	141	14.6266	0.055332	RAD51C, SURF6, BBX, RBM6, FOXO1, TBP, MXI1, HMGN4, CBFB, CTNNB1, PGR, BRPF1, GATA6, TIGD2, H2AFY, CRY1, LUC7L3, ZNF391, EGFR, IKBKAP, MTA2, EMX2, ZNF501, DDIT3, CHRAC1, SYCP3, ZNF197, JUN, RPS15, EDF1, PRDM1, TFAP2C, TFB1M, DEAF1, FUS, HMGB1, ZFAND3, ZNF79, AGFG1, ELK3, VPS72, WT1, CXXC1, MEIS2, LHX3, JUND, HOXA10, THAP11, NR1H4, DNMT3A, TAF1, DHX9, MLL, EPAS1, CREBZF, TAF5, KLF10, TAF7, PPFIBP1,…	690	2331	12983	1.13816	1	0.686242	58.8009
GOTERM_MF_FAT	GO:0003700~transcription factor activity	64	6.639	0.0572239	ARID4A, HR, PRRX1, FOXO1, ZKSCAN1, TBP, PRRX2, ZEB1, GLI3, CBFB, CTNNB1, ZNF207, PGR, HSF2, GATA6, HEY2, NR2F2, KDM5B, EGR1, LOC100133760, MTA2, EMX2, GMEB1, GTF2H3, DDIT3, TAF10, ZNF197, JUN, EDF1, PRDM1, TFAP2C, EHF, NR3C1, ELK3, WT1, VPS72, ZFP36L1, MEIS2, JUND, LHX3, HOXA10, ETV2, AATF, NR1H4, MLL, EPAS1, TBX3, CREBZF, TBX2, CEBPD, TAF5, KLF10, CEBPG, TAF7, TRIM25, SMAD1, MSRB2, IRF9, ZNF215,…	690	975	12983	1.2351	1	0.690653	60.0677
SP_PIR_KEYWORDS	repressor	29	3.0083	0.101707	BCLAF1, ELK3, ZEB1, MXI1, ZNF653, TCERG1, CRY2, HEY2, HBP1, LRRFIP1, CRY1, THAP11, NR1H4, ATF7IP, DNMT3A, TBX3, KLF10, SF1, C14ORF156, SAP18, TLE2, RBBP7, DDIT3, MXD4, SLTM, PRDM6, GRLF1, PRDM1, NCOR1	961	435	19235	1.33437	1	0.598834	79.0553
GOTERM_BP_FAT	GO:0045893~positive regulation of transcription, DNA-dependent	33	3.42324	0.103412	FOXO1, EHF, ZEB1, SKAP1, WT1, CBFB, LOC653889, CTNNB1, MEIS2, S1PR1, GATA6, AATF, YAP1, NR2F2, NR1H4, SERTAD2, EGR1, ATF7IP, TAF1, BMP2, MLL, EPAS1, TBX3, MTA2, TAF7, SMAD1, BPTF, ILF2, ZMIZ2, JUN, GTF2F2, RBM15, KLF4	719	477	13528	1.30167	1	0.792868	85.9926
SP_PIR_KEYWORDS	dna-binding	106	10.9959	0.10573	RAD51C, SURF6, BBX, FOXO1, TBP, MXI1, HMGN4, PGR, BRPF1, GATA6, TIGD2, H2AFY, ZNF391, LUC7L3, MTA2, EMX2, ZNF501, DDIT3, CHRAC1, SYCP3, ZNF197, JUN, EDF1, TFAP2C, PRDM1, TFB1M, DEAF1, FUS, HMGB1, ZNF79, AGFG1, ELK3, VPS72, WT1, CXXC1, MEIS2, LHX3, JUND, HOXA10, THAP11, NR1H4, DNMT3A, DHX9, TAF1, MLL, EPAS1, KLF10, ATM, ZNF215, TXNDC12, GTF2F2, TCF12, NCOR1, KLF4, GTF3A, HP1BP3, ARID4B, PRRX1, HR,…	961	1868	19235	1.13579	1	0.602581	80.3816
GOTERM_BP_FAT	GO:0051254~positive regulation of RNA metabolic process	33	3.42324	0.112804	FOXO1, EHF, ZEB1, SKAP1, WT1, CBFB, LOC653889, CTNNB1, MEIS2, S1PR1, GATA6, AATF, YAP1, NR2F2, NR1H4, SERTAD2, EGR1, ATF7IP, TAF1, BMP2, MLL, EPAS1, TBX3, MTA2, TAF7, SMAD1, BPTF, ILF2, ZMIZ2, JUN, GTF2F2, RBM15, KLF4	719	481	13528	1.29084	1	0.803037	88.4121
SP_PIR_KEYWORDS	Transcription	116	12.0332	0.117346	MORF4L1, BBX, FOXO1, TBP, MXI1, CBFB, CTNNB1, PGR, BRPF1, CRY2, GATA6, CRY1, MYST1, ZNF391, CCAR1, IKBKAP, ZNF501, DDIT3, SLTM, ZNF197, PRDM6, JUN, EDF1, PRDM1, TFAP2C, TFB1M, DEAF1, CRTC3, ZNF79, ELK3, VPS72, WT1, CXXC1, TCERG1, LHX3, JUND, HOXA10, THAP11, NR1H4, TAF1, MLL, EPAS1, CREBZF, TAF5, KLF10, TAF7, C14ORF156, SAP18, SMAD1, ZNF215, GTF2F2, TCF12, NCOR1, KLF4, GTF3A, CHURC1, ARID4A, ARID4…	961	2071	19235	1.12111	1	0.611257	83.7855
SP_PIR_KEYWORDS	transcription regulation	113	11.722	0.131047	MORF4L1, BBX, FOXO1, TBP, MXI1, CTNNB1, PGR, BRPF1, CRY2, GATA6, CRY1, MYST1, ZNF391, CCAR1, IKBKAP, ZNF501, DDIT3, SLTM, ZNF197, PRDM6, JUN, EDF1, PRDM1, TFAP2C, TFB1M, DEAF1, CRTC3, ZNF79, ELK3, VPS72, WT1, CXXC1, TCERG1, LHX3, JUND, HOXA10, THAP11, NR1H4, TAF1, MLL, EPAS1, CREBZF, TAF5, KLF10, TAF7, C14ORF156, SAP18, SMAD1, ZNF215, GTF2F2, TCF12, NCOR1, KLF4, GTF3A, CHURC1, ARID4A, ARID4B, HR,…	961	2026	19235	1.11637	1	0.649604	87.0914
GOTERM_BP_FAT	GO:0045944~positive regulation of transcription from RNA polymerase II promoter	26	2.6971	0.132792	FOXO1, ZEB1, SKAP1, WT1, CBFB, CTNNB1, LOC653889, MEIS2, S1PR1, GATA6, AATF, YAP1, NR1H4, EGR1, TAF1, BMP2, MLL, EPAS1, MTA2, TAF7, SMAD1, ZMIZ2, JUN, GTF2F2, RBM15, KLF4	719	371	13528	1.31857	1	0.835278	92.3121
SP_PIR_KEYWORDS	activator	31	3.21577	0.230306	CRTC3, CHURC1, ZEB1, ELK3, CTNNB1, CXXC1, BRPF1, TCERG1, GATA6, HSF2, LHX3, JUND, ACAD8, MYST1, NR1H4, EGR1, ATF7IP, DHX9, EPAS1, CEBPD, CEBPG, ZFX, CDC5L, EYA3, IRF9, ILF2, ASH1L, EDF1, TFAP2C, KLF4, PBX4	961	520	19235	1.19324	1	0.756462	97.7965
GOTERM_BP_FAT	GO:0045449~regulation of transcription	147	15.249	0.236646	MORF4L1, BBX, FOXO1, TBP, MXI1, CBFB, CTNNB1, PGR, BRPF1, S1PR1, CRY2, GATA6, TIGD2, CRY1, MYST1, ZNF391, CCAR1, PTPRK, IKBKAP, MTA2, EMX2, ZNF501, DDIT3, SLTM, ZNF197, JUN, PRDM6, EDF1, PRDM1, TFAP2C, TFB1M, DEAF1, CRTC3, HMGB1, ZNF79, GCLC, SNX6, ELK3, WT1, VPS72, CXXC1, MEIS2, TCERG1, LHX3, JUND, HOXA10, THAP11, NR1H4, DNMT3A, TAF1, BMP2, MLL, EPAS1, CREBZF, TAF5, KLF10, TAF7, C14ORF156, SAP18…	719	2601	13528	1.06336	1	0.919205	99.2268
GOTERM_BP_FAT	GO:0006350~transcription	118	12.2407	0.291633	MORF4L1, BBX, FOXO1, TBP, MXI1, CBFB, CTNNB1, PGR, BRPF1, CRY2, GATA6, CRY1, MYST1, ZNF391, CCAR1, IKBKAP, ZNF501, DDIT3, SLTM, ZNF197, PRDM6, JUN, EDF1, PRDM1, TFAP2C, TFB1M, DEAF1, CRTC3, ZNF79, ELK3, VPS72, WT1, CXXC1, TCERG1, LHX3, JUND, HOXA10, THAP11, NR1H4, TAF1, MLL, EPAS1, CREBZF, TAF5, KLF10, TAF7, C14ORF156, SAP18, SMAD1, ZNF215, GTF2F2, TCF12, NCOR1, KLF4, GTF3A, CHURC1, ARID4A, ARID4…	719	2101	13528	1.05672	1	0.937534	99.7988
GOTERM_BP_FAT	GO:0051252~regulation of RNA metabolic process	96	9.95851	0.572337	FOXO1, TBP, CBFB, CTNNB1, PGR, S1PR1, GATA6, IKBKAP, MTA2, EMX2, DDIT3, ZNF197, JUN, EDF1, TFAP2C, PRDM1, HMGB1, ZNF79, ELK3, WT1, VPS72, CXXC1, MEIS2, JUND, LHX3, HOXA10, NR1H4, TAF1, DHX9, DNMT3A, BMP2, MLL, CREBZF, EPAS1, KLF10, TAF7, BRCA2, SAP18, SNW1, SMAD1, ZNF215, GTF2F2, PRKAR1A, TCF12, NCOR1, KLF4, ARID4A, PRRX1, HR, ZKSCAN1, PRRX2, ZEB1, SKAP1, ZNF207, HSF2, HEY2, LRRFIP1, PDE8A, YAP1,…	719	1813	13528	0.996272	1	0.989091	100
GOTERM_BP_FAT	GO:0006355~regulation of transcription, DNA-dependent	93	9.6473	0.611882	ARID4A, HR, PRRX1, FOXO1, TBP, ZKSCAN1, ZEB1, PRRX2, SKAP1, CBFB, CTNNB1, ZNF207, PGR, S1PR1, HSF2, GATA6, HEY2, PDE8A, LRRFIP1, YAP1, NR2F2, KDM5B, SERTAD2, ATF7IP, EGR1, IKBKAP, LOC100133760, MTA2, EMX2, GTF2H3, CDC5L, RBBP7, DDIT3, MXD4, BPTF, ZMIZ2, ZNF197, JUN, EDF1, PRDM1, TFAP2C, HMGB1, ZNF79, NDN, EHF, ELK3, NR3C1, ZNF177, ZNF780A, VPS72, WT1, LOC653889, CXXC1, MEIS2, TCEA3, HMGXB4, LHX3,…	719	1773	13528	0.986913	1	0.992135	100
Annotation Cluster 5	Enrichment Score: 2.2710113594746444
Category	Term	Count	%	PValue	Genes	List Total	Pop Hits	Pop Total	Fold Enrichment	Bonferroni	Benjamini	FDR
GOTERM_BP_FAT	GO:0001568~blood vessel development	27	2.80083	0.000598272	PRRX1, FOXO1, ELK3, PRRX2, WT1, CDH5, CTNNB1, GJC1, ZFP36L1, APOB, S1PR1, APOE, HEY2, QKI, NR2F2, COL18A1, SELP, TBX3, EPAS1, TGFBR2, COL5A1, THY1, KDR, VEGFC, JMJD6, JUN, NTRK2	719	245	13528	2.07349	0.833931	0.100224	1.07183
GOTERM_BP_FAT	GO:0001944~vasculature development	27	2.80083	0.000859586	PRRX1, FOXO1, ELK3, PRRX2, WT1, CDH5, CTNNB1, GJC1, ZFP36L1, APOB, S1PR1, APOE, HEY2, QKI, NR2F2, COL18A1, SELP, TBX3, EPAS1, TGFBR2, COL5A1, THY1, KDR, VEGFC, JMJD6, JUN, NTRK2	719	251	13528	2.02393	0.924216	0.110652	1.53657
GOTERM_BP_FAT	GO:0048514~blood vessel morphogenesis	22	2.28216	0.0041596	COL18A1, SELP, EPAS1, TGFBR2, PRRX1, ELK3, PRRX2, WT1, CTNNB1, THY1, KDR, GJC1, ZFP36L1, VEGFC, APOB, S1PR1, APOE, JUN, HEY2, NTRK2, QKI, NR2F2	719	211	13528	1.96176	0.999996	0.262874	7.23094
GOTERM_BP_FAT	GO:0001570~vasculogenesis	8	0.829876	0.00534034	ZFP36L1, HEY2, NTRK2, TGFBR2, QKI, WT1, KDR, GJC1	719	41	13528	3.67122	1	0.2895	9.19173
GOTERM_BP_FAT	GO:0001525~angiogenesis	10	1.03734	0.386486	COL18A1, VEGFC, S1PR1, EPAS1, JUN, TGFBR2, ELK3, KDR, CTNNB1, THY1	719	148	13528	1.27129	1	0.963155	99.9849
Annotation Cluster 6	Enrichment Score: 2.2305591746163174
Category	Term	Count	%	PValue	Genes	List Total	Pop Hits	Pop Total	Fold Enrichment	Bonferroni	Benjamini	FDR
SP_PIR_KEYWORDS	isopeptide bond	30	3.11203	0.00139879	HMGB1, A2M, HIST1H2AG, SNX14, CHEK1, NR3C1, ZEB1, WT1, PGR, SUMO2, POMGNT1, H2AFY, BAZ2B, FN1, CCAR1, ARL2, EGFR, MLL, ACO2, CEBPD, TRIM25, RBBP7, NKTR, ASH1L, TFAP2C, UBB, MAP7D1, CPSF3, DST, KLF4	961	319	19235	1.88235	0.533676	0.0495867	2.01947
UP_SEQ_FEATURE	cross-link:Glycyl lysine isopeptide (Lys-Gly) (interchain with G-Cter in ubiquitin)	19	1.97095	0.0113884	EGFR, ARL2, HMGB1, MLL, ACO2, HIST1H2AG, SNX14, CHEK1, NR3C1, RBBP7, NKTR, POMGNT1, ASH1L, UBB, MAP7D1, BAZ2B, DST, KLF4, CCAR1	959	199	19113	1.90288	1	0.912345	18.4826
SP_PIR_KEYWORDS	ubl conjugation	43	4.46058	0.0127676	HMGB1, HIST1H2AG, SNX14, CHEK1, RNF216, ZEB1, MYLIP, NR3C1, SART1, WT1, CTNNB1, PGR, SUMO2, POMGNT1, H2AFY, NGFRAP1, BAZ2B, PIK3R1, CCAR1, ARL2, EGFR, DNMT3A, MLL, EPAS1, ACO2, CEBPD, KLF10, NDFIP1, LDB2, HLA-C, TRIM25, RBBP7, NKTR, TRIM31, ASH1L, FBXL5, TFAP2C, UBB, MAP7D1, CPSF3, DST, NCOR1, KLF4	961	588	19235	1.46373	0.999091	0.228467	17.0791
Annotation Cluster 7	Enrichment Score: 2.070834013145056
Category	Term	Count	%	PValue	Genes	List Total	Pop Hits	Pop Total	Fold Enrichment	Bonferroni	Benjamini	FDR
GOTERM_BP_FAT	GO:0016265~death	60	6.22407	0.000624338	ZMAT3, LY86, RNF216, TBP, ZNF346, CTNNB1, CASP3, GATA6, BAG3, CASP7, TIA1, NGFRAP1, DAP, CASP2, LUC7L3, CCAR1, FAM176A, ROCK1, ARHGEF6, SLTM, C8A, RNF130, JUN, MGEA5, NGFR, SIAH2, UBB, CLN5, FUS, BID, C7, APH1A, EGLN3, AKAP13, KIT, TMEM123, TNFRSF18, NEFH, AATF, C16ORF5, FGD4, OBSCN, VAV3, MLL, LGALS1, RAF1, BIRC6, TREX1, IGF2, AFG3L2, BIRC2, SIRT1, ATM, NAE1, TXNDC12, AKTIP, CASP14, JMJD6, RHOT1…	719	724	13528	1.55926	0.84643	0.0988548	1.11828
GOTERM_BP_FAT	GO:0008219~cell death	59	6.12033	0.000916449	ZMAT3, LY86, RNF216, TBP, ZNF346, CTNNB1, CASP3, GATA6, BAG3, CASP7, TIA1, NGFRAP1, DAP, CASP2, LUC7L3, CCAR1, FAM176A, ROCK1, ARHGEF6, SLTM, C8A, RNF130, JUN, MGEA5, NGFR, SIAH2, UBB, CLN5, FUS, BID, C7, APH1A, EGLN3, AKAP13, KIT, TMEM123, TNFRSF18, NEFH, AATF, C16ORF5, FGD4, OBSCN, VAV3, MLL, LGALS1, RAF1, BIRC6, TREX1, IGF2, BIRC2, SIRT1, ATM, NAE1, TXNDC12, AKTIP, CASP14, JMJD6, RHOT1, PARP4	719	719	13528	1.54393	0.936111	0.112717	1.63743
GOTERM_BP_FAT	GO:0006917~induction of apoptosis	30	3.11203	0.00349406	BID, BCLAF1, APH1A, ZMAT3, AKAP13, EIF5A, SART1, CASP3, APOE, TIA1, NGFRAP1, AATF, DAP, C16ORF5, CASP2, FGD4, MSH6, OBSCN, VAV3, CEBPG, ARHGEF6, KLF10, BRCA2, ATM, C14ORF153, TXNDC12, CASP14, UBB, NGFR, SCAND1	719	320	13528	1.76391	0.999972	0.247081	6.10816
GOTERM_BP_FAT	GO:0012502~induction of programmed cell death	30	3.11203	0.00364488	BID, BCLAF1, APH1A, ZMAT3, AKAP13, EIF5A, SART1, CASP3, APOE, TIA1, NGFRAP1, AATF, DAP, C16ORF5, CASP2, FGD4, MSH6, OBSCN, VAV3, CEBPG, ARHGEF6, KLF10, BRCA2, ATM, C14ORF153, TXNDC12, CASP14, UBB, NGFR, SCAND1	719	321	13528	1.75841	0.999983	0.250448	6.36372
GOTERM_BP_FAT	GO:0008624~induction of apoptosis by extracellular signals	14	1.45228	0.00634617	BID, OBSCN, VAV3, APH1A, ARHGEF6, AKAP13, CASP3, AATF, NGFRAP1, UBB, NGFR, DAP, CASP2, FGD4	719	112	13528	2.35188	1	0.317494	10.8311
GOTERM_BP_FAT	GO:0012501~programmed cell death	48	4.97925	0.00669586	BID, APH1A, ZMAT3, LY86, EGLN3, AKAP13, RNF216, KIT, ZNF346, CTNNB1, CASP3, GATA6, TIA1, BAG3, CASP7, TNFRSF18, NGFRAP1, AATF, DAP, C16ORF5, CASP2, LUC7L3, CCAR1, FGD4, FAM176A, OBSCN, MLL, VAV3, ROCK1, ARHGEF6, LGALS1, BIRC6, RAF1, SIRT1, BIRC2, ATM, NAE1, SLTM, TXNDC12, RNF130, AKTIP, CASP14, JMJD6, JUN, RHOT1, NGFR, SIAH2, UBB	719	611	13528	1.4781	1	0.311502	11.3945
GOTERM_BP_FAT	GO:0006915~apoptosis	47	4.87552	0.00815234	BID, APH1A, ZMAT3, LY86, EGLN3, AKAP13, RNF216, ZNF346, CTNNB1, CASP3, GATA6, TIA1, BAG3, CASP7, TNFRSF18, NGFRAP1, AATF, DAP, C16ORF5, CASP2, LUC7L3, CCAR1, FGD4, FAM176A, OBSCN, MLL, VAV3, ROCK1, ARHGEF6, LGALS1, BIRC6, RAF1, SIRT1, BIRC2, ATM, NAE1, SLTM, TXNDC12, RNF130, AKTIP, CASP14, JMJD6, JUN, RHOT1, NGFR, SIAH2, UBB	719	602	13528	1.46895	1	0.345184	13.705
GOTERM_BP_FAT	GO:0043067~regulation of programmed cell death	58	6.0166	0.0176182	ZMAT3, FOXO1, EIF5A, GLI3, SART1, CASP3, APOE, BAG3, TIA1, NGFRAP1, DAP, CASP2, ADAM9, EGFR, ROCK1, ARHGEF6, DDIT3, JUN, CSTB, NGFR, UBB, BID, HMGB1, BCLAF1, GCLC, APH1A, AKAP13, KIT, NR3C1, CD74, TNFRSF18, AATF, C16ORF5, NEFL, FGD4, COL18A1, MSH6, OBSCN, VAV3, TBX3, BECN1, KLF10, LGALS1, CEBPG, BIRC6, BRCA2, IGF2, BIRC2, SIRT1, ATM, C14ORF153, NAE1, PPIF, TXNDC12, HSP90B1, CASP14, CFDP1, SCAND1	719	812	13528	1.34393	1	0.482292	27.3905
GOTERM_BP_FAT	GO:0010941~regulation of cell death	58	6.0166	0.0196168	ZMAT3, FOXO1, EIF5A, GLI3, SART1, CASP3, APOE, BAG3, TIA1, NGFRAP1, DAP, CASP2, ADAM9, EGFR, ROCK1, ARHGEF6, DDIT3, JUN, CSTB, NGFR, UBB, BID, HMGB1, BCLAF1, GCLC, APH1A, AKAP13, KIT, NR3C1, CD74, TNFRSF18, AATF, C16ORF5, NEFL, FGD4, COL18A1, MSH6, OBSCN, VAV3, TBX3, BECN1, KLF10, LGALS1, CEBPG, BIRC6, BRCA2, IGF2, BIRC2, SIRT1, ATM, C14ORF153, NAE1, PPIF, TXNDC12, HSP90B1, CASP14, CFDP1, SCAND1	719	815	13528	1.33898	1	0.487171	30.0049
GOTERM_BP_FAT	GO:0043065~positive regulation of apoptosis	34	3.52697	0.0214335	BID, BCLAF1, APH1A, ZMAT3, EIF5A, AKAP13, NR3C1, SART1, CASP3, APOE, TIA1, NGFRAP1, AATF, DAP, C16ORF5, CASP2, FGD4, COL18A1, MSH6, OBSCN, VAV3, CEBPG, ARHGEF6, KLF10, BRCA2, ATM, C14ORF153, DDIT3, TXNDC12, CASP14, JUN, UBB, NGFR, SCAND1	719	430	13528	1.4877	1	0.499169	32.3041
GOTERM_BP_FAT	GO:0042981~regulation of apoptosis	57	5.91286	0.0219131	ZMAT3, FOXO1, EIF5A, GLI3, SART1, CASP3, APOE, BAG3, TIA1, NGFRAP1, DAP, CASP2, ADAM9, EGFR, ROCK1, ARHGEF6, DDIT3, JUN, CSTB, NGFR, UBB, BID, HMGB1, BCLAF1, GCLC, APH1A, AKAP13, NR3C1, CD74, TNFRSF18, AATF, C16ORF5, NEFL, FGD4, COL18A1, MSH6, OBSCN, VAV3, TBX3, BECN1, KLF10, LGALS1, CEBPG, BIRC6, BRCA2, IGF2, BIRC2, SIRT1, ATM, C14ORF153, NAE1, PPIF, TXNDC12, HSP90B1, CASP14, CFDP1, SCAND1	719	804	13528	1.3339	1	0.499625	32.8989
GOTERM_BP_FAT	GO:0043068~positive regulation of programmed cell death	34	3.52697	0.023419	BID, BCLAF1, APH1A, ZMAT3, EIF5A, AKAP13, NR3C1, SART1, CASP3, APOE, TIA1, NGFRAP1, AATF, DAP, C16ORF5, CASP2, FGD4, COL18A1, MSH6, OBSCN, VAV3, CEBPG, ARHGEF6, KLF10, BRCA2, ATM, C14ORF153, DDIT3, TXNDC12, CASP14, JUN, UBB, NGFR, SCAND1	719	433	13528	1.47739	1	0.508811	34.7351
GOTERM_BP_FAT	GO:0010942~positive regulation of cell death	34	3.52697	0.0247057	BID, BCLAF1, APH1A, ZMAT3, EIF5A, AKAP13, NR3C1, SART1, CASP3, APOE, TIA1, NGFRAP1, AATF, DAP, C16ORF5, CASP2, FGD4, COL18A1, MSH6, OBSCN, VAV3, CEBPG, ARHGEF6, KLF10, BRCA2, ATM, C14ORF153, DDIT3, TXNDC12, CASP14, JUN, UBB, NGFR, SCAND1	719	435	13528	1.4706	1	0.517427	36.2663
SP_PIR_KEYWORDS	Apoptosis	28	2.90456	0.0429961	BID, ZMAT3, EGLN3, RNF216, CTNNB1, CASP3, CASP7, BAG3, TIA1, TNFRSF18, NGFRAP1, DAP, CASP2, CCAR1, FAM176A, MLL, ROCK1, BIRC6, BIRC2, SIRT1, ATM, NAE1, SLTM, RNF130, TXNDC12, AKTIP, SIAH2, NGFR	961	381	19235	1.47096	1	0.44244	47.2988
Annotation Cluster 8	Enrichment Score: 1.996302966025516
Category	Term	Count	%	PValue	Genes	List Total	Pop Hits	Pop Total	Fold Enrichment	Bonferroni	Benjamini	FDR
GOTERM_BP_FAT	GO:0006325~chromatin organization	36	3.73444	0.000965612	UTP3, MORF4L1, HMGB1, KDM6A, ARID4A, HIST1H2AG, HP1BP3, ARID4B, NAP1L1, NAP1L3, NR3C1, VPS72, BRPF1, CHD2, H2AFY, CHD6, KDM5B, MYST1, DNMT3A, LOC100133760, MLL, TAF5, MTA2, RBBP7, SIRT1, CHRAC1, EYA3, TAF10, BPTF, SYCP3, JMJD6, PRDM6, WHSC1L1, ASH1L, KDM4B, NCOR1, RNF40	719	378	13528	1.79191	0.94488	0.113753	1.72455
GOTERM_BP_FAT	GO:0051276~chromosome organization	42	4.35685	0.00216407	UTP3, MORF4L1, HMGB1, RAD51C, KDM6A, ARID4A, HIST1H2AG, HP1BP3, ARID4B, NAP1L1, NAP1L3, NR3C1, VPS72, BRPF1, CHD2, H2AFY, CHD6, KDM5B, MYST1, ZW10, DNMT3A, MSH6, LOC100133760, MLL, SMCHD1, TAF5, MTA2, BRCA2, RBBP7, SIRT1, RAD50, CHRAC1, EYA3, TAF10, BPTF, SYCP3, JMJD6, PRDM6, WHSC1L1, ASH1L, KDM4B, NCOR1, RNF40	719	485	13528	1.62934	0.998495	0.200774	3.82589
SP_PIR_KEYWORDS	chromatin regulator	22	2.28216	0.0023241	UTP3, MORF4L1, DNMT3A, LOC100133760, KDM6A, MLL, NR3C1, RBBP7, VPS72, EYA3, BRPF1, BPTF, JMJD6, PRDM6, WHSC1L1, ASH1L, KDM4B, H2AFY, CHD6, MYST1, NCOR1, KDM5B, RNF40	961	213	19235	2.06734	0.718637	0.0761974	3.33442
GOTERM_BP_FAT	GO:0016568~chromatin modification	27	2.80083	0.00298843	UTP3, MORF4L1, KDM6A, NR3C1, VPS72, BRPF1, H2AFY, CHD6, KDM5B, MYST1, DNMT3A, LOC100133760, MLL, TAF5, RBBP7, SIRT1, EYA3, CHRAC1, TAF10, BPTF, SYCP3, JMJD6, PRDM6, WHSC1L1, ASH1L, KDM4B, NCOR1, RNF40	719	274	13528	1.85403	0.999874	0.238209	5.2466
GOTERM_BP_FAT	GO:0016569~covalent chromatin modification	10	1.03734	0.225849	EYA3, MORF4L1, DNMT3A, TAF10, BRPF1, JMJD6, WHSC1L1, MYST1, SIRT1, RNF40	719	126	13528	1.49326	1	0.915359	99.0043
GOTERM_BP_FAT	GO:0016570~histone modification	9	0.93361	0.321064	EYA3, MORF4L1, TAF10, BRPF1, JMJD6, WHSC1L1, MYST1, SIRT1, RNF40	719	122	13528	1.38799	1	0.946002	99.9063
Annotation Cluster 9	Enrichment Score: 1.9414538025617176
Category	Term	Count	%	PValue	Genes	List Total	Pop Hits	Pop Total	Fold Enrichment	Bonferroni	Benjamini	FDR
INTERPRO	IPR013129:Transcription factor jumonji	7	0.726141	0.00126545	JHDM1D, LOC100133760, KDM6A, PHF2, JMJD6, KDM4B, HR, KDM5B	881	24	16659	5.51518	0.852409	0.852409	2.08377
INTERPRO	IPR019787:Zinc finger, PHD-finger	13	1.34855	0.00164257	LOC100133760, MLL, CXXC1, JHDM1D, BRPF1, PHF2, BPTF, PHF14, WHSC1L1, ASH1L, KDM4B, PHF20L1, BAZ2B, KDM5B	881	85	16659	2.89199	0.916588	0.711189	2.69682
INTERPRO	IPR001965:Zinc finger, PHD-type	13	1.34855	0.00268903	LOC100133760, MLL, CXXC1, JHDM1D, BRPF1, PHF2, BPTF, PHF14, WHSC1L1, ASH1L, KDM4B, PHF20L1, BAZ2B, KDM5B	881	90	16659	2.73133	0.982899	0.742361	4.37911
UP_SEQ_FEATURE	domain:JmjC	7	0.726141	0.00329226	JHDM1D, LOC100133760, KDM6A, PHF2, JMJD6, KDM4B, HR, KDM5B	959	30	19113	4.65036	0.99989	0.838347	5.71389
SMART	SM00249:PHD	13	1.34855	0.00412259	LOC100133760, MLL, CXXC1, JHDM1D, BRPF1, PHF2, BPTF, PHF14, WHSC1L1, ASH1L, KDM4B, PHF20L1, BAZ2B, KDM5B	508	90	9079	2.58152	0.715168	0.715168	5.38135
INTERPRO	IPR003347:Transcription factor jumonji/aspartyl beta-hydroxylase	7	0.726141	0.00505126	JHDM1D, LOC100133760, KDM6A, PHF2, JMJD6, KDM4B, HR, KDM5B	881	31	16659	4.26982	0.999525	0.783542	8.07669
SMART	SM00558:JmjC	7	0.726141	0.00655903	JHDM1D, LOC100133760, KDM6A, PHF2, JMJD6, KDM4B, HR, KDM5B	508	31	9079	4.03562	0.864734	0.486671	8.43442
INTERPRO	IPR019786:Zinc finger, PHD-type, conserved site	12	1.24481	0.00979995	LOC100133760, MLL, CXXC1, JHDM1D, BRPF1, PHF2, PHF14, ASH1L, WHSC1L1, KDM4B, PHF20L1, BAZ2B, KDM5B	881	93	16659	2.4399	1	0.844342	15.1069
SP_PIR_KEYWORDS	dioxygenase	6	0.622407	0.232698	LOC100133760, KDM6A, JMJD6, EGLN3, KDM4B, PHYH, KDM5B	961	66	19235	1.8196	1	0.757139	97.8943
GOTERM_MF_FAT	GO:0016702~oxidoreductase activity, acting on single donors with incorporation of molecular oxygen, incorporation of two atoms of oxygen	6	0.622407	0.272121	LOC100133760, KDM6A, JMJD6, EGLN3, KDM4B, PHYH, KDM5B	690	66	12983	1.71054	1	0.902966	99.2903
GOTERM_MF_FAT	GO:0016701~oxidoreductase activity, acting on single donors with incorporation of molecular oxygen	6	0.622407	0.282463	LOC100133760, KDM6A, JMJD6, EGLN3, KDM4B, PHYH, KDM5B	690	67	12983	1.68501	1	0.903846	99.4321
Annotation Cluster 10	Enrichment Score: 1.879835383765604
Category	Term	Count	%	PValue	Genes	List Total	Pop Hits	Pop Total	Fold Enrichment	Bonferroni	Benjamini	FDR
INTERPRO	IPR019787:Zinc finger, PHD-finger	13	1.34855	0.00164257	LOC100133760, MLL, CXXC1, JHDM1D, BRPF1, PHF2, BPTF, PHF14, WHSC1L1, ASH1L, KDM4B, PHF20L1, BAZ2B, KDM5B	881	85	16659	2.89199	0.916588	0.711189	2.69682
SP_PIR_KEYWORDS	chromatin regulator	22	2.28216	0.0023241	UTP3, MORF4L1, DNMT3A, LOC100133760, KDM6A, MLL, NR3C1, RBBP7, VPS72, EYA3, BRPF1, BPTF, JMJD6, PRDM6, WHSC1L1, ASH1L, KDM4B, H2AFY, CHD6, MYST1, NCOR1, KDM5B, RNF40	961	213	19235	2.06734	0.718637	0.0761974	3.33442
INTERPRO	IPR001965:Zinc finger, PHD-type	13	1.34855	0.00268903	LOC100133760, MLL, CXXC1, JHDM1D, BRPF1, PHF2, BPTF, PHF14, WHSC1L1, ASH1L, KDM4B, PHF20L1, BAZ2B, KDM5B	881	90	16659	2.73133	0.982899	0.742361	4.37911
SP_PIR_KEYWORDS	bromodomain	8	0.829876	0.0028589	PHIP, TAF1, BRPF1, MLL, BPTF, ASH1L, BRD4, BAZ2B	961	39	19235	4.10577	0.789933	0.0830341	4.0869
SMART	SM00249:PHD	13	1.34855	0.00412259	LOC100133760, MLL, CXXC1, JHDM1D, BRPF1, PHF2, BPTF, PHF14, WHSC1L1, ASH1L, KDM4B, PHF20L1, BAZ2B, KDM5B	508	90	9079	2.58152	0.715168	0.715168	5.38135
INTERPRO	IPR001487:Bromodomain	8	0.829876	0.00453043	PHIP, TAF1, BRPF1, MLL, BPTF, ASH1L, BRD4, BAZ2B	881	40	16659	3.78184	0.998952	0.820083	7.27318
SMART	SM00297:BROMO	8	0.829876	0.00606792	PHIP, TAF1, BRPF1, MLL, BPTF, ASH1L, BRD4, BAZ2B	508	40	9079	3.57441	0.842805	0.603521	7.82645
INTERPRO	IPR019786:Zinc finger, PHD-type, conserved site	12	1.24481	0.00979995	LOC100133760, MLL, CXXC1, JHDM1D, BRPF1, PHF2, PHF14, ASH1L, WHSC1L1, KDM4B, PHF20L1, BAZ2B, KDM5B	881	93	16659	2.4399	1	0.844342	15.1069
INTERPRO	IPR018359:Bromodomain, conserved site	7	0.726141	0.0106869	PHIP, TAF1, BRPF1, BPTF, ASH1L, BRD4, BAZ2B	881	36	16659	3.67679	1	0.835338	16.3626
UP_SEQ_FEATURE	zinc finger region:PHD-type 2	6	0.622407	0.0157051	LOC100133760, MLL, PHF14, BPTF, WHSC1L1, KDM4B, KDM5B	959	30	19113	3.98603	1	0.945841	24.605
UP_SEQ_FEATURE	zinc finger region:PHD-type 1	6	0.622407	0.0231328	LOC100133760, MLL, PHF14, BPTF, WHSC1L1, KDM4B, KDM5B	959	33	19113	3.62366	1	0.954012	34.1359
UP_SEQ_FEATURE	zinc finger region:PHD-type	7	0.726141	0.0447482	JHDM1D, BRPF1, PHF2, ASH1L, BAZ2B, PHF20L1, CXXC1	959	52	19113	2.6829	1	0.978357	55.8155
UP_SEQ_FEATURE	zinc finger region:PHD-type 3	3	0.311203	0.0864627	LOC100133760, MLL, WHSC1L1, KDM5B	959	10	19113	5.97904	1	0.995625	80.0799
UP_SEQ_FEATURE	domain:Bromo 2	3	0.311203	0.102276	PHIP, TAF1, BRD4	959	11	19113	5.43549	1	0.997106	85.4121
UP_SEQ_FEATURE	domain:Bromo 1	3	0.311203	0.102276	PHIP, TAF1, BRD4	959	11	19113	5.43549	1	0.997106	85.4121
UP_SEQ_FEATURE	domain:Bromo	4	0.414938	0.163388	BRPF1, BPTF, ASH1L, BAZ2B	959	28	19113	2.84716	1	0.999362	95.8533
Annotation Cluster 11	Enrichment Score: 1.8172110776572497
Category	Term	Count	%	PValue	Genes	List Total	Pop Hits	Pop Total	Fold Enrichment	Bonferroni	Benjamini	FDR
SP_PIR_KEYWORDS	zinc	143	14.834	0.000562996	CNDP1, PDLIM5, MMP7, RNF216, MYLIP, RNF214, ZNRF1, PGR, BRPF1, ASPA, GATA6, PGLYRP2, ANKZF1, MYST1, CYHR1, ZNF391, RNF146, ADAM9, RNF220, ROCK1, MTA2, ZNF501, UBR1, TANK, NEBL, RNF130, PPP1CA, CPE, ZNF197, TRIM31, PRDM6, ADAMTS1, PRDM1, DEAF1, FUS, ARFGAP3, ZFAND3, ZNF79, AGFG1, ASAP1, AKAP13, WT1, TTC3, CXXC1, ZDHHC9, LHX3, THAP11, NR1H4, RNF13, FGD4, COL18A1, DNMT3A, ZC3H13, VAV3, MLL, RABIF, K…	961	2189	19235	1.30755	0.26429	0.0335272	0.817429
SP_PIR_KEYWORDS	metal-binding	186	19.2946	0.000611061	STK38, CNDP1, MASP2, PDLIM5, CYP2D6, MMP7, RNF216, SYT7, MYLIP, RNF214, ZNRF1, PGR, ATP2B1, BRPF1, ASPA, GATA6, PGLYRP2, NT5C2, NGFRAP1, ANKZF1, MYST1, CYHR1, RNF146, ZNF391, ADAM9, RNF220, NUDT4, ROCK1, MTA2, NUDT15, ZNF501, UBR1, CHPT1, TANK, NEBL, RNF130, PPP1CA, CPE, ZNF197, ATP2C1, TRIM31, PRDM6, FBXL5, ADAMTS1, PRDM1, PRPS2, DEAF1, FUS, ME3, ARFGAP3, ZFAND3, ZNF79, ENPP1, AGFG1, AKAP13, ASA…	961	2972	19235	1.25266	0.283323	0.0327642	0.886926
SP_PIR_KEYWORDS	zinc-finger	110	11.4108	0.00508672	RNF216, MYLIP, RNF214, ZNRF1, PGR, BRPF1, GATA6, ANKZF1, CYHR1, MYST1, ZNF391, RNF146, RNF220, ROCK1, MTA2, ZNF501, UBR1, TANK, RNF130, ZNF197, PRDM6, TRIM31, PRDM1, DEAF1, FUS, ARFGAP3, ZNF79, ZFAND3, AGFG1, ASAP1, AKAP13, TTC3, WT1, CXXC1, ZDHHC9, THAP11, NR1H4, FGD4, RNF13, DNMT3A, ZC3H13, MLL, VAV3, KLF10, AKAP8L, ZNF215, PHF2, RNF208, RPL37A, KLF4, GTF3A, ZMAT3, HR, HELZ, ZKSCAN1, ZBBX, ZEB1…	961	1718	19235	1.28156	0.93792	0.129743	7.16322
GOTERM_MF_FAT	GO:0008270~zinc ion binding	147	15.249	0.0103147	CNDP1, PDLIM5, MMP7, RBM6, RNF216, MYLIP, RNF214, ZNRF1, PGR, BRPF1, ASPA, GATA6, PGLYRP2, ANKZF1, MYST1, CYHR1, ZNF391, RNF146, ADAM9, RNF220, ROCK1, MTA2, ZNF501, UBR1, TANK, NEBL, RNF130, CPE, ZNF197, TRIM31, PRDM6, ADAMTS1, PRDM1, DEAF1, FUS, ARFGAP3, ZFAND3, ZNF79, AGFG1, ASAP1, AKAP13, WT1, TTC3, CXXC1, ZDHHC9, LHX3, THAP11, NR1H4, RNF13, FGD4, COL18A1, DNMT3A, ZC3H13, VAV3, MLL, RABIF, KLF…	690	2311	12983	1.19686	0.999908	0.461696	14.9152
GOTERM_MF_FAT	GO:0046914~transition metal ion binding	173	17.9461	0.0130048	CNDP1, PDLIM5, CYP2D6, MMP7, RBM6, RNF216, MYLIP, RNF214, ZNRF1, PGR, BRPF1, ASPA, GATA6, PGLYRP2, ANKZF1, MYST1, CYHR1, RNF146, ZNF391, ADAM9, RNF220, NUDT4, ROCK1, MTA2, NUDT15, ZNF501, UBR1, CHPT1, TANK, NEBL, RNF130, PPP1CA, EIF2AK1, CPE, ZNF197, ATP2C1, TRIM31, PRDM6, ADAMTS1, PRDM1, DEAF1, FUS, ARFGAP3, ZFAND3, ZNF79, AGFG1, AKAP13, SFXN4, ASAP1, WT1, TTC3, CXXC1, ZDHHC9, LHX3, THAP11, NR1H…	690	2785	12983	1.16882	0.999992	0.519555	18.4475
GOTERM_MF_FAT	GO:0043169~cation binding	234	24.2739	0.184498	LTBP1, MASP2, PDLIM5, CYP2D6, NELL2, RNF216, SYT7, MYLIP, ZNRF1, RNF214, ATP2B1, PGR, BRPF1, APOE, NT5C2, NGFRAP1, RAPGEF2, CYHR1, ZNF391, ADAM9, TBC1D9B, RNF220, ROCK1, NUDT15, ZNF501, COLEC11, UBR1, TANK, PPP1CA, EIF2AK1, ATP2C1, PRDM6, ADAMTS1, PRDM1, DEAF1, FUS, ZNF79, ENPP1, SFXN4, ASAP1, AKAP13, ZDHHC9, NAGA, LHX3, NR1H4, COL18A1, DNMT3A, ZC3H13, MLL, GUSB, KLF10, TGFBR2, TREX1, AFG3L2, PPA…	690	4179	12983	1.05358	1	0.848007	95.83
GOTERM_MF_FAT	GO:0043167~ion binding	235	24.3776	0.239379	LTBP1, MASP2, PDLIM5, CYP2D6, NELL2, RNF216, SYT7, MYLIP, ZNRF1, RNF214, ATP2B1, PGR, BRPF1, APOE, NT5C2, NGFRAP1, RAPGEF2, CYHR1, ZNF391, ADAM9, TBC1D9B, RNF220, ROCK1, NUDT15, ZNF501, COLEC11, UBR1, TANK, PPP1CA, EIF2AK1, ATP2C1, PRDM6, ADAMTS1, PRDM1, DEAF1, FUS, ZNF79, ENPP1, SFXN4, ASAP1, AKAP13, ZDHHC9, NAGA, LHX3, NR1H4, COL18A1, DNMT3A, ZC3H13, MLL, GUSB, KLF10, TGFBR2, TREX1, AFG3L2, S10…	690	4241	12983	1.04262	1	0.892338	98.5914
GOTERM_MF_FAT	GO:0046872~metal ion binding	228	23.6515	0.279671	LTBP1, MASP2, PDLIM5, CYP2D6, NELL2, RNF216, MYLIP, SYT7, ZNRF1, RNF214, ATP2B1, PGR, BRPF1, APOE, NT5C2, NGFRAP1, RAPGEF2, CYHR1, ZNF391, ADAM9, TBC1D9B, RNF220, ROCK1, NUDT15, ZNF501, COLEC11, UBR1, TANK, PPP1CA, EIF2AK1, ATP2C1, PRDM6, ADAMTS1, PRDM1, DEAF1, FUS, ZNF79, ENPP1, SFXN4, ASAP1, AKAP13, ZDHHC9, LHX3, NR1H4, COL18A1, DNMT3A, ZC3H13, MLL, KLF10, TGFBR2, TREX1, AFG3L2, PPA2, S100A13, …	690	4140	12983	1.03624	1	0.904769	99.3967
Annotation Cluster 12	Enrichment Score: 1.7383157101611193
Category	Term	Count	%	PValue	Genes	List Total	Pop Hits	Pop Total	Fold Enrichment	Bonferroni	Benjamini	FDR
UP_SEQ_FEATURE	repeat:WD 5	23	2.38589	0.0033337	WDFY3, FZR1, SEC31A, GNB1L, TAF5, PAK1IP1, TLE2, HERC2, RBBP7, PAAF1, PWP1, EML2, PHIP, ARPC1A, EML3, CORO1B, DCAF6, NEDD1, WDR3, SNRNP40, WDR11, WDR41, PPP2R2A	959	233	19113	1.96735	0.999902	0.785132	5.78381
UP_SEQ_FEATURE	repeat:WD 3	25	2.59336	0.00383006	FZR1, SEC31A, EDC4, PAAF1, PHIP, WDR11, WDFY3, GNB1L, TAF5, PAK1IP1, HERC2, TLE2, WIPI2, RBBP7, PWP1, ARPC1A, EML2, EML3, CORO1B, DCAF6, NEDD1, WDR3, SNRNP40, WDR41, PPP2R2A	959	265	19113	1.8802	0.999975	0.780122	6.61747
UP_SEQ_FEATURE	repeat:WD 4	24	2.48963	0.00397752	WDFY3, FZR1, SEC31A, GNB1L, TAF5, PAK1IP1, EDC4, TLE2, HERC2, RBBP7, PWP1, PAAF1, EML2, PHIP, ARPC1A, EML3, CORO1B, DCAF6, NEDD1, WDR3, SNRNP40, WDR11, WDR41, PPP2R2A	959	251	19113	1.90567	0.999983	0.747533	6.86379
UP_SEQ_FEATURE	repeat:WD 2	25	2.59336	0.0058069	FZR1, SEC31A, EDC4, PAAF1, PHIP, WDR11, WDFY3, GNB1L, TAF5, PAK1IP1, HERC2, TLE2, WIPI2, RBBP7, PWP1, ARPC1A, EML2, EML3, CORO1B, DCAF6, NEDD1, WDR3, SNRNP40, WDR41, PPP2R2A	959	274	19113	1.81844	1	0.799937	9.86908
UP_SEQ_FEATURE	repeat:WD 1	25	2.59336	0.0058069	FZR1, SEC31A, EDC4, PAAF1, PHIP, WDR11, WDFY3, GNB1L, TAF5, PAK1IP1, HERC2, TLE2, WIPI2, RBBP7, PWP1, ARPC1A, EML2, EML3, CORO1B, DCAF6, NEDD1, WDR3, SNRNP40, WDR41, PPP2R2A	959	274	19113	1.81844	1	0.799937	9.86908
SP_PIR_KEYWORDS	wd repeat	25	2.59336	0.00601255	FZR1, SEC31A, EDC4, PAAF1, PHIP, WDR11, WDFY3, GNB1L, TAF5, PAK1IP1, HERC2, TLE2, WIPI2, RBBP7, PWP1, ARPC1A, EML2, EML3, CORO1B, DCAF6, NEDD1, WDR3, SNRNP40, WDR41, PPP2R2A	961	276	19235	1.81301	0.962624	0.13316	8.41442
INTERPRO	IPR019775:WD40 repeat, conserved site	25	2.59336	0.0120714	FZR1, SEC31A, EDC4, PAAF1, PHIP, WDR11, WDFY3, GNB1L, TAF5, PAK1IP1, HERC2, TLE2, WIPI2, RBBP7, PWP1, ARPC1A, EML2, EML3, CORO1B, DCAF6, NEDD1, WDR3, SNRNP40, WDR41, PPP2R2A	881	277	16659	1.70661	1	0.840401	18.288
INTERPRO	IPR001680:WD40 repeat	24	2.48963	0.0140902	WDFY3, FZR1, SEC31A, GNB1L, TAF5, PAK1IP1, EDC4, TLE2, RBBP7, WIPI2, PWP1, PAAF1, EML2, PHIP, ARPC1A, EML3, CORO1B, DCAF6, NEDD1, WDR3, SNRNP40, WDR11, WDR41, PPP2R2A	881	266	16659	1.70609	1	0.807827	21.0209
UP_SEQ_FEATURE	repeat:WD 6	18	1.86722	0.0165592	FZR1, SEC31A, GNB1L, TAF5, TLE2, HERC2, RBBP7, EML2, ARPC1A, PHIP, EML3, DCAF6, NEDD1, WDR3, SNRNP40, WDR11, WDR41, PPP2R2A	959	192	19113	1.86845	1	0.944062	25.7637
INTERPRO	IPR019781:WD40 repeat, subgroup	22	2.28216	0.0177584	WDFY3, FZR1, SEC31A, GNB1L, TAF5, PAK1IP1, EDC4, TLE2, RBBP7, PAAF1, PWP1, EML2, PHIP, ARPC1A, EML3, CORO1B, DCAF6, NEDD1, WDR3, SNRNP40, WDR11, WDR41	881	242	16659	1.71902	1	0.855412	25.7682
SMART	SM00320:WD40	24	2.48963	0.0245364	WDFY3, FZR1, SEC31A, GNB1L, TAF5, PAK1IP1, EDC4, TLE2, RBBP7, WIPI2, PWP1, PAAF1, EML2, PHIP, ARPC1A, EML3, CORO1B, DCAF6, NEDD1, WDR3, SNRNP40, WDR11, WDR41, PPP2R2A	508	266	9079	1.61252	0.999475	0.848629	28.2972
INTERPRO	IPR017986:WD40 repeat, region	21	2.17842	0.0274717	WDFY3, FZR1, SEC31A, GNB1L, TAF5, PAK1IP1, EDC4, TLE2, RBBP7, PAAF1, PWP1, EML2, ARPC1A, PHIP, EML3, CORO1B, DCAF6, NEDD1, WDR3, SNRNP40, WDR41	881	238	16659	1.66846	1	0.852394	37.0763
INTERPRO	IPR015943:WD40/YVTN repeat-like	25	2.59336	0.0285525	FZR1, EDC4, PAAF1, PHIP, WDR11, WDFY3, NUP133, GNB1L, TAF5, PAK1IP1, TLE2, WIPI2, RBBP7, PWP1, ARPC1A, EML2, EML3, CORO1B, DCAF6, NEDD1, SEMA6D, WDR3, SNRNP40, WDR41, PPP2R2A	881	300	16659	1.57577	1	0.850891	38.2293
INTERPRO	IPR019782:WD40 repeat 2	20	2.07469	0.0309349	WDFY3, FZR1, SEC31A, GNB1L, TAF5, PAK1IP1, EDC4, TLE2, RBBP7, PAAF1, PWP1, EML2, ARPC1A, PHIP, EML3, CORO1B, NEDD1, WDR3, SNRNP40, WDR41	881	226	16659	1.67338	1	0.850317	40.7008
UP_SEQ_FEATURE	repeat:WD 7	12	1.24481	0.132937	PHIP, EML2, EML3, NEDD1, FZR1, DCAF6, SEC31A, WDR3, WDR11, SNRNP40, RBBP7, PPP2R2A	959	150	19113	1.59441	1	0.999007	92.1527
UP_SEQ_FEATURE	repeat:WD 8	6	0.622407	0.181307	PHIP, EML2, EML3, NEDD1, WDR3, WDR11	959	60	19113	1.99301	1	0.999584	97.1821
UP_SEQ_FEATURE	repeat:WD 9	4	0.414938	0.380165	EML2, EML3, WDR3, WDR11	959	44	19113	1.81183	1	0.999998	99.9803
Annotation Cluster 13	Enrichment Score: 1.6027192774222077
Category	Term	Count	%	PValue	Genes	List Total	Pop Hits	Pop Total	Fold Enrichment	Bonferroni	Benjamini	FDR
GOTERM_CC_FAT	GO:0005694~chromosome	39	4.04564	0.00454758	MORF4L1, XPO1, HMGB1, ARID4A, HIST1H2AG, HP1BP3, ARID4B, CHEK1, PRRX2, HMGN4, SUMO2, JUND, CHD2, TIGD2, H2AFY, CLASP2, CHD6, TOP2B, MYST1, STAG2, ZW10, DNMT3A, NUP133, MSH6, SMCHD1, PDS5A, AKAP8L, BIRC2, CENPI, RAD50, CHRAC1, ID2, ZMIZ2, JUN, PRDM6, NSL1, KLF4, RNF40, PBX4	679	460	12782	1.59601	0.908221	0.156839	6.39338
GOTERM_CC_FAT	GO:0000785~chromatin	21	2.17842	0.00477598	MORF4L1, DNMT3A, MSH6, PDS5A, ARID4A, HIST1H2AG, HP1BP3, ARID4B, HMGN4, BIRC2, ID2, JUN, JUND, CHD2, H2AFY, CHD6, TOP2B, MYST1, KLF4, STAG2, PBX4	679	200	12782	1.9766	0.918619	0.154004	6.70421
GOTERM_CC_FAT	GO:0044427~chromosomal part	33	3.42324	0.00822645	MORF4L1, XPO1, ARID4A, HIST1H2AG, HP1BP3, ARID4B, CHEK1, HMGN4, SUMO2, JUND, CHD2, TIGD2, H2AFY, CLASP2, CHD6, TOP2B, MYST1, STAG2, ZW10, DNMT3A, NUP133, MSH6, PDS5A, BIRC2, RAD50, CENPI, CHRAC1, ID2, ZMIZ2, NSL1, JUN, KLF4, PBX4	679	386	12782	1.60937	0.986813	0.194607	11.2847
GOTERM_MF_FAT	GO:0003682~chromatin binding	15	1.55602	0.0283682	MORF4L1, DNMT3A, MSH6, MLL, ARID4A, ARID4B, ZEB1, GLI3, CTNNB1, GATA6, CHD2, H2AFY, TOP2B, CHD6, MYST1	690	150	12983	1.88159	1	0.576631	36.1301
INTERPRO	IPR000953:Chromo domain	5	0.518672	0.086208	ARID4A, ARID4B, CHD2, CHD6, MYST1	881	32	16659	2.95456	1	0.977266	77.67
SMART	SM00298:CHROMO	5	0.518672	0.100619	ARID4A, ARID4B, CHD2, CHD6, MYST1	508	32	9079	2.79251	1	0.900018	75.8284
GOTERM_BP_FAT	GO:0006333~chromatin assembly or disassembly	11	1.14108	0.137357	ARID4A, HIST1H2AG, HP1BP3, MTA2, ARID4B, NAP1L1, CHD2, H2AFY, NAP1L3, CHD6, MYST1	719	127	13528	1.62965	1	0.841066	93.0092
Annotation Cluster 14	Enrichment Score: 1.5170425267543315
Category	Term	Count	%	PValue	Genes	List Total	Pop Hits	Pop Total	Fold Enrichment	Bonferroni	Benjamini	FDR
INTERPRO	IPR001440:Tetratricopeptide TPR-1	13	1.34855	0.00638822	KDM6A, TTC14, C6ORF35, TTC8, TTC17, TTC3, SGTA, LOC653889, KLC1, OGT, TTC21A, IFT88, TOMM34	881	100	16659	2.4582	0.999938	0.800896	10.1094
UP_SEQ_FEATURE	repeat:TPR 12	4	0.414938	0.0115554	C6ORF35, OGT, TTC21A, IFT88	959	10	19113	7.97205	1	0.89912	18.728
INTERPRO	IPR011990:Tetratricopeptide-like helical	16	1.65975	0.0191588	KDM6A, TTC14, C6ORF35, PRPF39, NAPA, TTC8, TTC17, TTC3, SGTA, LOC653889, KLC1, PRMT10, OGT, TTC21A, IFT88, TOMM34	881	157	16659	1.92705	1	0.839083	27.5087
UP_SEQ_FEATURE	repeat:TPR 1	15	1.55602	0.0196155	KDM6A, TTC14, C6ORF35, SMG7, TTC8, TTC17, TTC3, SGTA, KLC1, PRMT10, OGT, TTC39C, TTC21A, IFT88, TOMM34	959	151	19113	1.97981	1	0.960036	29.774
UP_SEQ_FEATURE	repeat:TPR 2	15	1.55602	0.0196155	KDM6A, TTC14, C6ORF35, SMG7, TTC8, TTC17, TTC3, SGTA, KLC1, PRMT10, OGT, TTC39C, TTC21A, IFT88, TOMM34	959	151	19113	1.97981	1	0.960036	29.774
UP_SEQ_FEATURE	repeat:TPR 6	9	0.93361	0.0200094	KDM6A, KLC1, C6ORF35, OGT, TTC8, TTC21A, TTC17, IFT88, TOMM34	959	68	19113	2.63781	1	0.955067	30.2757
INTERPRO	IPR019734:Tetratricopeptide repeat	13	1.34855	0.0207677	KDM6A, TTC14, C6ORF35, TTC8, TTC17, TTC3, SGTA, KLC1, PRMT10, OGT, TTC21A, IFT88, TOMM34	881	117	16659	2.10102	1	0.845153	29.461
UP_SEQ_FEATURE	repeat:TPR 3	14	1.45228	0.0213116	KDM6A, TTC14, C6ORF35, TTC8, TTC17, TTC3, SGTA, KLC1, PRMT10, OGT, TTC39C, TTC21A, IFT88, TOMM34	959	138	19113	2.0219	1	0.956398	31.9104
UP_SEQ_FEATURE	repeat:TPR 4	11	1.14108	0.0234245	TTC14, KDM6A, KLC1, C6ORF35, OGT, TTC8, TTC21A, TTC17, IFT88, TTC3, TOMM34	959	97	19113	2.26012	1	0.94905	34.4859
UP_SEQ_FEATURE	repeat:TPR 11	4	0.414938	0.0246189	C6ORF35, OGT, TTC21A, IFT88	959	13	19113	6.13235	1	0.949938	35.9009
INTERPRO	IPR013026:Tetratricopeptide region	13	1.34855	0.0262499	KDM6A, TTC14, C6ORF35, TTC8, TTC17, TTC3, SGTA, KLC1, PRMT10, OGT, TTC21A, IFT88, TOMM34	881	121	16659	2.03157	1	0.865968	35.7488
SMART	SM00028:TPR	13	1.34855	0.0281718	KDM6A, TTC14, C6ORF35, TTC8, TTC17, TTC3, SGTA, KLC1, PRMT10, OGT, TTC21A, IFT88, TOMM34	508	116	9079	2.0029	0.999831	0.824029	31.7939
SP_PIR_KEYWORDS	tpr repeat	15	1.55602	0.0294961	KDM6A, TTC14, C6ORF35, SMG7, TTC8, TTC17, TTC3, SGTA, KLC1, PRMT10, OGT, TTC39C, TTC21A, IFT88, TOMM34	961	160	19235	1.87646	1	0.356611	35.362
UP_SEQ_FEATURE	repeat:TPR 5	9	0.93361	0.0361343	KDM6A, KLC1, C6ORF35, OGT, TTC8, TTC21A, TTC17, IFT88, TOMM34	959	76	19113	2.36015	1	0.966277	48.1405
UP_SEQ_FEATURE	repeat:TPR 10	4	0.414938	0.0758255	C6ORF35, OGT, TTC21A, IFT88	959	20	19113	3.98603	1	0.995078	75.5097
UP_SEQ_FEATURE	repeat:TPR 8	6	0.622407	0.0911393	KDM6A, C6ORF35, OGT, TTC8, TTC21A, IFT88	959	48	19113	2.49127	1	0.995917	81.823
UP_SEQ_FEATURE	repeat:TPR 7	6	0.622407	0.172792	KDM6A, C6ORF35, OGT, TTC8, TTC21A, IFT88	959	59	19113	2.02679	1	0.99944	96.6108
UP_SEQ_FEATURE	repeat:TPR 9	4	0.414938	0.18865	C6ORF35, OGT, TTC21A, IFT88	959	30	19113	2.65735	1	0.999634	97.6005
Annotation Cluster 15	Enrichment Score: 1.4932345054811362
Category	Term	Count	%	PValue	Genes	List Total	Pop Hits	Pop Total	Fold Enrichment	Bonferroni	Benjamini	FDR
GOTERM_CC_FAT	GO:0035097~histone methyltransferase complex	5	0.518672	0.0228283	PAXIP1, PPP1CA, MLL, STK38, OGT	679	21	12782	4.48208	0.999994	0.383703	28.4475
GOTERM_CC_FAT	GO:0034708~methyltransferase complex	5	0.518672	0.0228283	PAXIP1, PPP1CA, MLL, STK38, OGT	679	21	12782	4.48208	0.999994	0.383703	28.4475
GOTERM_CC_FAT	GO:0070688~MLL5-L complex	3	0.311203	0.0635842	PPP1CA, STK38, OGT	679	8	12782	7.05928	1	0.595826	61.414
Annotation Cluster 16	Enrichment Score: 1.4088572001480377
Category	Term	Count	%	PValue	Genes	List Total	Pop Hits	Pop Total	Fold Enrichment	Bonferroni	Benjamini	FDR
SP_PIR_KEYWORDS	Tight junction	11	1.14108	0.000812181	CLDN8, CGNL1, PARD3, ASH1L, CLDN5, CLDN1, CLDN10, PARD6G, CLDN11, JAM2, TJP2	961	61	19235	3.60937	0.357776	0.0334893	1.17724
GOTERM_CC_FAT	GO:0070160~occluding junction	12	1.24481	0.00151875	CLDN8, CGNL1, PARD3, ASH1L, CLDN5, CLDN1, CLDN10, PARD6G, CLDN11, JAM2, TJP2, CDH5	679	73	12782	3.09448	0.549064	0.0698438	2.17906
GOTERM_CC_FAT	GO:0005923~tight junction	12	1.24481	0.00151875	CLDN8, CGNL1, PARD3, ASH1L, CLDN5, CLDN1, CLDN10, PARD6G, CLDN11, JAM2, TJP2, CDH5	679	73	12782	3.09448	0.549064	0.0698438	2.17906
GOTERM_CC_FAT	GO:0043296~apical junction complex	13	1.34855	0.00604188	CLDN8, CGNL1, PARD3, CLDN5, CLDN10, CLDN11, CDH5, CTNNB1, ASH1L, CLDN1, PARD6G, JAM2, TJP2	679	99	12782	2.47194	0.958229	0.170388	8.40968
GOTERM_CC_FAT	GO:0016327~apicolateral plasma membrane	13	1.34855	0.00764982	CLDN8, CGNL1, PARD3, CLDN5, CLDN10, CLDN11, CDH5, CTNNB1, ASH1L, CLDN1, PARD6G, JAM2, TJP2	679	102	12782	2.39923	0.982117	0.200326	10.5341
INTERPRO	IPR006187:Claudin	5	0.518672	0.019027	CLDN8, CLDN5, CLDN1, CLDN10, CLDN11	881	20	16659	4.7273	1	0.855593	27.3465
INTERPRO	IPR017974:Claudin, conserved site	5	0.518672	0.0225452	CLDN8, CLDN5, CLDN1, CLDN10, CLDN11	881	21	16659	4.50219	1	0.852541	31.5605
GOTERM_BP_FAT	GO:0016338~calcium-independent cell-cell adhesion	5	0.518672	0.0268208	CLDN8, CLDN5, CLDN1, CLDN10, CLDN11	719	22	13528	4.27614	1	0.530082	38.7098
KEGG_PATHWAY	hsa04670:Leukocyte transendothelial migration	14	1.45228	0.0277516	CLDN8, VAV3, ROCK1, PIK3CB, CLDN5, CLDN10, CLDN11, CDH5, THY1, CTNNB1, CLDN1, GRLF1, JAM2, PIK3R1	313	118	5085	1.92749	0.992318	0.622348	29.133
KEGG_PATHWAY	hsa04530:Tight junction	14	1.45228	0.0660808	CLDN8, PARD3, CLDN5, CLDN10, CLDN11, CTNNB1, CTTN, ASH1L, CLDN1, PARD6G, JAM2, TJP2, MYH10, PPP2R2A	313	134	5085	1.69734	0.999993	0.626785	56.678
INTERPRO	IPR004031:PMP-22/EMP/MP20/Claudin	5	0.518672	0.120167	CLDN8, CLDN5, CLDN1, CLDN10, CLDN11	881	36	16659	2.62628	1	0.986414	88.1048
GOTERM_CC_FAT	GO:0005911~cell-cell junction	15	1.55602	0.133667	CLDN8, CGNL1, PTPRK, PARD3, CLDN5, CLDN10, CLDN11, CDH5, GJC1, CTNNB1, ASH1L, CLDN1, PARD6G, JAM2, TJP2	679	190	12782	1.48616	1	0.726463	87.5053
GOTERM_BP_FAT	GO:0016337~cell-cell adhesion	19	1.97095	0.216496	EGFR, CLDN8, SELP, PARD3, ROCK1, PLEK, PIK3CB, CLDN5, CLDN10, CLDN11, CDH5, CTNNB1, THY1, REG3A, ATP2C1, CD58, CLDN1, JAM2, ADAM9	719	276	13528	1.29524	1	0.909263	98.764
GOTERM_BP_FAT	GO:0007155~cell adhesion	43	4.46058	0.228952	CLDN8, PARD3, NELL2, CLDN5, ITGB4, ITGB5, CLDN10, ITGB3, CLDN11, MMRN1, CDH5, CTNNB1, REG3A, LY6D, S1PR1, MYBPH, AATF, SCARB1, SCARB2, LAMB1, ADAM9, FN1, COL18A1, EGFR, TYRO3, PTPRK, SELP, PLEK, CNTNAP4, ROCK1, PIK3CB, PPFIBP1, COL5A1, THY1, LAMA2, ATP2C1, CD58, CLDN1, VCAN, CFDP1, JAM2, MFAP4, DST	719	700	13528	1.15578	1	0.915941	99.0738
GOTERM_BP_FAT	GO:0022610~biological adhesion	43	4.46058	0.232376	CLDN8, PARD3, NELL2, CLDN5, ITGB4, ITGB5, CLDN10, ITGB3, CLDN11, MMRN1, CDH5, CTNNB1, REG3A, LY6D, S1PR1, MYBPH, AATF, SCARB1, SCARB2, LAMB1, ADAM9, FN1, COL18A1, EGFR, TYRO3, PTPRK, SELP, PLEK, CNTNAP4, ROCK1, PIK3CB, PPFIBP1, COL5A1, THY1, LAMA2, ATP2C1, CD58, CLDN1, VCAN, CFDP1, JAM2, MFAP4, DST	719	701	13528	1.15413	1	0.916844	99.1451
KEGG_PATHWAY	hsa04514:Cell adhesion molecules (CAMs)	11	1.14108	0.290421	CLDN8, SELP, CD58, CLDN5, CLDN1, CLDN10, HLA-C, VCAN, CLDN11, JAM2, CDH5	313	132	5085	1.35383	1	0.879941	98.4973
SP_PIR_KEYWORDS	cell junction	21	2.17842	0.529731	CLDN8, CGNL1, PTPRK, PARD3, LIMS2, CLDN5, CLDN10, SYT7, CLDN11, ZNRF1, CDH5, CTNNB1, GJC1, CADPS2, ASH1L, SNTB1, CLDN1, TPRG1L, PARD6G, JAM2, TJP2	961	399	19235	1.05345	1	0.940171	99.9983
GOTERM_CC_FAT	GO:0030054~cell junction	24	2.48963	0.840586	CLDN8, CGNL1, PTPRK, PARD3, LIMS2, CLDN5, TRIM25, CLDN10, SYT7, CLDN11, ZNRF1, CDH5, CTNNB1, GJC1, CADPS2, ASH1L, SNTB1, CLDN1, TPRG1L, PARD6G, JAM2, TJP2, AFAP1, DST	679	518	12782	0.872189	1	0.994012	100
Annotation Cluster 17	Enrichment Score: 1.3984493655693901
Category	Term	Count	%	PValue	Genes	List Total	Pop Hits	Pop Total	Fold Enrichment	Bonferroni	Benjamini	FDR
GOTERM_BP_FAT	GO:0006412~translation	33	3.42324	0.000768737	RPL17, EEF1B2, PTRH1, PSTK, MRPS10, RPL35, EIF5A, RPL37, IARS, RPS25, EIF3D, TRMT6, EIF3F, HARS2, MRPL36, MRPL18, MARS, EGFR, RRBP1, SECISBP2, MTRF1L, LRRC47, RPS4X, EIF2B1, RPS8, RPS18, HNRNPH2, MRPL28, DHX29, RPS15, RPL37A, UBB, EIF2AK4	719	331	13528	1.87582	0.90045	0.104042	1.37523
GOTERM_CC_FAT	GO:0030529~ribonucleoprotein complex	45	4.66805	0.00119839	XPO1, RPL17, SRP68, MRPS10, RPL35, EDC4, RPL37, SF3B5, SART1, LOC653889, RPS25, FRG1, DHX15, MRPL36, MRPL18, LSM3, TNRC6B, JAKMIP1, RBM22, KRR1, MRPS26, DHX9, SNRPA1, RRBP1, SF1, BTBD6, SNW1, CDC5L, RPS4X, RPS8, DDX6, RPS18, HNRNPH2, MRPL28, ILF2, RPS15, WDR3, RPL37A, SNRNP40, UBB, PARP4, SIP1, EIF2C3, EIF2AK4, RBM17	679	515	12782	1.64488	0.466519	0.0608999	1.72312
SP_PIR_KEYWORDS	protein biosynthesis	20	2.07469	0.00277992	RPL17, EEF1B2, PSTK, SECISBP2, EIF5A, RPL37, MTRF1L, RPS4X, EIF2B1, RPS8, RPS25, IARS, EIF3D, RPS18, DHX29, RPS15, HARS2, EIF3F, UBB, MARS	961	188	19235	2.12932	0.780668	0.0853787	3.97613
GOTERM_BP_FAT	GO:0006414~translational elongation	12	1.24481	0.0180007	RPS25, RPL17, RPS18, HNRNPH2, EEF1B2, RPS15, RPL35, RPL37, RPL37A, UBB, RPS4X, RPS8	719	101	13528	2.23545	1	0.481365	27.8979
GOTERM_CC_FAT	GO:0005840~ribosome	20	2.07469	0.02019	RPL17, MRPS26, RRBP1, SRP68, RPL35, SF1, MRPS10, RPL37, RPS4X, RPS8, RPS25, RPS18, HNRNPH2, MRPL28, RPS15, MRPL36, MRPL18, RPL37A, UBB, EIF2AK4	679	215	12782	1.75114	0.999977	0.359385	25.5956
SP_PIR_KEYWORDS	ribonucleoprotein	23	2.38589	0.0233695	KRR1, RPL17, SNRPA1, MRPS26, SRP68, RPL35, MRPS10, RPL37, RPS4X, RPS8, RPS25, RPS18, HNRNPH2, MRPL28, RPS15, MRPL36, MRPL18, RPL37A, LSM3, UBB, PARP4, CPSF3, EIF2C3	961	279	19235	1.65003	0.999997	0.331512	29.1532
SP_PIR_KEYWORDS	ribosome	9	0.93361	0.0286759	RPS25, RPL17, RPS18, RPS15, RPL37, RPL37A, UBB, RPS4X, RPS8	961	73	19235	2.46768	1	0.364315	34.5612
SP_PIR_KEYWORDS	ribosomal protein	16	1.65975	0.0497406	RPL17, MRPS26, RPL35, MRPS10, RPL37, RPS4X, RPS8, RPS25, RPS18, HNRNPH2, MRPL28, RPS15, MRPL36, MRPL18, RPL37A, UBB	961	188	19235	1.70346	1	0.468449	52.4606
SP_PIR_KEYWORDS	rrna-binding	4	0.414938	0.0499494	RPS18, RPL37, RPS4X, RPF1	961	17	19235	4.70955	1	0.462364	52.6127
GOTERM_CC_FAT	GO:0022627~cytosolic small ribosomal subunit	6	0.622407	0.0588145	RPS25, RPS18, RPS15, UBB, RPS4X, RPS8	679	40	12782	2.82371	1	0.586164	58.465
GOTERM_CC_FAT	GO:0044445~cytosolic part	14	1.45228	0.0604358	PIK3CB, RPL35, RPL37, RPS4X, RPS8, CTNNB1, RPS25, RPS18, RPS15, PDRG1, UBB, MAP3K13, NEFL, PIK3R1	679	152	12782	1.73386	1	0.5864	59.4902
GOTERM_CC_FAT	GO:0022626~cytosolic ribosome	9	0.93361	0.064792	RPS25, RPS18, RPS15, RPL35, RPL37, UBB, RPS4X, RPS8, EIF2AK4	679	81	12782	2.09164	1	0.584187	62.1291
KEGG_PATHWAY	hsa03010:Ribosome	10	1.03734	0.0839741	RPS25, RPL17, RPS18, HNRNPH2, RPS15, RPL35, RPL37, RPL37A, RPS4X, RPS8	313	87	5085	1.86736	1	0.688771	65.8092
GOTERM_MF_FAT	GO:0003735~structural constituent of ribosome	14	1.45228	0.110777	RPL17, MRPS10, RPL35, RPL37, RPS4X, RPS8, RPS18, HNRNPH2, MRPL28, RPS15, MRPL36, MRPL18, RPL37A, UBB	690	168	12983	1.568	1	0.772736	83.943
GOTERM_CC_FAT	GO:0015935~small ribosomal subunit	7	0.726141	0.11606	RPS25, MRPS26, RPS18, RPS15, UBB, RPS4X, RPS8	679	63	12782	2.09164	1	0.718473	83.2745
GOTERM_CC_FAT	GO:0033279~ribosomal subunit	11	1.14108	0.141949	RPS25, MRPS26, RPL17, RPS18, RPS15, RPL35, MRPL36, RPL37, UBB, RPS4X, RPS8	679	128	12782	1.61775	1	0.743253	89.1295
GOTERM_MF_FAT	GO:0019843~rRNA binding	4	0.414938	0.197541	RPS18, RPL37, RPS4X, RPF1	690	29	12983	2.5953	1	0.866293	96.7562
GOTERM_MF_FAT	GO:0005198~structural molecule activity	37	3.83817	0.356766	SEPT5, CLDN8, RPL17, CRYGS, CLTB, NELL2, CLDN5, MRPS10, RPL35, RPL37, CLDN10, CLDN11, NUMA1, MYBPH, MRPL36, MRPL18, LAMB1, NEFL, FN1, COL18A1, INA, OBSCN, RPS4X, COL5A1, RPS8, NEBL, LAMA2, RPS18, TMEM48, HNRNPH2, MRPL28, NCK1, RPS15, CLDN1, RPL37A, MOSPD2, UBB	690	634	12983	1.09809	1	0.946527	99.8966
GOTERM_CC_FAT	GO:0015934~large ribosomal subunit	4	0.414938	0.697379	RPL17, RPL35, MRPL36, RPL37	679	67	12782	1.12387	1	0.976493	100
Annotation Cluster 18	Enrichment Score: 1.3780441660652296
Category	Term	Count	%	PValue	Genes	List Total	Pop Hits	Pop Total	Fold Enrichment	Bonferroni	Benjamini	FDR
GOTERM_BP_FAT	GO:0006417~regulation of translation	17	1.76349	0.00246131	CPEB2, IMPACT, MKNK1, EIF5A, RPS4X, EIF2B1, ZFP36L1, EIF4EBP3, EIF2AK1, TRMT6, NCK1, TIA1, QKI, TNRC6B, EIF2C3, EIF2AK4, IGFBP5	719	137	13528	2.33471	0.999384	0.218417	4.34046
GOTERM_BP_FAT	GO:0017148~negative regulation of translation	7	0.726141	0.00823365	EIF4EBP3, EIF2AK1, TIA1, EIF2B1, EIF2C3, EIF2AK4, IGFBP5	719	34	13528	3.87368	1	0.343212	13.8323
GOTERM_BP_FAT	GO:0010608~posttranscriptional regulation of gene expression	21	2.17842	0.00863315	DHX9, CPEB2, IMPACT, MKNK1, EIF5A, SMAD1, RPS4X, EIF2B1, ZFP36L1, EIF4EBP3, EIF2AK1, STX12, TIA1, TRMT6, NCK1, QKI, TNRC6B, EIF2C3, EIF2AK4, IGFBP5, FBXO7	719	211	13528	1.87259	1	0.347161	14.4552
GOTERM_MF_FAT	GO:0008135~translation factor activity, nucleic acid binding	12	1.24481	0.0145984	EIF3D, EIF2AK1, EEF1B2, TCEA3, DHX29, TRMT6, EIF3F, EIF5A, GTF2H3, MTRF1L, EIF2B1, EIF2C3	690	98	12983	2.30399	0.999998	0.482543	20.4749
SP_PIR_KEYWORDS	translation regulation	8	0.829876	0.0489818	EIF4EBP3, CPEB2, IMPACT, NCK1, MKNK1, QKI, TNRC6B, EIF2C3	961	67	19235	2.38992	1	0.470878	51.9043
GOTERM_MF_FAT	GO:0003743~translation initiation factor activity	7	0.726141	0.103554	EIF3D, EIF2AK1, DHX29, TRMT6, EIF3F, EIF2B1, EIF2C3	690	61	12983	2.15921	1	0.768208	81.7864
SP_PIR_KEYWORDS	Initiation factor	6	0.622407	0.116486	EIF3D, EIF2AK1, DHX29, EIF3F, EIF2B1, EIF2C3	961	52	19235	2.30949	1	0.613518	83.5538
GOTERM_BP_FAT	GO:0045947~negative regulation of translational initiation	3	0.311203	0.149175	EIF4EBP3, EIF2AK1, EIF2B1	719	13	13528	4.34193	1	0.853862	94.5468
GOTERM_BP_FAT	GO:0006446~regulation of translational initiation	5	0.518672	0.171208	EIF4EBP3, EIF2AK1, TRMT6, EIF2B1, EIF2AK4	719	41	13528	2.29451	1	0.87684	96.6001
GOTERM_BP_FAT	GO:0006413~translational initiation	4	0.414938	0.430155	EIF3D, TRMT6, EIF3F, EIF2B1	719	45	13528	1.67245	1	0.971758	99.996

## Sheet: B- M is higher
Annotation Cluster 1	Enrichment Score: 30.428277373403184
Category	Term	Count	%	PValue	Genes	List Total	Pop Hits	Pop Total	Fold Enrichment	Bonferroni	Benjamini	FDR
GOTERM_BP_FAT	GO:0006414~translational elongation	62	5.87678	2.14799e-49	RPL18, RPL17, RPL36A, RPL14, RPS2, RPS3, RPS3A, RPLP0, RPL10, FAU, RPL11, RPL12, RPS27A, RPL35A, EEF2, RPS4X, RPS18, RPS16, RPS14, RPS12, EEF1G, RPS13, RPS10, RPS11, UBB, UBA52, EEF1B2, RPL27A, RPS15A, RPL37, RPL39, RPS25, RPS26, RPL30, RPS27, RPS28, RPL32, RPL7, RPL31, RPL6, RPL9, RPL34, RPL5, RPL7A, RPL4, RPS20, RPS21, RPS24, EEF1A1, EEF1A2, RPL26, RPL27, RPL23A, RPL24, RPS6, RPS8, RPS7, RPL23,…	796	101	13528	10.4326	6.27644e-46	6.27644e-46	3.85649e-46
SP_PIR_KEYWORDS	ribosome	52	4.92891	1.00803e-47	RPL18, RPL17, RPS2, RPS3, RPS3A, RPLP0, FAU, RPL10, RPL11, RPL12, RPS27A, RPL35A, MRPL3, RPS4X, RPS18, RPS16, RPS14, RPS12, RPS13, RPS10, RPS11, UBB, UBA52, RPS15A, RPL37, RPS25, RPS26, RPL30, RPS27, RPS28, RPL32, RPL7, RPL6, RPL31, RPL9, RPL5, RPL7A, RPL4, RPS20, RPS21, RPS24, RPL26, RPL27, RPL24, RPS6, RPS8, RPS7, RPL18A, RPL23, RPL13A, RPL21, RPL37A	1052	73	19235	13.0244	5.96751e-45	5.96751e-45	1.48604e-44
KEGG_PATHWAY	hsa03010:Ribosome	56	5.30806	8.24883e-43	RPL18, RPL17, RPL36A, RPL14, RPL22L1, RPS2, RPS3, RPS3A, RPLP0, RPL10, FAU, RPL11, RPL12, RPS27A, RPL35A, RPS4X, RPS18, RPS16, RPS12, RPS13, RPS10, RPS11, UBA52, RPL27A, RPS15A, RPL37, RPL39, RPS25, RPS26, RPL30, RPS27, RPS28, RPL32, RPL7, RPL6, RPL31, RPL9, RPL34, RPL5, RPL7A, RPL4, RPS20, RPS21, RPS24, RPL26, RPL27, RPL23A, RPL24, RPS6, RPS8, RPS7, RPL18A, RPL23, RPL13A, RPL21, RPL37A	361	87	5085	9.06677	1.46829e-40	1.46829e-40	1.01415e-39
SP_PIR_KEYWORDS	ribosomal protein	71	6.72986	4.36604e-40	MRPS36, RPL18, RPL17, RPL36A, RPL14, RPL22L1, RPS2, RPS3, RPS3A, RPLP0, RPL10, FAU, RPL11, RPL12, MRPL33, MRPL34, RPS27A, MRPL35, MRPL53, RPL35A, MRPL50, MRPL3, RPS4X, RPS18, RPS16, RPS14, RPS12, RPS13, RPS10, RPS11, UBB, UBA52, MRPS17, MRPS16, MRPS12, RPL27A, RPS15A, RPL37, RPL39, RPS25, RPS26, RPL30, RPS27, RPS28, RPL7, RPL32, RPL31, RPL6, RPL9, RPL34, RPL5, RPL7A, RPL4, RPS20, RPS21, RPS24, RP…	1052	188	19235	6.90521	2.5847e-37	1.29235e-37	6.43647e-37
SP_PIR_KEYWORDS	protein biosynthesis	69	6.54028	4.99277e-38	RPL18, RPL17, EIF5A, RPS2, RPS3, RPS3A, RPLP0, EIF1AX, RPL10, FAU, RPL11, RPL12, RPS27A, RPL35A, MRPL3, EEF2, RPS4X, EIF4G2, EIF4A3, RPS18, RPS16, EIF4A2, RARS, MTRF1, RPS14, RPS12, EEF1G, RPS13, RPS10, RPS11, UBB, UBA52, EEF1B2, RPS15A, RPL37, RPS25, EIF3C, RPS26, RPL30, RPS27, RPS28, RPL7, RPL32, RPL31, RPL6, EIF3H, EIF3E, RPL9, EIF3L, RPL5, RPL7A, RPS20, RPS21, EIF3M, RPS24, EEF1A1, EEF1A2, RP…	1052	188	19235	6.7107	2.95572e-35	9.85241e-36	7.3604e-35
GOTERM_MF_FAT	GO:0003735~structural constituent of ribosome	67	6.35071	5.743e-38	MRPS36, RPL18, RPL17, RPL36A, RPL14, RPL22L1, RPS2, RPS3, RPS3A, RPLP0, RPL10, FAU, RPL11, RPL12, MRPL33, MRPL34, RPS27A, MRPL35, RPL35A, MRPL3, RPS4X, RPS18, RPS16, RPS14, RPS12, RPS13, RPS11, UBB, UBA52, MRPS17, MRPS16, MRPS12, RPL27A, RPS15A, RPL37, RPL39, RPS26, RPL30, RPS27, RPS28, RPL7, RPL32, RPL31, RPL6, RPL9, RPL34, RPL5, RPL7A, RPL4, RPS20, RPS21, RPS24, RPL26, RPL27, RPL23A, RPL24, MRP…	763	168	12983	6.78603	5.36396e-35	5.36396e-35	8.99479e-35
GOTERM_BP_FAT	GO:0006412~translation	92	8.72038	2.31795e-37	MRPS36, RPL18, RPL17, RPL36A, RPL14, EIF5A, RPL22L1, RPS2, RPS3, C2ORF79, RPS3A, RPLP0, EIF1AX, RPL10, FAU, RPL11, RPL12, TPR, MRPL33, MRPL34, RPS27A, MRPL35, RPL35A, MRPL3, EEF2, RPS4X, EIF4G2, RPS18, RPS16, EIF4A2, RPS14, MTRF1, RARS, RPS12, EEF1G, RPS13, RPS10, DHPS, RPS11, UBB, UBA52, MRPS17, MRPS16, NACA, EEF1B2, MRPS12, RPL27A, RPS15A, RPL37, RPL39, RPS25, EIF3C, RPS26, RPS27, RPL30, RPS28,…	796	331	13528	4.72368	6.77306e-34	3.38653e-34	4.16163e-34
GOTERM_CC_FAT	GO:0022626~cytosolic ribosome	48	4.54976	1.01634e-36	RPL18, RPL14, RPL27A, RPS15A, RPL37, RPL39, RPS2, RPS3, RPS25, RPS26, RPL30, RPS27, RPS28, RPL32, RPL7, RPL31, RPL6, RPS3A, RPLP0, RPL34, RPL10, FAU, RPL5, RPL11, RPL7A, RPS20, RPL4, RPS21, RPS27A, RPS24, RPL26, RPL23A, RPL24, RPS6, RPS4X, RPS8, RPS7, RPS18, RPL18A, RPS16, RPS14, RPL21, RPS12, RPS13, RPS10, RPS11, UBB, UBA52	768	81	12782	9.86265	5.224e-34	5.224e-34	1.46926e-33
SP_PIR_KEYWORDS	ribonucleoprotein	81	7.67773	3.46063e-36	MRPS36, RPL18, RPL17, RPL36A, RPL14, LSM7, RPL22L1, RPS2, SRP19, RPS3, RPS3A, RPLP0, RPL10, FAU, RPL11, RPL12, MRPL33, MRPL34, RPS27A, MRPL35, MRPL53, RPL35A, SNRPA1, MRPL50, MRPL3, SNRPN, SRPRB, RPS4X, RPS18, RPS16, RPS14, RPS12, RPS13, RPS10, RPS11, SNRPC, UBB, CPSF3, UBA52, MRPS17, MRPS16, MRPS12, RPL27A, RPS15A, RPL37, RPL39, RPS25, RPS26, RPS27, RPL30, RPS28, HNRNPK, RPL7, RPL32, RPL31, RPL6…	1052	279	19235	5.30832	2.04869e-33	5.12173e-34	5.1017e-33
GOTERM_CC_FAT	GO:0033279~ribosomal subunit	57	5.40284	7.6208e-35	MRPS36, RPL18, RPL17, RPL14, RPS2, RPS3, RPS3A, RPLP0, RPL10, FAU, RPL11, RPS27A, MRPL34, MRPL3, RPS4X, RPS18, RPS16, RPS14, RPS12, RPS13, RPS10, RPS11, UBB, UBA52, MRPS17, MRPS16, MRPS12, RPL27A, RPS15A, RPL37, RPL39, RPS25, RPS26, RPL30, RPS27, RPS28, RPL32, RPL7, RPL6, RPL31, RPL34, RPL5, RPL7A, RPL4, RPS20, RPS21, RPS24, RPL26, RPL23A, RPL24, RPS6, RPS8, RPS7, RPL18A, RPL13A, RPL21, RPL7L1	768	128	12782	7.41144	3.91709e-32	1.95855e-32	1.10169e-31
GOTERM_CC_FAT	GO:0005840~ribosome	71	6.72986	1.80165e-33	MRPS36, RPL18, RPL17, RPL36A, RPL14, RPL22L1, RPS2, RPS3, RPS3A, RPLP0, RPL10, FAU, RPL11, RPL12, MRPL33, MRPL34, RPS27A, MRPL35, MRPL53, RPL35A, MRPL50, MRPL3, RPS4X, RPS18, RPS16, RPS14, RPS12, RPS13, RPS10, RPS11, UBB, UBA52, MRPS17, MRPS16, MRPS12, RPL27A, RPS15A, RPL37, RPL39, RPS25, RPS26, RPL30, RPS27, RPS28, RPL7, RPL32, RPL31, RPL6, RPL9, RPL34, RPL5, RPL7A, RPL4, RPS20, RPS21, RPS24, RP…	768	215	12782	5.49614	9.26051e-31	3.08684e-31	2.60453e-30
GOTERM_CC_FAT	GO:0044445~cytosolic part	57	5.40284	3.98905e-30	RPL18, RPL14, PRDX5, CCT3, RPS2, CTNNB1, RPS3, RPS3A, RPLP0, SLMAP, PIK3C3, RPL10, FAU, RPL11, RPS27A, CCT6A, RPS4X, RPS18, PFDN1, RPS16, RPS14, RPS12, RPS13, GUCY1B3, RPS10, RPS11, UBB, UBA52, RPL27A, RPS15A, RPL37, GIPC1, RPL39, RPS25, RPS26, RPL30, RPS27, RPS28, RPL32, RPL7, RPL31, RPL6, RPL34, RPL5, RPL7A, RPL4, RPS20, RPS21, RPS24, RPL26, RPL23A, RPL24, RPS6, RPS8, RPS7, RPL18A, RPL21	768	152	12782	6.24121	2.05037e-27	5.12593e-28	5.7667e-27
GOTERM_CC_FAT	GO:0030529~ribonucleoprotein complex	101	9.57346	7.74991e-27	MRPS36, RPL18, RPL17, XPO1, RPL36A, RPL14, U2AF2, LSM7, RPL22L1, SRP19, RPLP0, U2AF1, FAU, RPL10, RPL11, RPL12, MRPL33, MRPL34, RPS27A, MRPL35, MRPL53, SNRPA1, RPL35A, MRPL50, SNRPN, EEF2, RPS18, AQR, RPS16, RPS14, RPS12, RPS13, RPS10, SNRPC, RPS11, ZNHIT6, UBA52, MRPS17, MRPS16, MRPS12, PIN4, RPS25, RPS26, RPS27, MOV10, RPS28, HNRNPK, RPL7, RPL6, RPL9, RPL5, RPL7A, RPL4, RPS20, HNRNPC, RPS21, RP…	768	515	12782	3.26401	3.98345e-24	7.9669e-25	1.12035e-23
GOTERM_CC_FAT	GO:0022627~cytosolic small ribosomal subunit	26	2.46445	3.21599e-21	RPS15A, RPS2, RPS3, RPS25, RPS26, RPS27, RPS28, RPS3A, FAU, RPS20, RPS21, RPS27A, RPS24, RPS4X, RPS6, RPS8, RPS7, RPS18, RPS16, RPS14, RPS12, RPS13, RPS10, RPS11, UBB, UBA52	768	40	12782	10.8181	1.65302e-18	2.75503e-19	4.64914e-18
GOTERM_CC_FAT	GO:0015935~small ribosomal subunit	30	2.8436	2.22773e-19	MRPS36, MRPS17, MRPS16, MRPS12, RPS15A, RPS2, RPS3, RPS25, RPS26, RPS27, RPS28, RPS3A, FAU, RPS20, RPS21, RPS27A, RPS24, RPS6, RPS4X, RPS8, RPS7, RPS18, RPS16, RPS14, RPS12, RPS13, RPS10, RPS11, UBB, UBA52	768	63	12782	7.92535	1.14505e-16	1.43132e-17	3.22048e-16
GOTERM_CC_FAT	GO:0022625~cytosolic large ribosomal subunit	22	2.08531	1.75134e-16	RPL18, RPL14, RPL27A, RPL26, RPL37, RPL24, RPL23A, RPL39, RPL30, RPL32, RPL7, RPL18A, RPL6, RPL31, RPL34, RPL21, RPLP0, RPL10, RPL5, RPL11, RPL4, RPL7A	768	38	12782	9.63555	1.14131e-13	1.26565e-14	3.21965e-13
GOTERM_MF_FAT	GO:0005198~structural molecule activity	91	8.62559	2.02821e-15	RPL18, MRPS36, RPL17, RPL36A, RPL14, GRIP1, ENAM, PDLIM3, RPL22L1, RPS2, CLTC, RPS3, DSPP, RPS3A, RPLP0, RPL10, FAU, RPL11, RPL12, TUBA1A, MRPL33, MRPL34, RPS27A, MRPL35, RPL35A, MRPL3, ACTA1, RPS4X, RPS18, RPS16, RPS14, COL1A2, RPS12, RPS13, RPS11, UBB, CSTA, VMO1, UBA52, MRPS17, MRPS16, MRPS12, VIM, COL3A1, RPL27A, RPS15A, RPL37, RPL39, RPS26, SORBS3, RPS27, RPL30, RPS28, RPL7, RPL32, RPL31, RP…	763	634	12983	2.44232	1.86651e-12	9.33253e-13	3.13083e-12
GOTERM_CC_FAT	GO:0015934~large ribosomal subunit	27	2.55924	2.86822e-15	RPL18, RPL17, RPL14, RPL27A, RPL37, RPL39, RPL30, RPL32, RPL7, RPL6, RPL31, RPL34, RPLP0, RPL10, RPL5, RPL11, RPL4, RPL7A, MRPL34, MRPL3, RPL26, RPL23A, RPL24, RPL18A, RPL13A, RPL21, RPL7L1	768	67	12782	6.70697	1.4837e-12	1.48326e-13	4.17444e-12
GOTERM_MF_FAT	GO:0003723~RNA binding	92	8.72038	1.29079e-12	RPL18, XPO1, RPL36A, RPL14, U2AF2, LSM7, SYNJ1, EIF5A, SRP19, RPS2, PDCD4, LOC81691, RPS3, DGCR8, RPS3A, RPLP0, EIF1AX, U2AF1, FAU, RPL11, RPL12, RBM10, RPL35A, SNRPA1, RBM42, EXOSC9, MRPL3, SNRPN, EXOSC2, APTX, EXOSC3, RPS4X, EIF4A3, RPS18, NOP2, AQR, RPS16, FAM120A, EIF4A2, RPS14, CPSF7, RPS13, RPS11, SNRPC, CPSF3, MRPS17, PUSL1, NANOS1, RPL27A, RPS15A, RPL37, RPL39, RPS25, RPS26, RPL30, MOV10,…	763	718	12983	2.18029	1.20556e-09	4.01852e-10	2.02159e-09
Annotation Cluster 2	Enrichment Score: 4.916147906099133
Category	Term	Count	%	PValue	Genes	List Total	Pop Hits	Pop Total	Fold Enrichment	Bonferroni	Benjamini	FDR
GOTERM_BP_FAT	GO:0042254~ribosome biogenesis	24	2.27488	5.6774e-07	RPL35A, SDAD1, EXOSC9, RPL14, RPL26, EXOSC2, EXOSC3, RPL24, RPS6, PIN4, RPS7, EIF4A3, DDX56, CDKN2A, RPS28, NOP2, RPS16, RPL7, RPS14, RPLP0, RPL5, RPL11, RPL7A, RPS24	796	122	13528	3.34327	0.00165756	0.000552826	0.00101931
GOTERM_BP_FAT	GO:0006364~rRNA processing	20	1.89573	1.29242e-06	RPL35A, EXOSC9, RPL14, RPL26, EXOSC2, EXOSC3, PIN4, RPS6, RPS7, EIF4A3, DDX56, CDKN2A, RPS28, NOP2, RPL7, RPS16, RPS14, RPL5, RPL11, RPS24	796	92	13528	3.69456	0.00376933	0.000943667	0.00232037
GOTERM_BP_FAT	GO:0022613~ribonucleoprotein complex biogenesis	29	2.74882	2.08915e-06	SDAD1, RPL14, PIN4, CDKN2A, RPS28, RPL7, RPLP0, RPL11, RPL5, RPL7A, GEMIN6, RPS24, RPL35A, EXOSC9, DDX1, RPL26, EXOSC2, EXOSC3, RPL24, RPS6, SF3A1, RPS7, EIF4A3, DDX56, NOP2, RPS16, RPS14, SNRPC, ZNHIT6	796	180	13528	2.73808	0.00608592	0.0010169	0.00375078
GOTERM_BP_FAT	GO:0016072~rRNA metabolic process	20	1.89573	2.53942e-06	RPL35A, EXOSC9, RPL14, RPL26, EXOSC2, EXOSC3, PIN4, RPS6, RPS7, EIF4A3, DDX56, CDKN2A, RPS28, NOP2, RPL7, RPS16, RPS14, RPL5, RPL11, RPS24	796	96	13528	3.54062	0.00739274	0.00105947	0.00455915
GOTERM_BP_FAT	GO:0034470~ncRNA processing	26	2.46445	9.86729e-05	CPSF3L, HSD17B10, RPL14, PUSL1, PUS10, INTS2, PIN4, CDKN2A, RPS28, RPL7, DGCR8, RPL11, RPL5, RPS24, RPL35A, EXOSC9, EXOSC2, RPL26, EXOSC3, RPS6, RPS7, EIF4A3, DDX56, NOP2, RPS16, RPS14	796	187	13528	2.36294	0.250491	0.0315296	0.177008
GOTERM_BP_FAT	GO:0006396~RNA processing	54	5.11848	0.00021713	RPL36A, RPL14, U2AF2, LSM7, INTS2, WBP4, DGCR14, CDKN2A, DGCR8, U2AF1, RPL11, RBM10, RPL35A, SNRPA1, EXOSC9, SNRPN, EXOSC2, EXOSC3, EIF4A3, AQR, NOP2, RPS16, RPS14, CPSF7, SNRPC, CPSF3, SSU72, CPSF3L, HSD17B10, PUSL1, PUS10, PIN4, MOV10, HNRNPK, RPS28, A1CF, RPL7, PPP2CA, RPL5, SNRNP70, HNRNPC, GEMIN6, RBM28, RPS24, DDX1, RPL26, RNPS1, DDX5, RPS6, SF3A1, RPS7, DDX56, PPIG, GTF2F2	796	547	13528	1.67775	0.469811	0.061481	0.389116
GOTERM_BP_FAT	GO:0034660~ncRNA metabolic process	28	2.65403	0.000463223	CPSF3L, HSD17B10, RPL14, PUSL1, PUS10, INTS2, PIN4, CDKN2A, RPS28, RPL7, RPL5, RPL11, TPR, RPS24, RPL35A, EXOSC9, RPL26, EXOSC2, EXOSC3, AARSD1, RPS6, RPS7, EIF4A3, DDX56, NOP2, RPS16, RPS14, RARS	796	230	13528	2.06895	0.741756	0.106689	0.828408
Annotation Cluster 3	Enrichment Score: 3.9217599285743963
Category	Term	Count	%	PValue	Genes	List Total	Pop Hits	Pop Total	Fold Enrichment	Bonferroni	Benjamini	FDR
GOTERM_BP_FAT	GO:0006457~protein folding	29	2.74882	1.48444e-06	HSP90AB1, FKBP6, FKBP3, CCT3, PIN4, CANX, SEC63, SLMAP, PPIL4, SEP15, MKKS, HSPE1, DNAJC19, HSPA8, HSP90AA1, CWC27, CCT6A, ATF6, HSPBP1, PFDN1, PPIG, TBCA, PPIA, PPID, RUVBL2, HSPD1, FKBP11, AHSA1, FKBP2	796	177	13528	2.78449	0.00432814	0.000867131	0.00266511
SP_PIR_KEYWORDS	Chaperone	21	1.99052	0.000395411	PTGES3, HSP90AB1, C1GALT1C1, HSP90AA1, CCT6A, CCT3, CANX, SEC63, NDUFAF2, TIMM8A, PSMG3, PSMG4, PFDN1, TBCA, DNAJC9, MKKS, HSPE1, HSPD1, AHSA1, DNAJC19, HSPA8	1052	158	19235	2.43018	0.208741	0.0154874	0.581337
GOTERM_MF_FAT	GO:0051082~unfolded protein binding	16	1.51659	0.00292489	PTGES3, HSP90AB1, HSP90AA1, CCT6A, CCT3, CANX, SEC63, PFDN1, TBCA, PPIA, SLMAP, MKKS, HSPE1, RUVBL2, HSPD1, HSPA8	763	115	12983	2.36741	0.935161	0.289638	4.48408
Annotation Cluster 4	Enrichment Score: 3.5854065348515824
Category	Term	Count	%	PValue	Genes	List Total	Pop Hits	Pop Total	Fold Enrichment	Bonferroni	Benjamini	FDR
INTERPRO	IPR017447:CS	7	0.663507	0.00016337	PTGES3, LRRC6, NUDCD3, NUDCD2, CACYBP, AARSD1, SUGT1	949	16	16659	7.67999	0.224229	0.224229	0.272258
INTERPRO	IPR007052:CS domain	7	0.663507	0.00016337	PTGES3, LRRC6, NUDCD3, NUDCD2, CACYBP, AARSD1, SUGT1	949	16	16659	7.67999	0.224229	0.224229	0.272258
UP_SEQ_FEATURE	domain:CS	6	0.56872	0.000656801	PTGES3, LRRC6, NUDCD3, NUDCD2, CACYBP, SUGT1	1052	14	19113	7.78639	0.796338	0.796338	1.14822
Annotation Cluster 5	Enrichment Score: 3.5142820413257487
Category	Term	Count	%	PValue	Genes	List Total	Pop Hits	Pop Total	Fold Enrichment	Bonferroni	Benjamini	FDR
GOTERM_CC_FAT	GO:0070013~intracellular organelle lumen	146	13.8389	4.76257e-05	MRPS36, XRCC5, XPO1, RPL36A, PDLIM3, NAA15, INTS2, CNOT7, SRP19, LOC81691, CTNNBL1, CTNNB1, CDKN2A, PGRMC1, PRIM2, U2AF1, SEP15, RPL11, MRPL34, RPS27A, OXR1, MRPL35, RAN, LIG1, YY1, PPP1CA, NOP2, MED15, RFC1, HNF4A, RPS14, RARS, MAPK3, RPS13, SNRPC, MAPK7, MDH2, UBA52, CPSF3L, MRPS17, HMGB1, MRPS16, SDAD1, MRPS12, PIN4, HADHA, RPS25, KDELC1, HNRNPK, RPL9, EIF3E, EIF3L, RPL5, HSPE1, TCF4, OLFM1, D…	768	1779	12782	1.36589	0.024183	0.00203794	0.0688272
GOTERM_CC_FAT	GO:0031974~membrane-enclosed lumen	151	14.3128	4.99039e-05	MRPS36, XRCC5, XPO1, RPL36A, PDLIM3, NAA15, INTS2, CNOT7, SRP19, LOC81691, CTNNBL1, CTNNB1, CDKN2A, PGRMC1, PRIM2, U2AF1, SEP15, RPL11, MRPL34, RPS27A, OXR1, MRPL35, RAN, LIG1, YY1, TIMM8A, PPP1CA, NOP2, MED15, RFC1, HNF4A, RPS14, RARS, MAPK3, RPS13, SNRPC, MAPK7, MDH2, UBA52, CPSF3L, MRPS17, HMGB1, MRPS16, SDAD1, MRPS12, PIN4, HADHA, RPS25, KDELC1, HNRNPK, RPL9, EIF3E, CACYBP, EIF3L, RPL5, HSPE1…	768	1856	12782	1.35406	0.025325	0.00197123	0.0721184
GOTERM_CC_FAT	GO:0043233~organelle lumen	147	13.9336	9.23445e-05	MRPS36, XRCC5, XPO1, RPL36A, PDLIM3, NAA15, INTS2, CNOT7, SRP19, LOC81691, CTNNBL1, CTNNB1, CDKN2A, PGRMC1, PRIM2, U2AF1, SEP15, RPL11, MRPL34, RPS27A, OXR1, MRPL35, RAN, LIG1, YY1, PPP1CA, NOP2, MED15, RFC1, HNF4A, RPS14, RARS, MAPK3, RPS13, SNRPC, MAPK7, MDH2, UBA52, CPSF3L, MRPS17, HMGB1, MRPS16, SDAD1, MRPS12, PIN4, HADHA, RPS25, KDELC1, HNRNPK, RPL9, EIF3E, EIF3L, RPL5, HSPE1, TCF4, OLFM1, D…	768	1820	12782	1.34426	0.0463583	0.00338478	0.133413
GOTERM_CC_FAT	GO:0031981~nuclear lumen	121	11.4692	0.000127321	XRCC5, XPO1, RPL36A, PDLIM3, NAA15, INTS2, SRP19, CNOT7, LOC81691, CTNNBL1, CTNNB1, CDKN2A, PGRMC1, PRIM2, U2AF1, RPL11, RPS27A, OXR1, RAN, LIG1, YY1, PPP1CA, NOP2, MED15, RFC1, HNF4A, RPS14, RARS, MAPK3, RPS13, SNRPC, MAPK7, UBA52, CPSF3L, HMGB1, SDAD1, PIN4, RPS25, HNRNPK, EIF3E, RPL9, EIF3L, RPL5, TCF4, DDX42, TAF6, TP53BP1, SPTBN4, AKAP8L, RNPS1, RPS6, DDX5, RPF2, FXR1, RPS7, CTR9, ATF6, DDX5…	768	1450	12782	1.38885	0.0633517	0.00435366	0.183902
GOTERM_CC_FAT	GO:0005730~nucleolus	60	5.6872	0.0045985	NKAP, XPO1, STOX1, RPL36A, DEDD, LYAR, PDLIM3, RPS2, SRP19, DGCR14, LOC81691, CTNNBL1, CCDC104, CDKN2A, DGCR8, ZNF148, RPS3A, PGRMC1, RPL11, TOP2B, OXR1, STX5, EXOSC9, ZFX, EXOSC2, APTX, EXOSC3, NOP2, RARS, RPS14, MAPK3, NOL10, RPS13, HMGB1, SDAD1, PIN4, SMUG1, RPS25, HNRNPK, TSPYL2, RPL9, GPSM2, EIF3L, RPL5, FAM32A, RBM28, DDX5, RPS6, RPF2, SF3A1, PWP2, FXR1, RPS7, DDX56, ZFP106, RPL23, ZNF259, …	768	698	12782	1.43065	0.906433	0.123322	6.44594
GOTERM_CC_FAT	GO:0005654~nucleoplasm	72	6.82464	0.00638856	XRCC5, XPO1, RPL36A, NAA15, INTS2, CNOT7, RPS2, WBP4, CTNNB1, CDC45, CDKN2A, PRIM2, U2AF1, YAP1, TPR, TOP2B, RPS27A, ATF7IP, RAN, LIG1, YY1, APTX, MCM2, COBRA1, MED6, EIF4A3, TAF13, PPP1CA, MED15, RFC1, HNF4A, FANCD2, MAPK3, RUVBL2, SNRPC, UBB, NGFR, MAPK7, CPSF3, KPNA1, UBA52, CPSF3L, HMGB1, SHFM1, POLA2, SMUG1, POT1, HNRNPK, EIF3E, EIF3L, PRKAA2, GEMIN6, TCF4, CHD4, GTF3C3, DDX42, ACTB, TAF6, G…	768	882	12782	1.35863	0.962904	0.159183	8.84887
Annotation Cluster 6	Enrichment Score: 2.169266886111835
Category	Term	Count	%	PValue	Genes	List Total	Pop Hits	Pop Total	Fold Enrichment	Bonferroni	Benjamini	FDR
GOTERM_MF_FAT	GO:0016859~cis-trans isomerase activity	11	1.04265	6.12661e-05	PPIG, FKBP6, PPIA, PPID, CWC27, FKBP3, PPIL4, GSTZ1, PIN4, FKBP11, FKBP2	763	39	12983	4.79931	0.0556178	0.0142042	0.095913
SP_PIR_KEYWORDS	Isomerase	19	1.80095	8.94151e-05	PTGES3, EBP, FKBP6, PUSL1, CWC27, FKBP3, PUS10, PIN4, PMM1, DCI, PPIG, PPIA, MCEE, PPID, PPIL4, GSTZ1, TOP2B, FKBP11, FKBP2	1052	120	19235	2.895	0.0515594	0.00440163	0.131736
SP_PIR_KEYWORDS	Rotamase	10	0.947867	0.000130166	PPIG, FKBP6, PPIA, PPID, CWC27, FKBP3, PPIL4, PIN4, FKBP11, FKBP2	1052	37	19235	4.94168	0.0741686	0.0059104	0.19172
GOTERM_MF_FAT	GO:0003755~peptidyl-prolyl cis-trans isomerase activity	10	0.947867	0.000221349	PPIG, FKBP6, PPIA, PPID, CWC27, FKBP3, PPIL4, PIN4, FKBP11, FKBP2	763	37	12983	4.59885	0.186787	0.0291055	0.346118
UP_SEQ_FEATURE	domain:PPIase cyclophilin-type	5	0.473934	0.0149784	PPIG, PPIA, PPID, CWC27, PPIL4	1052	18	19113	5.04674	1	0.999331	23.3004
UP_SEQ_FEATURE	domain:PPIase FKBP-type	4	0.379147	0.0251096	FKBP6, FKBP3, FKBP11, FKBP2	1052	12	19113	6.05608	1	0.999849	36.0455
INTERPRO	IPR002130:Peptidyl-prolyl cis-trans isomerase, cyclophilin-type	5	0.473934	0.0287214	PPIG, PPIA, PPID, CWC27, PPIL4	949	21	16659	4.17959	1	0.99845	38.5087
SP_PIR_KEYWORDS	Cyclosporin	3	0.28436	0.0521427	PPIG, PPIA, PPID	1052	7	19235	7.83609	1	0.444052	54.591
GOTERM_MF_FAT	GO:0005527~macrolide binding	3	0.28436	0.0941398	FKBP6, FKBP3, FKBP2	763	9	12983	5.67191	1	0.953956	78.7439
GOTERM_MF_FAT	GO:0005528~FK506 binding	3	0.28436	0.0941398	FKBP6, FKBP3, FKBP2	763	9	12983	5.67191	1	0.953956	78.7439
INTERPRO	IPR001179:Peptidyl-prolyl cis-trans isomerase, FKBP-type	4	0.379147	0.101876	FKBP6, FKBP3, FKBP11, FKBP2	949	20	16659	3.51085	1	0.997429	83.3525
GOTERM_MF_FAT	GO:0008144~drug binding	7	0.663507	0.11595	PPARD, PPIG, FKBP6, PYGL, PPID, FKBP3, FKBP2	763	57	12983	2.08965	1	0.96614	85.4885
Annotation Cluster 7	Enrichment Score: 2.141589285284229
Category	Term	Count	%	PValue	Genes	List Total	Pop Hits	Pop Total	Fold Enrichment	Bonferroni	Benjamini	FDR
GOTERM_BP_FAT	GO:0006605~protein targeting	25	2.36967	0.00187528	ARL6IP1, NXT1, XPO1, TIMM17B, EIF5A, GIPC1, POLA2, SRP19, SEC63, PEX7, HOMER3, PEX14, RPL11, TPR, TRAM1, DNAJC19, AP3B1, RAN, TIMM8A, MFN2, RPL23, MGEA5, SPTBN1, KPNA1, TOB1	796	215	13528	1.97616	0.99585	0.344202	3.31388
GOTERM_BP_FAT	GO:0034613~cellular protein localization	39	3.69668	0.00372025	NXT1, ARL6IP1, XPO1, SNX9, CCDC99, AP1B1, GRIK2, COPZ1, TIMM17B, EIF5A, GIPC1, POLA2, AURKB, SRP19, CLTC, SEC63, RAB3IP, PEX7, CTNNB1, HOMER3, PEX14, RPL11, TPR, TRAM1, DNAJC19, AP3B1, RAMP3, STX5, RAN, AP4S1, TIMM8A, MFN2, AP2A2, RPL23, COG7, MGEA5, SPTBN1, KPNA1, TOB1	796	411	13528	1.61266	0.999981	0.516186	6.47276
SP_PIR_KEYWORDS	protein transport	42	3.98104	0.0037856	NXT1, XPO1, SNX9, SEC31B, SDAD1, NACA, AP1B1, SNX5, COPZ1, TIMM17B, EIF5A, SNX4, SEC63, RAB3IP, PEX7, SFT2D1, MIA3, TMED2, SEH1L, RAB11B, PEX14, NUP37, SEC22C, SNAP23, TPR, TRAM1, DNAJC19, AP3B1, LRSAM1, RAB8A, VPS18, RAN, AP4S1, TIMM8A, PREB, COG4, AP2A2, RABEP1, COG7, VPS26A, KPNA1, KIF20A	1052	485	19235	1.58338	0.894107	0.0970249	5.43792
GOTERM_BP_FAT	GO:0008104~protein localization	72	6.82464	0.00399077	XPO1, SEC31B, AP1B1, GRIP1, GRIK2, TIMM17B, EIF5A, AURKB, CLTC, SRP19, CANX, RAB3IP, CTNNB1, PEX7, SEH1L, ANK3, HOMER3, NUP37, RPL11, TPR, DNAJC19, AP3B1, RAMP3, STX5, LYN, RAN, TIMM8A, MFN2, RAB19, PSEN2, MGEA5, GNAS, VPS26A, KPNA1, ARL6IP1, NXT1, SNX9, SDAD1, CCDC99, NACA, SNX5, NFKBIB, COPZ1, NEDD8, SNX4, GIPC1, POLA2, SEC63, SFT2D1, MIA3, TMED2, KATNA1, RAB11B, PEX14, SEC22C, SNAP23, TRAM1, L…	796	882	13528	1.38734	0.999992	0.518222	6.92767
GOTERM_BP_FAT	GO:0070727~cellular macromolecule localization	39	3.69668	0.00419218	NXT1, ARL6IP1, XPO1, SNX9, CCDC99, AP1B1, GRIK2, COPZ1, TIMM17B, EIF5A, GIPC1, POLA2, AURKB, SRP19, CLTC, SEC63, RAB3IP, PEX7, CTNNB1, HOMER3, PEX14, RPL11, TPR, TRAM1, DNAJC19, AP3B1, RAMP3, STX5, RAN, AP4S1, TIMM8A, MFN2, AP2A2, RPL23, COG7, MGEA5, SPTBN1, KPNA1, TOB1	796	414	13528	1.60098	0.999995	0.514258	7.265
GOTERM_BP_FAT	GO:0045184~establishment of protein localization	63	5.97156	0.00651138	XPO1, SEC31B, AP1B1, GRIK2, TIMM17B, EIF5A, CLTC, SRP19, CANX, RAB3IP, PEX7, SEH1L, ANK3, HOMER3, NUP37, RPL11, TPR, DNAJC19, AP3B1, RAMP3, STX5, LYN, RAN, TIMM8A, MFN2, RAB19, PSEN2, MGEA5, GNAS, VPS26A, KPNA1, ARL6IP1, NXT1, SNX9, SDAD1, NACA, SNX5, COPZ1, SNX4, GIPC1, POLA2, SEC63, SFT2D1, MIA3, TMED2, RAB11B, PEX14, SEC22C, SNAP23, TRAM1, LRSAM1, VPS18, RAB8A, AP4S1, PREB, COG4, AP2A2, RPL23,…	796	769	13528	1.39231	1	0.63383	11.067
GOTERM_BP_FAT	GO:0046907~intracellular transport	55	5.21327	0.00745922	XPO1, AP1B1, GRIK2, TIMM17B, EIF5A, CLTC, SRP19, RAB3IP, PEX7, STARD3, APOE, HOMER3, MKKS, RPL11, TPR, DNAJC19, AP3B1, RAMP3, STX5, HSP90AA1, RAN, TIMM8A, SLC25A30, MFN2, MGEA5, GNAS, VPS26A, KPNA1, NXT1, ARL6IP1, SNX9, COPZ1, EEA1, GIPC1, POLA2, POU1F1, SEC63, HMGXB4, PEX14, SEC22C, SNAP23, TRAM1, HSPA8, RAB8A, GIMAP5, AP4S1, PREB, COG4, AP2A2, RPL23, UCP3, COG7, SLC25A10, SPTBN1, TOB1	796	657	13528	1.42271	1	0.665085	12.5781
GOTERM_BP_FAT	GO:0006886~intracellular protein transport	35	3.31754	0.00756196	NXT1, ARL6IP1, XPO1, SNX9, AP1B1, GRIK2, COPZ1, TIMM17B, EIF5A, GIPC1, POLA2, SRP19, CLTC, SEC63, PEX7, HOMER3, PEX14, RPL11, TPR, TRAM1, DNAJC19, AP3B1, RAMP3, STX5, RAN, AP4S1, TIMM8A, MFN2, AP2A2, RPL23, COG7, MGEA5, SPTBN1, KPNA1, TOB1	796	374	13528	1.59044	1	0.652222	12.7404
GOTERM_BP_FAT	GO:0015031~protein transport	62	5.87678	0.00798661	XPO1, SEC31B, AP1B1, GRIK2, TIMM17B, EIF5A, CLTC, SRP19, CANX, RAB3IP, PEX7, SEH1L, HOMER3, NUP37, RPL11, TPR, DNAJC19, AP3B1, RAMP3, STX5, LYN, RAN, TIMM8A, MFN2, RAB19, PSEN2, MGEA5, GNAS, VPS26A, KPNA1, ARL6IP1, NXT1, SNX9, SDAD1, NACA, SNX5, COPZ1, SNX4, GIPC1, POLA2, SEC63, SFT2D1, MIA3, TMED2, RAB11B, PEX14, SEC22C, SNAP23, TRAM1, LRSAM1, VPS18, RAB8A, AP4S1, PREB, COG4, AP2A2, RPL23, RABEP…	796	762	13528	1.38279	1	0.655281	13.4083
GOTERM_BP_FAT	GO:0017038~protein import	14	1.32701	0.0442885	XPO1, RAN, TIMM17B, POLA2, PEX7, TIMM8A, MFN2, RPL23, SPTBN1, PEX14, TPR, DNAJC19, KPNA1, TOB1	796	131	13528	1.81626	1	0.909881	55.6606
GOTERM_BP_FAT	GO:0033365~protein localization in organelle	15	1.4218	0.0482607	XPO1, RAN, TIMM17B, POLA2, SRP19, RAB3IP, TIMM8A, MFN2, COG7, RPL23, SPTBN1, TPR, DNAJC19, KPNA1, TOB1	796	146	13528	1.74606	1	0.913683	58.8553
Annotation Cluster 8	Enrichment Score: 1.855110298060234
Category	Term	Count	%	PValue	Genes	List Total	Pop Hits	Pop Total	Fold Enrichment	Bonferroni	Benjamini	FDR
SP_PIR_KEYWORDS	molecular chaperone	6	0.56872	0.000429362	HSPE1, CCT3, CCT6A, HSPD1, CANX, HSPA8	1052	13	19235	8.43887	0.224492	0.0157642	0.631106
INTERPRO	IPR002423:Chaperonin Cpn60/TCP-1	4	0.379147	0.0500506	MKKS, CCT3, CCT6A, HSPD1	949	15	16659	4.68114	1	0.998705	57.5478
INTERPRO	IPR017998:Chaperone, tailless complex polypeptide 1	3	0.28436	0.126601	CCT3, CCT6A, HSPD1	949	11	16659	4.78753	1	0.997546	89.5516
Annotation Cluster 9	Enrichment Score: 1.8370848029728022
Category	Term	Count	%	PValue	Genes	List Total	Pop Hits	Pop Total	Fold Enrichment	Bonferroni	Benjamini	FDR
SP_PIR_KEYWORDS	mitochondrion	66	6.25592	0.0022589	NDUFAF4, MRPS36, PNKD, TIMM17B, OGDHL, PRDX5, NDUFAF2, C22ORF32, ALAS1, SLC25A25, MCEE, MCCC1, SLC25A22, RPL10, ABHD10, ACOT13, ATP5I, MRPL33, MRPL34, DNAJC19, OXR1, MRPL35, MRPL53, OPA3, ACAA2, NDUFB11, MRPL50, MRPL3, NDUFC2, TIMM8A, MTRR, SLC25A30, MFN2, PANK2, MTRF1, SLC25A39, ATPAF1, GPAM, MDH2, MRPS17, HSD17B10, MRPS16, MRPS12, SFXN1, PIN4, NDUFB1, DCI, HADHA, NUDT9, MYCBP, HSPE1, SLC25A42, …	1052	832	19235	1.45043	0.737835	0.071678	3.2789
GOTERM_CC_FAT	GO:0005743~mitochondrial inner membrane	32	3.03318	0.0029406	HSD17B10, TIMM17B, SFXN1, NDUFB1, DCI, HADHA, SLC25A25, MCCC1, SLC25A22, CSDE1, ATP5I, SLC25A42, DNAJC19, ACAA2, NDUFB11, LYN, FDXR, NDUFC2, SLC3A1, CPS1, TIMM8A, SOD2, VDAC1, SLC25A30, UCP3, SLC25A10, SDHC, SLC25A39, HSPD1, GPAM, MDH2, SRGAP2	768	306	12782	1.74047	0.779905	0.085192	4.16794
GOTERM_CC_FAT	GO:0019866~organelle inner membrane	32	3.03318	0.00846501	HSD17B10, TIMM17B, SFXN1, NDUFB1, DCI, HADHA, SLC25A25, MCCC1, SLC25A22, CSDE1, ATP5I, SLC25A42, DNAJC19, ACAA2, NDUFB11, LYN, FDXR, NDUFC2, SLC3A1, CPS1, TIMM8A, SOD2, VDAC1, SLC25A30, UCP3, SLC25A10, SDHC, SLC25A39, HSPD1, GPAM, MDH2, SRGAP2	768	329	12782	1.61879	0.987343	0.196258	11.5642
GOTERM_CC_FAT	GO:0005739~mitochondrion	83	7.8673	0.0170666	NDUFAF4, MRPS36, TUSC3, PNKD, OGDHL, TIMM17B, PRDX5, CLTC, NDUFAF2, C22ORF32, ALAS1, SLC25A25, MCCC1, MCEE, SLC25A22, GSTZ1, ABHD10, ACOT13, PRKACA, ATP5I, MRPL33, MRPL34, DNAJC19, OXR1, MRPL35, MRPL53, ACAA2, OPA3, NDUFB11, MRPL50, MRPL3, LYN, NDUFC2, TMEM126A, SLC3A1, CYP2E1, MTRR, TIMM8A, SLC25A30, MFN2, PANK2, MTRF1, TXN, SLC25A39, ATPAF1, GPAM, MDH2, SRGAP2, MRPS17, HSD17B10, MRPS16, GPRC5C,…	768	1087	12782	1.27083	0.999856	0.319341	22.0303
GOTERM_CC_FAT	GO:0031967~organelle envelope	51	4.83412	0.0196346	NDUFAF4, XPO1, TIMM17B, EIF5A, SLC25A25, SEH1L, MCCC1, SLC25A22, NUP37, ATP5I, TPR, DNAJC19, ACAA2, NDUFB11, LYN, RAN, NDUFC2, CLIC1, SLC3A1, TIMM8A, MFN2, SLC25A30, SLC25A39, GPAM, KPNA1, MDH2, SRGAP2, NXT1, HSD17B10, SFXN1, NDUFB1, HADHA, DCI, DHCR7, CACYBP, CSDE1, MTMR6, SLC25A42, SREBF1, GIMAP5, FDXR, CPS1, VDAC1, SOD2, ATF6, UCP3, SLC25A10, GOLPH3, SDHC, HSPD1, PARP1	768	620	12782	1.36904	0.999963	0.346028	24.9239
GOTERM_CC_FAT	GO:0031966~mitochondrial membrane	35	3.31754	0.0208257	NDUFAF4, HSD17B10, TIMM17B, SFXN1, NDUFB1, DCI, HADHA, SLC25A25, MCCC1, SLC25A22, CSDE1, SLC25A42, ATP5I, DNAJC19, ACAA2, NDUFB11, GIMAP5, LYN, FDXR, NDUFC2, SLC3A1, CPS1, TIMM8A, SOD2, VDAC1, MFN2, SLC25A30, UCP3, SLC25A10, SDHC, SLC25A39, HSPD1, GPAM, MDH2, SRGAP2	768	394	12782	1.47846	0.99998	0.351244	26.2318
GOTERM_CC_FAT	GO:0031975~envelope	51	4.83412	0.0208573	NDUFAF4, XPO1, TIMM17B, EIF5A, SLC25A25, SEH1L, MCCC1, SLC25A22, NUP37, ATP5I, TPR, DNAJC19, ACAA2, NDUFB11, LYN, RAN, NDUFC2, CLIC1, SLC3A1, TIMM8A, MFN2, SLC25A30, SLC25A39, GPAM, KPNA1, MDH2, SRGAP2, NXT1, HSD17B10, SFXN1, NDUFB1, HADHA, DCI, DHCR7, CACYBP, CSDE1, MTMR6, SLC25A42, SREBF1, GIMAP5, FDXR, CPS1, VDAC1, SOD2, ATF6, UCP3, SLC25A10, GOLPH3, SDHC, HSPD1, PARP1	768	622	12782	1.36464	0.99998	0.340777	26.2662
GOTERM_CC_FAT	GO:0044429~mitochondrial part	49	4.64455	0.0219562	MRPS36, NDUFAF4, TIMM17B, OGDHL, ALAS1, SLC25A25, MCCC1, SLC25A22, ATP5I, DNAJC19, MRPL34, MRPL35, ACAA2, NDUFB11, MRPL3, LYN, NDUFC2, SLC3A1, TIMM8A, MFN2, SLC25A30, SLC25A39, GPAM, MDH2, SRGAP2, HSD17B10, MRPS17, MRPS16, MRPS12, SFXN1, PIN4, HADHA, DCI, NDUFB1, CSDE1, HSPE1, SLC25A42, GIMAP5, FDXR, CPS1, VDAC1, SOD2, ACSM3, UCP3, SLC25A10, GOLPH3, SDHC, HSPD1, MRP63	768	595	12782	1.37062	0.999989	0.344684	27.4535
GOTERM_CC_FAT	GO:0005740~mitochondrial envelope	36	3.41232	0.0294902	NDUFAF4, HSD17B10, TIMM17B, SFXN1, NDUFB1, DCI, HADHA, SLC25A25, MCCC1, SLC25A22, CSDE1, SLC25A42, ATP5I, DNAJC19, ACAA2, NDUFB11, GIMAP5, LYN, FDXR, NDUFC2, SLC3A1, CPS1, TIMM8A, SOD2, VDAC1, MFN2, SLC25A30, UCP3, GOLPH3, SLC25A10, SDHC, HSPD1, SLC25A39, GPAM, MDH2, SRGAP2	768	419	12782	1.42997	1	0.381718	35.1266
GOTERM_CC_FAT	GO:0031090~organelle membrane	78	7.39336	0.0803395	NDUFAF4, TM7SF2, CYP3A4, TUSC3, AP1B1, CYP2C18, ORMDL1, TIMM17B, ALG8, CLTC, B2M, GP9, ACTR3, SLC25A25, PEX2, MCCC1, SLC25A22, ATP5I, DNAJC19, ACAA2, STX5, NDUFB11, LYN, HLA-A, NDUFC2, SLC3A1, CYP2E1, ATP6V1F, TIMM8A, MAN2A2, SLC25A30, MFN2, MGAT1, MAGT1, GNAS, SLC25A39, ARL8B, GPAM, MDH2, SRGAP2, ITGA2B, ARL6IP1, HSD17B10, COPZ1, SFXN1, ATP6V1G2, GIPC1, NDUFB1, DCI, HADHA, CD9, MIA3, TMED2, DHCR…	768	1096	12782	1.18446	1	0.641185	70.2019
Annotation Cluster 10	Enrichment Score: 1.7475800650795434
Category	Term	Count	%	PValue	Genes	List Total	Pop Hits	Pop Total	Fold Enrichment	Bonferroni	Benjamini	FDR
GOTERM_CC_FAT	GO:0005853~eukaryotic translation elongation factor 1 complex	4	0.379147	0.00196429	EEF1A1, EEF1B2, EEF1A2, EEF1G	768	5	12782	13.3146	0.636014	0.0612115	2.80242
SP_PIR_KEYWORDS	elongation factor	6	0.56872	0.00471246	EEF1A1, EEF1B2, EEF1A2, EEF1G, EIF5A, EEF2	1052	21	19235	5.22406	0.938969	0.101971	6.72665
GOTERM_MF_FAT	GO:0003746~translation elongation factor activity	6	0.56872	0.0114924	EEF1A1, EEF1B2, EEF1A2, EEF1G, EIF5A, EEF2	763	24	12983	4.25393	0.99998	0.593296	16.5597
INTERPRO	IPR004161:Translation elongation factor EFTu/EF1A, domain 2	4	0.379147	0.0500506	EEF1A1, GSPT1, EEF1A2, EEF2	949	15	16659	4.68114	1	0.998705	57.5478
INTERPRO	IPR000795:Protein synthesis factor, GTP-binding	4	0.379147	0.0688056	EEF1A1, GSPT1, EEF1A2, EEF2	949	17	16659	4.13042	1	0.997064	69.5636
INTERPRO	IPR004160:Translation elongation factor EFTu/EF1A, C-terminal	3	0.28436	0.0892528	EEF1A1, GSPT1, EEF1A2	949	9	16659	5.85142	1	0.998194	78.9867
Annotation Cluster 11	Enrichment Score: 1.6210068929647068
Category	Term	Count	%	PValue	Genes	List Total	Pop Hits	Pop Total	Fold Enrichment	Bonferroni	Benjamini	FDR
UP_SEQ_FEATURE	cross-link:Glycyl lysine isopeptide (Lys-Gly) (interchain with G-Cter in ubiquitin)	21	1.99052	0.00681583	ZCCHC3, COL4A3, HMGB1, HIST1H2BD, RAN, LIG1, RIMBP2, RPS3, HNRNPK, CUL4A, ANK3, PPIA, FANCD2, RPL10, GNAS, UBB, RPS20, BAZ2B, CALM2, UBA52, RPS27A	1052	199	19113	1.91725	1	0.996	11.327
SP_PIR_KEYWORDS	isopeptide bond	28	2.65403	0.0162262	HMGB1, GRIK2, NEDD8, RPS3, SUMO2, HNRNPK, ANK3, RPL10, RPS20, HNRNPC, BAZ2B, RPS27A, COL4A3, ZCCHC3, HIST1H2BD, RAN, LIG1, RIMBP2, NCOA1, CUL4A, FANCD2, PPIA, GNAS, UBB, CPSF3, CALM2, UBA52, KLF3	1052	319	19235	1.60488	0.999938	0.254332	21.4292
SP_PIR_KEYWORDS	ubl conjugation	40	3.79147	0.123949	XRCC5, HMGB1, EID1, GRIK2, DEDD, ANLN, PTTG1, PIN4, CTNNB1, RPS3, SUMO2, HNRNPK, ANK3, RPL10, NGFRAP1, HNRNPC, RPS20, BHLHE40, BAZ2B, RPS27A, COL4A3, ZCCHC3, HIST1H2BD, RAN, LIG1, RIMBP2, HLA-A, MARCH6, NCOA1, CUL4A, FANCD2, PPIA, H3F3A, GNAS, UBB, CPSF3, CALM2, UBA52, FEZ1, KLF3	1052	588	19235	1.24382	1	0.638468	85.7846
Annotation Cluster 12	Enrichment Score: 1.5976281807698287
Category	Term	Count	%	PValue	Genes	List Total	Pop Hits	Pop Total	Fold Enrichment	Bonferroni	Benjamini	FDR
SP_PIR_KEYWORDS	stress response	11	1.04265	0.00294832	HSP90AB1, HSP90AA1, MAPKAP1, HSPA4, HSPE1, HSPD1, HSPB3, AHSA1, HSPA8, CITED2, OXR1	1052	66	19235	3.04737	0.825875	0.0836888	4.25949
GOTERM_BP_FAT	GO:0006986~response to unfolded protein	9	0.853081	0.0558514	ATF6, HSP90AB1, HSP90AA1, HSPA4, HSPE1, CLIC1, HSPD1, HSPB3, HSPA8	796	71	13528	2.15429	1	0.921482	64.365
GOTERM_BP_FAT	GO:0051789~response to protein stimulus	11	1.04265	0.0978378	ATF6, ACTR3, HSP90AB1, HSP90AA1, LYN, HSPA4, HSPE1, CLIC1, HSPD1, HSPB3, HSPA8	796	107	13528	1.74715	1	0.950635	84.2535
Annotation Cluster 13	Enrichment Score: 1.4956297638776888
Category	Term	Count	%	PValue	Genes	List Total	Pop Hits	Pop Total	Fold Enrichment	Bonferroni	Benjamini	FDR
GOTERM_BP_FAT	GO:0007049~cell cycle	66	6.25592	0.00223517	PTTG1, AURKB, RHOU, CTNNB1, CGREF1, CDC45, CDKN2A, STRA8, SEH1L, ILK, MAP3K8, NUP37, DYNC1H1, RPS27A, RAN, LIG1, MND1, MCM2, PLK1S1, PIM2, FOXN3, AHR, EML4, MFN2, EIF4G2, PFDN1, PPP1CA, REC8, FANCD2, MAPK3, CNTROB, ADAM17, IL12B, MAPK7, UBB, MAD2L2, UBA52, BCAT1, EID1, CCDC99, ANAPC13, HAUS1, ANLN, TSPYL2, NCAPG2, KATNA1, PKD1, SKA3, EXO1, BOD1, ERH, GMNN, PCNT, TREX2, RPL24, CDKN3, SUGT1, SMC4, …	796	776	13528	1.44545	0.998553	0.373141	3.93786
SP_PIR_KEYWORDS	mitosis	21	1.99052	0.00246865	ACTB, CSNK1A1, BOD1, CCDC99, ANAPC13, RAN, HAUS1, TREX2, ANLN, AURKB, PTTG1, C7ORF11, SMC4, NCAPG2, SEH1L, ACTR1A, KATNA1, SKA3, NUP37, DYNC1H1, MAD2L2	1052	183	19235	2.09819	0.768516	0.0741221	3.57822
SP_PIR_KEYWORDS	cell cycle	40	3.79147	0.00457456	EID1, CCDC99, ANAPC13, HAUS1, ANLN, AURKB, PTTG1, CGREF1, CDC45, TSPYL2, CDKN2A, SEH1L, NCAPG2, KATNA1, RAB11B, SKA3, NUP37, CSNK1A1, BOD1, ERH, RAN, LIG1, GMNN, TREX2, MCM2, CDKN3, C7ORF11, FOXN3, AHR, SMC4, PPP1CA, FANCD2, DMTF1, MAPK3, RASSF2, CNTROB, UBA3, MAPK7, ARL8B, MAD2L2	1052	461	19235	1.58648	0.933752	0.102888	6.53596
GOTERM_BP_FAT	GO:0022402~cell cycle process	49	4.64455	0.00622123	PTTG1, AURKB, RHOU, CTNNB1, CGREF1, CDKN2A, STRA8, SEH1L, ILK, NUP37, DYNC1H1, RPS27A, RAN, MND1, PLK1S1, PIM2, FOXN3, EML4, MFN2, EIF4G2, REC8, FANCD2, CNTROB, ADAM17, UBB, IL12B, MAD2L2, UBA52, BCAT1, CCDC99, ANAPC13, HAUS1, ANLN, NCAPG2, KATNA1, SKA3, PKD1, EXO1, BOD1, PCNT, TREX2, RPL24, SUGT1, CDKN3, SMC4, GSPT1, CUL4A, PSMC2, APBB1	796	565	13528	1.4739	1	0.636897	10.5995
GOTERM_BP_FAT	GO:0000278~mitotic cell cycle	33	3.12796	0.0183237	BCAT1, CCDC99, ANAPC13, HAUS1, ANLN, AURKB, PTTG1, RHOU, CDKN2A, SEH1L, NCAPG2, KATNA1, SKA3, NUP37, DYNC1H1, RPS27A, BOD1, RAN, TREX2, RPL24, SUGT1, CDKN3, FOXN3, SMC4, EML4, GSPT1, CUL4A, PSMC2, UBA3, ADAM17, UBB, MAD2L2, UBA52	796	370	13528	1.51577	1	0.825037	28.2537
GOTERM_BP_FAT	GO:0022403~cell cycle phase	35	3.31754	0.0300123	BCAT1, CCDC99, ANAPC13, HAUS1, ANLN, AURKB, PTTG1, RHOU, CDKN2A, STRA8, SEH1L, NCAPG2, KATNA1, SKA3, NUP37, DYNC1H1, EXO1, BOD1, RAN, PCNT, TREX2, MND1, RPL24, PIM2, CDKN3, SUGT1, FOXN3, SMC4, EML4, REC8, GSPT1, CUL4A, FANCD2, ADAM17, MAD2L2	796	414	13528	1.43677	1	0.886014	42.1369
SP_PIR_KEYWORDS	cell division	22	2.08531	0.0543148	CSNK1A1, BOD1, CCDC99, ANAPC13, RAN, LIG1, HAUS1, TREX2, ANLN, AURKB, PTTG1, C7ORF11, SMC4, PPP1CA, SEH1L, NCAPG2, KATNA1, CNTROB, SKA3, NUP37, ARL8B, MAD2L2	1052	264	19235	1.52369	1	0.445876	56.1011
GOTERM_BP_FAT	GO:0000279~M phase	27	2.55924	0.0761362	CCDC99, ANAPC13, HAUS1, ANLN, AURKB, PTTG1, STRA8, NCAPG2, SEH1L, KATNA1, SKA3, NUP37, DYNC1H1, EXO1, BOD1, RAN, PCNT, TREX2, MND1, RPL24, PIM2, SUGT1, SMC4, EML4, REC8, FANCD2, MAD2L2	796	329	13528	1.39472	1	0.940507	75.8716
GOTERM_BP_FAT	GO:0000087~M phase of mitotic cell cycle	19	1.80095	0.11019	BOD1, CCDC99, ANAPC13, RAN, HAUS1, TREX2, RPL24, ANLN, AURKB, PTTG1, SUGT1, SMC4, EML4, SEH1L, NCAPG2, KATNA1, SKA3, NUP37, MAD2L2	796	224	13528	1.44154	1	0.949834	87.7061
GOTERM_BP_FAT	GO:0000280~nuclear division	18	1.70616	0.150974	BOD1, CCDC99, ANAPC13, RAN, HAUS1, TREX2, ANLN, AURKB, PTTG1, SUGT1, SMC4, EML4, NCAPG2, SEH1L, KATNA1, SKA3, NUP37, MAD2L2	796	220	13528	1.3905	1	0.960493	94.7051
GOTERM_BP_FAT	GO:0007067~mitosis	18	1.70616	0.150974	BOD1, CCDC99, ANAPC13, RAN, HAUS1, TREX2, ANLN, AURKB, PTTG1, SUGT1, SMC4, EML4, NCAPG2, SEH1L, KATNA1, SKA3, NUP37, MAD2L2	796	220	13528	1.3905	1	0.960493	94.7051
GOTERM_BP_FAT	GO:0048285~organelle fission	18	1.70616	0.191137	BOD1, CCDC99, ANAPC13, RAN, HAUS1, TREX2, ANLN, AURKB, PTTG1, SUGT1, SMC4, EML4, NCAPG2, SEH1L, KATNA1, SKA3, NUP37, MAD2L2	796	229	13528	1.33585	1	0.965564	97.7818
GOTERM_BP_FAT	GO:0051301~cell division	22	2.08531	0.210233	BOD1, ROCK1, ANAPC13, RAN, BCAR1, LIG1, HAUS1, TREX2, ANLN, AURKB, PTTG1, SMC4, PPP1CA, CDKN2A, SEH1L, NCAPG2, KATNA1, CNTROB, POU3F3, SKA3, NUP37, MAD2L2	796	295	13528	1.26742	1	0.965408	98.5556
Annotation Cluster 14	Enrichment Score: 1.49220231645595
Category	Term	Count	%	PValue	Genes	List Total	Pop Hits	Pop Total	Fold Enrichment	Bonferroni	Benjamini	FDR
SP_PIR_KEYWORDS	mitochondrion	66	6.25592	0.0022589	NDUFAF4, MRPS36, PNKD, TIMM17B, OGDHL, PRDX5, NDUFAF2, C22ORF32, ALAS1, SLC25A25, MCEE, MCCC1, SLC25A22, RPL10, ABHD10, ACOT13, ATP5I, MRPL33, MRPL34, DNAJC19, OXR1, MRPL35, MRPL53, OPA3, ACAA2, NDUFB11, MRPL50, MRPL3, NDUFC2, TIMM8A, MTRR, SLC25A30, MFN2, PANK2, MTRF1, SLC25A39, ATPAF1, GPAM, MDH2, MRPS17, HSD17B10, MRPS16, MRPS12, SFXN1, PIN4, NDUFB1, DCI, HADHA, NUDT9, MYCBP, HSPE1, SLC25A42, …	1052	832	19235	1.45043	0.737835	0.071678	3.2789
GOTERM_CC_FAT	GO:0005739~mitochondrion	83	7.8673	0.0170666	NDUFAF4, MRPS36, TUSC3, PNKD, OGDHL, TIMM17B, PRDX5, CLTC, NDUFAF2, C22ORF32, ALAS1, SLC25A25, MCCC1, MCEE, SLC25A22, GSTZ1, ABHD10, ACOT13, PRKACA, ATP5I, MRPL33, MRPL34, DNAJC19, OXR1, MRPL35, MRPL53, ACAA2, OPA3, NDUFB11, MRPL50, MRPL3, LYN, NDUFC2, TMEM126A, SLC3A1, CYP2E1, MTRR, TIMM8A, SLC25A30, MFN2, PANK2, MTRF1, TXN, SLC25A39, ATPAF1, GPAM, MDH2, SRGAP2, MRPS17, HSD17B10, MRPS16, GPRC5C,…	768	1087	12782	1.27083	0.999856	0.319341	22.0303
GOTERM_CC_FAT	GO:0031980~mitochondrial lumen	22	2.08531	0.0320299	MRPS36, MRPS17, MRPS16, MRPL3, MRPS12, OGDHL, FDXR, PIN4, CPS1, DCI, HADHA, SOD2, VDAC1, ACSM3, ALAS1, MCCC1, HSPE1, HSPD1, MRPL34, MDH2, MRP63, MRPL35	768	227	12782	1.613	1	0.397733	37.538
GOTERM_CC_FAT	GO:0005759~mitochondrial matrix	22	2.08531	0.0320299	MRPS36, MRPS17, MRPS16, MRPL3, MRPS12, OGDHL, FDXR, PIN4, CPS1, DCI, HADHA, SOD2, VDAC1, ACSM3, ALAS1, MCCC1, HSPE1, HSPD1, MRPL34, MDH2, MRP63, MRPL35	768	227	12782	1.613	1	0.397733	37.538
SP_PIR_KEYWORDS	transit peptide	33	3.12796	0.131693	MRPS17, MRPS16, MRPS12, OGDHL, PRDX5, DCI, HADHA, NDUFAF2, ALAS1, C22ORF32, NUDT9, MCCC1, MCEE, ABHD10, MRPL34, MRPL35, MRPL53, ACAA2, NDUFB11, FDXR, MRPL30, CPS1, SOD2, MTRR, ACSM3, PANK2, MTRF1, SDHC, HSPD1, ATPAF1, SCP2, GPAM, MDH2	1052	476	19235	1.2676	1	0.652912	87.5285
UP_SEQ_FEATURE	transit peptide:Mitochondrion	31	2.93839	0.213831	MRPS17, MRPS16, MRPS12, OGDHL, PRDX5, DCI, HADHA, NDUFAF2, ALAS1, C22ORF32, NUDT9, MCCC1, MCEE, ABHD10, MRPL34, MRPL35, MRPL53, NDUFB11, FDXR, MRPL30, CPS1, SOD2, MTRR, ACSM3, PANK2, MTRF1, SDHC, HSPD1, ATPAF1, GPAM, MDH2	1052	467	19113	1.20603	1	0.999975	98.5431
Annotation Cluster 15	Enrichment Score: 1.4542205957011551
Category	Term	Count	%	PValue	Genes	List Total	Pop Hits	Pop Total	Fold Enrichment	Bonferroni	Benjamini	FDR
SMART	SM00292:BRCT	5	0.473934	0.0254018	POLL, RFC1, TP53BP1, ENGASE, PARP1	434	24	9079	4.3582	0.998819	0.814614	28.5893
UP_SEQ_FEATURE	domain:BRCT	4	0.379147	0.0382892	POLL, RFC1, ENGASE, PARP1	1052	14	19113	5.19093	1	0.998834	49.6539
INTERPRO	IPR001357:BRCT	5	0.473934	0.0446065	POLL, RFC1, TP53BP1, ENGASE, PARP1	949	24	16659	3.65714	1	0.999168	53.3004
Annotation Cluster 16	Enrichment Score: 1.3463512961678519
Category	Term	Count	%	PValue	Genes	List Total	Pop Hits	Pop Total	Fold Enrichment	Bonferroni	Benjamini	FDR
GOTERM_BP_FAT	GO:0010608~posttranscriptional regulation of gene expression	22	2.08531	0.0126372	CALCR, METAP1, PRG3, NANOS1, DDX1, EIF5A, APTX, GIPC1, RPS4X, EIF4A3, EIF4G2, MOV10, CDKN2A, A1CF, COG7, DGCR8, EIF3H, EIF4A2, EIF3E, MTRF1, EIF4H, HSPD1	796	211	13528	1.77199	1	0.773826	20.4141
GOTERM_BP_FAT	GO:0032268~regulation of cellular protein metabolic process	37	3.50711	0.0670087	HSP90AB1, METAP1, NANOS1, EIF5A, GIPC1, PDCD4, MAP3K6, CDKN2A, APOE, EIF3H, PPP2CA, EIF3E, RPS27A, IBTK, LYN, PRG3, DDX1, DOCK7, RPS4X, EIF4A3, EIF4G2, HNF4A, HPX, PSMC2, EIF4H, MTRF1, EIF4A2, PSEN2, MGEA5, ADAM17, MAPK8IP3, IFT52, UBB, BMP7, IFT88, CLN8, UBA52	796	474	13528	1.32661	1	0.930518	71.2138
GOTERM_BP_FAT	GO:0006417~regulation of translation	13	1.23223	0.107935	METAP1, PRG3, NANOS1, DDX1, EIF5A, RPS4X, EIF4G2, EIF4A3, EIF3H, EIF4A2, EIF3E, MTRF1, EIF4H	796	137	13528	1.61266	1	0.954507	87.1347
Annotation Cluster 17	Enrichment Score: 1.3130429431050654
Category	Term	Count	%	PValue	Genes	List Total	Pop Hits	Pop Total	Fold Enrichment	Bonferroni	Benjamini	FDR
GOTERM_CC_FAT	GO:0005681~spliceosome	15	1.4218	0.0269165	SNRPA1, SNRPN, U2AF2, DDX5, SF3A1, WBP4, DGCR14, EIF4A3, HNRNPK, AQR, U2AF1, HNRNPC, SNRNP70, GEMIN6, RBM28	768	132	12782	1.89128	0.999999	0.383446	32.5947
GOTERM_BP_FAT	GO:0008380~RNA splicing	26	2.46445	0.028393	RPL36A, U2AF2, LSM7, DGCR14, WBP4, HNRNPK, PPP2CA, U2AF1, HNRNPC, SNRNP70, GEMIN6, RBM10, RBM28, SNRPA1, SNRPN, DDX1, RNPS1, DDX5, SF3A1, EIF4A3, AQR, PPIG, GTF2F2, CPSF7, SNRPC, CPSF3	796	284	13528	1.55588	1	0.884452	40.3777
SP_PIR_KEYWORDS	Spliceosome	13	1.23223	0.0311627	SNRPA1, U2AF2, DDX5, DGCR14, WBP4, SF3A1, EIF4A3, HNRNPK, AQR, U2AF1, HNRNPC, GEMIN6, RBM28	1052	120	19235	1.98079	1	0.359967	37.2941
GOTERM_BP_FAT	GO:0000375~RNA splicing, via transesterification reactions	16	1.51659	0.0355491	SNRPA1, RPL36A, U2AF2, LSM7, DDX1, RNPS1, SF3A1, HNRNPK, GTF2F2, CPSF7, U2AF1, HNRNPC, SNRNP70, SNRPC, GEMIN6, CPSF3	796	153	13528	1.77725	1	0.909623	47.7884
GOTERM_BP_FAT	GO:0000377~RNA splicing, via transesterification reactions with bulged adenosine as nucleophile	16	1.51659	0.0355491	SNRPA1, RPL36A, U2AF2, LSM7, DDX1, RNPS1, SF3A1, HNRNPK, GTF2F2, CPSF7, U2AF1, HNRNPC, SNRNP70, SNRPC, GEMIN6, CPSF3	796	153	13528	1.77725	1	0.909623	47.7884
GOTERM_BP_FAT	GO:0000398~nuclear mRNA splicing, via spliceosome	16	1.51659	0.0355491	SNRPA1, RPL36A, U2AF2, LSM7, DDX1, RNPS1, SF3A1, HNRNPK, GTF2F2, CPSF7, U2AF1, HNRNPC, SNRNP70, SNRPC, GEMIN6, CPSF3	796	153	13528	1.77725	1	0.909623	47.7884
GOTERM_BP_FAT	GO:0016071~mRNA metabolic process	31	2.93839	0.0459242	CALCR, RPL36A, U2AF2, LSM7, DGCR14, WBP4, DCPS, MOV10, HNRNPK, A1CF, EIF3E, U2AF1, SNRNP70, HNRNPC, GEMIN6, RBM10, C19ORF61, RBM28, SNRPA1, DDX1, RNPS1, DDX5, SF3A1, EIF4A3, AQR, GSPT1, GTF2F2, CPSF7, SNRPC, CPSF3, SSU72	796	370	13528	1.4239	1	0.910184	57.0035
KEGG_PATHWAY	hsa03040:Spliceosome	15	1.4218	0.060313	SNRPA1, U2AF2, LSM7, DDX5, SF3A1, CTNNBL1, EIF4A3, HNRNPK, AQR, U2AF1, HNRNPC, SNRNP70, SNRPC, HSPA8, DDX42	361	126	5085	1.67689	0.999984	0.975054	53.4583
SP_PIR_KEYWORDS	mrna processing	21	1.99052	0.0774353	SNRPA1, U2AF2, LSM7, RNPS1, DDX5, SF3A1, DGCR14, WBP4, EIF4A3, HNRNPK, AQR, A1CF, CPSF7, U2AF1, HNRNPC, SNRNP70, GEMIN6, RBM10, CPSF3, RBM28, SSU72	1052	260	19235	1.4768	1	0.525517	69.5225
GOTERM_BP_FAT	GO:0006397~mRNA processing	26	2.46445	0.0917304	RPL36A, U2AF2, LSM7, WBP4, DGCR14, MOV10, HNRNPK, A1CF, U2AF1, HNRNPC, SNRNP70, GEMIN6, RBM10, RBM28, SNRPA1, DDX1, RNPS1, DDX5, SF3A1, EIF4A3, AQR, GTF2F2, CPSF7, SNRPC, CPSF3, SSU72	796	321	13528	1.37654	1	0.946524	82.2257
SP_PIR_KEYWORDS	mrna splicing	16	1.51659	0.17111	SNRPA1, U2AF2, LSM7, RNPS1, DDX5, SF3A1, WBP4, DGCR14, EIF4A3, HNRNPK, AQR, U2AF1, HNRNPC, GEMIN6, RBM10, RBM28	1052	209	19235	1.39975	1	0.717051	93.7125
