# Supplementary material for: Endometrial gene expression profiling in pregnant Meishan and Yorkshire pigs on day 12 of gestation
Source: BMC Genomics. 2014 Feb 24;15:156. doi: 10.1186/1471-2164-15-156 (PMC3940021; doi:10.1186/1471-2164-15-156)
Supplement: Additional file 3: Table S3 — SNEA analyses results. [file 1471-2164-15-156-S3.xls]

## Sheet: UP in Meishan pr
Protein	Total # of Neighbors	# of Measured Neighbors	Measured Neighbors	Median change	p-value
CYB5A	25	5	CYP2C18, CYP3A4, CYP2E1, CYP2D6, CYP19A1	6.0254	0.00125572
FOS	218	19	GRIK2, CSTA, PTCH1, CAMP, PRDM1, DMP1, CDKN2A, CSDE1, DSPP, EEF1A1, CYP19A1, TSHB, OLFM1, SERPINA3, SDHC, XPO1, SPARC, COL1A2, CTSK	2.72264	0.00173276
LEP	599	38	SLC25A25, SST, RPL24, HCRTR2, SOD2, CYP2E1, CAMP, APOE, HSPB3, SLC9A1, GSTA1, STEAP4, UCP3, IL12B, MSTN, PPP1CA, ADIPOR1, CYP19A1, TSHB, NMU, FZD1, TEC, PRKAA2, MYD88, PARP1, SERPINA3, SREBF1, PTPN11, COL3A1, SPARC, MAPK3, ACTB, COL1A2, GNAS, RPS6, LCN2, HSPD1, CD63	2.46911	0.00179034
GHRL	197	13	POU1F1, SST, RPL24, SOD2, UCP3, NFKBIB, CYP19A1, NMU, PRKAA2, SREBF1, ENTPD2, COL3A1, MAPK3	2.57114	0.00277751
AR	320	24	SST, PCDH11X, CYP2E1, RXFP2, GSTA1, NR1I2, UGT2B17, CDKN2A, ST14, GCNT3, MSTN, ABCB1, GMNN, GJB1, PDE9A, NGFR, ENTPD2, YY1, GSTP1, SAT1, MAPK3, VIM, OCLN, CTNNB1	2.84838	0.00369097
NFATC3	49	5	CYP2E1, SP7, KCNB1, RARA, PPARD	4.77101	0.00384584
MAPK8	597	37	POU1F1, CSTA, CYP3A4, RPL24, PTCH1, SOD2, CYP2E1, SP7, APOE, GSTA1, CDKN2A, IL12B, MSTN, RARA, ABCB1, PLSCR1, CYP19A1, AHR, OXR1, PPARD, AURKB, PARP1, FUT2, HLA-A, PIM2, TNFRSF18, PRDX5, COL3A1, SAT1, VIM, HNF4A, COL1A2, CTSK, HSP90AA1, OCLN, BECN1, CTNNB1	2.3647	0.00418712
HMGCR	123	8	B3GALT2, CYP3A4, APOE, NR1I2, ABCB1, KLF2, ROCK1, MAPK3	4.55452	0.00470491
APOA1	89	5	SOD2, CAMP, APOE, IL12B, SREBF1	5.83916	0.00534327
SGK1	101	5	GRIK2, KCNQ1, SLC9A1, SLC25A10, BMP7	5.53816	0.00549811
ATR	89	6	SST, POLL, CDKN2A, EXO1, PTTG1, PARP1	3.74212	0.00551254
CYP1A1	51	8	CYP3A4, CYP2E1, ALAS1, NR1I2, CYP2D6, ABCB1, EPHX2, NFIC	4.55452	0.00623682
IL6	913	68	CYP3A4, MBL2, RPL24, SOD2, CYP2E1, SP7, CAMP, APOE, ALAS1, PRDM1, SPINK1, SLC9A1, NR1I2, STEAP4, UGT2B17, CALCR, UCP3, CDKN2A, SENP1, LYN, HPX, IL12B, MSTN, RARA, ABCB1, CYP19A1, AHR, ATF7IP, AZGP1, IL3RA, SREBF2, TEC, DIRAS3, PRKAA2, PARP1, ACTA1, NCAM1, HLA-A, SERPINA3, GLRX, ITGA2B, SREBF1, ENTPD2, ADAM17, YY1, GSTP1, MAPK7, PTPN11, SERPINB6, MFN2, RPS6KA1, MAPK3, NDUFAF2, ACTB, VIM, CITED2, B…	2.15286	0.0066611
IL4	829	58	SST, CYP3A4, MBL2, CYP2E1, CAMP, APOE, CD19, PRDM1, CALCR, LYN, SEPP1, EGLN3, GCNT3, IL12B, ATF6, PPP1CA, ABCB1, GAS6, KLF2, NFKBIB, CYSLTR2, AHR, BPI, IL3RA, BLNK, PPARD, CCR9, SPINT2, PARP1, NGFR, NCAM1, PALLD, HLA-A, PIM2, SERPINA3, GLRX, SREBF1, F2RL1, ADAM17, LPAR2, C1GALT1C1, PTPN11, SMPD1, COL3A1, SAT1, NCOA1, MAPK3, ACTB, VIM, CITED2, LPAR6, B2M, COL1A2, CLTC, CTSK, HSP90AA1, OCLN, XRCC5	2.09511	0.00733636
SIRT1	210	14	HCRTR2, SOD2, NR1I2, UCP3, CDKN2A, RARA, ABCB1, KLF2, ADIPOR1, PPARD, ROCK1, NCOA1, MAPK3, TXN	2.84838	0.00753471
NGF	694	54	ENAM, SST, EEA1, RPL24, SOD2, APOE, SLC9A1, KCNB1, PPP1R13L, CDKN2A, LYN, PRKD2, STMN4, EGLN3, DSPP, PREX1, BHLHE40, RARA, BCAR1, PPP1CA, KLF2, EEF1A1, NFKBIB, ILK, GJB2, PARP1, ARHGAP1, NGFR, NCAM1, GIPC1, GLRX, ADAM17, GUCY1B3, BMP7, FEZ1, MGAT1, CORO1B, MAPK7, PTPN11, SMPD1, RPS6KA3, SPARC, NGFRAP1, RPS6KA1, MAPK3, VIM, EIF5A, CLTC, TXN, GNAS, RHOG, GNB1, RPS6, CTNNB1	2.03218	0.00769218
LEF1	69	8	POU1F1, PTCH1, CDKN2A, FAIM2, DSPP, MSTN, CSNK1A1, VIM	3.2925	0.00935085
SHH	307	13	PDLIM3, PTCH1, SP7, PRDM1, LHX9, NKX6-2, MSTN, GMNN, IFT88, BMP7, YAP1, MDK, CTNNB1	3.12083	0.00953602
NR1H4	129	12	CYP3A4, APOE, ALAS1, GSTA1, NR1I2, UGT2B17, ABCB1, KLF2, SREBF1, MAPK3, VIM, HNF4A	3.99987	0.0102728
NR1H3	69	5	ALAS1, CES1, RARA, AHR, SREBF2	3.03116	0.0104329
LSS	11	5	CYP3A4, APOE, NR1I2, SREBF2, SREBF1	4.55452	0.0105456
GRM5	58	5	SLC1A1, RPL24, SOD2, EEF1A1, MAPK3	6.03389	0.0108967
CREB1	293	16	OPALIN, PTCH1, CAMP, UCP3, IL12B, ATF6, EXO1, NMU, SREBF2, PARP1, NGFR, SREBF1, SDHC, GSTP1, TPT1, HSPD1	2.44669	0.0113821
CNTF	156	12	SST, RPL24, SOD2, SP7, STMN4, ABCB1, TEC, NGFR, SREBF1, PTPN11, MAPK3, VIM	2.84838	0.01275
CD40LG	329	19	SOD2, CD19, PRDM1, IL16, LYN, IL12B, NFKBIB, AHR, IL3RA, BLNK, TEC, CCR9, PARP1, HLA-A, TNFRSF18, SMPD1, MAPK3, MRPL35, CD79A	2.27036	0.014002
LPL	72	5	SOD2, CES1, UCP3, PPARD, ACAA2	3.77361	0.0144312
ADIPOQ	242	16	RPL24, SOD2, SP7, STEAP4, UCP3, CDKN2A, IL12B, DSPP, GAS6, CYP19A1, PRKAA2, MAPK7, MAPK3, HNF4A, HSP90AA1, RPS6	3.15541	0.015649
LDLR	89	7	SP7, CAMP, APOE, RXFP2, ST14, ADAM17, LCN2	5.47738	0.0173898
RUNX2	110	8	PTCH1, DMP1, CDKN2A, BHLHE40, RARA, DHCR7, RGS5, SPARC	3.05658	0.0199802
TNF	2078	131	B3GALT2, POU1F1, SLC1A1, SST, CYP3A4, LDHC, HCRTR2, SOD2, CYP2E1, SP7, APOE, CD19, SLC9A1, GSTA1, SNRNP70, IL16, NR1I2, STEAP4, COL4A3, MNDA, CALCR, UCP3, CDKN2A, LYN, SEPP1, HPX, MMP28, GCNT3, IL12B, MSTN, BHLHE40, BCAR1, ABCB1, RPLP0, PDCD4, GAS6, KLF2, EEF1A1, NFKBIB, ADIPOR1, CYSLTR2, PLSCR1, CYP19A1, AHR, ILK, ATF7IP, GJB1, AZGP1, IL3RA, SREBF2, PPARD, TEC, CCR9, USP15, GCLM, PREB, PARP1, KL…	1.88261	0.0209801
CTNNB1	418	26	ENAM, POU1F1, CPS1, SOD2, CYP2E1, SP7, PRDM1, RARRES1, DMP1, CDKN2A, TCF4, CYP19A1, AHR, PARP1, ITGA8, IFITM1, BMP7, SDHC, COL3A1, MAPK3, EPHB3, ACTB, RAPSN, BECN1, F11R, NEDD8	2.49856	0.0217314
PRKAA1	41	6	CYP3A4, SOD2, SREBF2, GPAM, PARP1, SREBF1	2.22506	0.0223781
ELANE	172	12	SST, CPS1, CAMP, APOE, COL4A3, NFKBIB, MYD88, SERPINA3, ITGA2B, ADAM17, MAPK3, HMGB1	2.65228	0.0226031
GRP	139	5	SST, LYN, PRKD2, BCAR1, MAPK3	3.4899	0.0239198
CYP3A4	29	5	CYP2C18, CYP2E1, CYP2D6, ABCB1, ACTB	3.12418	0.024067
SP3	166	16	POU1F1, SOD2, PRDM1, KCNN3, ABCB1, EXO1, EEF1A1, GJB2, L3MBTL2, MYD88, PARP1, SREBF1, SPARC, VIM, CITED2, HNF4A	2.30716	0.0249131
IL1RN	165	10	CYP3A4, SOD2, CYP2E1, APOE, GSTA1, NFKBIB, CYP19A1, SERPINA3, HSPD1, HMGB1	5.20126	0.025327
HNRNPA1	57	8	DGCR8, APOE, CDKN2A, U2AF2, ZNF462, DHFR, HLA-A, GNAS	2.98465	0.0259505
GH1	541	37	CYP2C18, SST, CYP3A4, MBL2, RPL24, CPS1, SOD2, CYP2E1, NR1I2, UGT2B17, UCP3, HPX, MSTN, BCAR1, ABCB1, CYP19A1, PTTG1, AZGP1, TEC, NGFR, SERPINA3, SREBF1, BMP7, YY1, PTPN11, COL3A1, PYGL, MAPK3, ACTB, HNF4A, COL1A2, CD79A, GNAS, CD9, RPS6, EEF2, CTNNB1	2.21764	0.0282283
TCF3	130	8	SST, PRDM1, ZP2, HMGXB4, CALCR, TCF4, VIM, CTNNB1	3.86063	0.0289075
NR3C1	348	18	GRIK2, POU1F1, CPS1, SP7, CALCR, SEPP1, MSTN, ABCB1, CYP19A1, AHR, PARP1, NCAM1, SERPINA3, MAPK3, NFIC, MDK, LCN2, CTNNB1	2.57114	0.0294826
PTPRC	111	8	CD19, PRDM1, IL12B, BCAR1, ABCB1, NCAM1, PTPN11, MAPK3	2.97656	0.0296003
PPARGC1A	207	15	SOD2, ALAS1, UCP3, SEPP1, ATF6, RARA, CYP19A1, SREBF2, PRKAA2, PARP1, SDHC, YY1, MAPK3, SMEK2, HNF4A	2.22506	0.0300438
NFATC1	86	8	CYP2E1, SP7, PRDM1, CALCR, IL12B, BMP7, MAPK3, COL1A2	3.83539	0.0321494
MAP2K7	60	5	CSTA, SOD2, CDKN2A, HLA-A, MAPK3	3.74212	0.0333924
CD86	92	6	CD19, LYN, IL12B, MYD88, HLA-A, TNFRSF18	3.16711	0.0340576
IL1B	1160	74	EEA1, CYP3A4, SOD2, CYP2E1, APOE, GSTA1, IL16, STEAP4, RAMP3, SEPP1, HPX, MMP28, IL12B, ATF6, RARA, BCAR1, ABCB1, KLF2, NFKBIB, CYSLTR2, PLSCR1, CYP19A1, AHR, CPN1, ATF7IP, AZGP1, FZD1, GJB2, SLC38A1, SREBF2, PPARD, TEC, MYD88, PREB, PARP1, SLC18A2, NGFR, FUT2, NCAM1, HLA-A, MAP3K6, SERPINA3, GLRX, SREBF1, F2RL1, ADAM17, BMP7, ROCK1, MAP3K8, YY1, HEXB, CNP, PTPN11, SMPD1, SERPINB6, COL3A1, SAT1, …	2.00063	0.0344098
CEBPD	93	7	SOD2, SLC9A1, MSTN, U2AF2, ABCB1, FANCD2, HSP90AB1	2.98465	0.03569
MAPK14	736	50	POU1F1, SOD2, CYP2E1, SP7, CAMP, APOE, PRDM1, GSTA1, SLC27A6, DMP1, CALCR, UCP3, CDKN2A, EGLN3, IL12B, DSPP, MSTN, ATF6, ABCB1, KLF2, EEF1A1, CYP19A1, PTTG1, PPARD, PARP1, NGFR, NCAM1, ITGA2B, SREBF1, ADAM17, YY1, MAPK7, PTPN11, RPS6KA3, COL3A1, SPARC, CNN1, RPS6KA1, ATP6V1C1, VIM, HNF4A, COL1A2, CTSK, VDAC1, OCLN, BECN1, F11R, EEF2, CTNNB1, CD63	2.09511	0.0365682
JUN	346	29	CSTA, PTCH1, SOD2, CYP2E1, DMP1, UGT2B17, CDKN2A, EGLN3, IL12B, DSPP, RARA, TSHB, DVL3, GCLM, FUT2, NCAM1, HLA-A, SERPINA3, GLRX, ADAM17, ROCK1, SDHC, SPARC, ACTB, VIM, CUL4A, BECN1, OAZ1, CTNNB1	1.98903	0.0366076
NR1I3	84	9	CYP2C18, ALAS1, GSTA1, UGT2B17, ABCB1, SDHC, GSTP1, ABCC5, HNF4A	2.84838	0.0367754
FOXA2	114	5	CYP3A4, CPS1, PTCH1, SREBF1, HNF4A	6.04325	0.0370957
POU2F1	74	6	POU1F1, SST, IL12B, RARA, NCOA1, NFIC	3.16711	0.0383216
ERN1	67	6	SOD2, SP7, ATF6, CANX, SREBF1, MAPK3	3.03117	0.0411263
AHR	234	19	CYP3A4, CYP2E1, CD19, PRDM1, GSTA1, NR1I2, CDKN2A, IL12B, ABCB1, KLF2, GJB1, ENTPD2, GSTP1, ABCC5, MAPK3, TIPARP, STRA13, UBE2L3, CTNNB1	2.72819	0.0442824
NCOA2	100	8	POU1F1, UCP3, RARA, CYP19A1, AHR, PPARD, NCOA1, HNF4A	2.57114	0.0451932
TFAP2C	42	5	CSTA, SOD2, KLF2, TEC, CITED2	2.72819	0.0475795
IGF1R	183	10	PRDM1, IL16, NR1I2, MSTN, CYP19A1, ILK, NGFR, ENTPD2, MAPK3, OCLN	2.57114	0.0492928
ESR1	394	21	POU1F1, SST, ELOVL3, SOD2, CYP2E1, APOE, RAMP3, IL12B, TSHB, GJB2, SREBF2, NGFR, SREBF1, SDHC, CAPN2, MAPK3, VIM, HNF4A, COL1A2, OCLN, CTNNB1	2.22506	0.0498011

## Sheet: UP in Meishan sm
Small Molecule	Total # of Neighbors	# of Measured Neighbors	Measured Neighbors	Median change	p-value
CO2	95	6	CPS1, SLC9A1, KCNB1, COL4A3, GJB1, GJB2	4.77101	0.00592608
triiodothyronine	177	11	SST, CYP3A4, APOE, UCP3, MDH2, ABCB1, CYP19A1, TSHB, NCAM1, SREBF1, ACTB	2.84838	0.0101398
nicotinamide	138	11	SST, CYP3A4, SOD2, CYP2E1, CYP2D6, NFKBIB, SREBF2, PARP1, FDXR, SREBF1, PPID	2.65228	0.0124499
corticosterone	283	16	GRIK2, SLC1A1, SST, CYP3A4, SLC9A1, CES1, NR1I2, ABCB1, CYP19A1, NMU, NCAM1, HSD17B10, NCOA1, MAPK3, HSP90AA1, GNAS	2.84838	0.0213488
palmitoyl-CoA	44	5	CPS1, GSTA1, MDH2, PANK2, DHFR	3.07248	0.0227993
ergocalciferol	52	5	CYP3A4, SP7, CAMP, NR1I2, COL1A2	5.83954	0.0234201
vitamin D	251	13	POU1F1, SST, CYP3A4, CAMP, NR1I2, DMP1, UCP3, CYP19A1, PARP1, DHCR7, MAPK3, IFI27, CTNNB1	3.77361	0.0234626
oligosaccharides	163	8	MBL2, APOE, ZP2, ABCB1, CANX, NCAM1, HLA-A, ZP3	2.84838	0.025682
thyroid hormones	569	40	POU1F1, SST, CYP3A4, MBL2, CPS1, APOE, SLC9A1, KCNB1, CES1, NR1I2, UCP3, CDKN2A, SEPP1, A1CF, BCAR1, ABCB1, CYP19A1, AHR, TSHB, PTTG1, SREBF2, AURKB, PARP1, NGFR, NCAM1, HLA-A, SERPINA3, SREBF1, SERPINI1, NCOA1, MAPK3, NFIC, SORD, ACTB, VIM, HNF4A, COL1A2, PPID, GNAS, CTNNB1	2.35771	0.0309862
glucocorticoids	1133	67	GRIK2, POU1F1, SST, CYP3A4, MBL2, RPL24, ELOVL3, CPS1, SOD2, CYP2E1, CAMP, CD19, SLC9A1, ADAMTS2, IL16, CES1, NR1I2, DMP1, CALCR, UCP3, SEPP1, MSTN, MDH2, BHLHE40, BCAR1, ABCB1, NFKBIB, CYP19A1, AHR, ATF7IP, GJB1, AZGP1, GJB2, SREBF2, MYD88, DHFR, NGFR, NCAM1, HLA-A, SERPINA3, GLRX, F2RL1, BMP7, TNFRSF18, ROCK1, SDHC, MC2R, MYCBP, SERPINB6, COL3A1, CAPN2, MAPK3, ACTB, VIM, HNF4A, PPID, MDK, TXN, …	2.22506	0.037656
Na+	373	18	POU1F1, SLC1A1, KCNQ1, SOD2, CYP2E1, CD19, SLC9A1, CALCR, SLC25A10, SLC38A1, PPA1, SLC22A6, SLC19A1, MAPK3, ACTB, B2M, HSP90AA1, HSP90AB1	2.90868	0.041997
vitamin D3	190	11	CYP3A4, SOD2, SP7, CAMP, CES1, NR1I2, RARA, CYP19A1, SLC46A1, BECN1, CTNNB1	4.55452	0.0445073
guanine nucleotides	95	5	SST, SLC9A1, EEF1A1, GUK1, RAP1GDS1	2.72264	0.0465973

## Sheet: UP in Yorkshire pr
Protein	Total # of Neighbors	# of Measured Neighbors	Measured Neighbors	Median change	p-value
RORA	50	5	OXT, CYP19A1, ITGB4, LAMB1, CEBPD	7.40393	0.00291172
CCKBR	48	6	PENK, MMP7, TF, CTNNB1, JUN, EGFR	4.46777	0.00502599
F10	82	7	CYP2D6, EGR1, ELOVL6, DUSP10, JUN, FGFR1, EGFR	2.64053	0.0056643
NR2F1	70	7	OXT, CYP2D6, EGR1, LAMB1, APOB, NR2F2, NR3C1	4.3201	0.00673727
FOS	218	14	CYP19A1, PENK, MMP7, TF, XPO1, ZKSCAN1, TGFBR2, GCLC, SYT7, MAOB, NR3C1, UGCG, CEBPD, OLFM1	2.24558	0.0117233
CNTF	156	9	OXT, PENK, GLUL, EGR1, JUN, FGFR1, NCOR1, CASP3, NGFR	2.55206	0.0118961
PKD1	97	5	PIK3CB, KLF4, CTNNB1, JUN, FN1	2.60465	0.0126722
FGF19	42	5	EGR1, CTNNB1, JUN, FGFR1, FOXO1	2.55206	0.0153835
THRA	84	7	PENK, NTRK2, CTNNB1, JUN, FGFR1, FN1, NR3C1	2.55206	0.0156621
HNF4A	111	9	ABCA1, GLUL, FMO1, CTNNB1, JUN, APOE, WT1, NR3C1, SCARB1	2.55206	0.0168934
PARK2	56	8	SEPT5, BECN1, CTNNB1, JUN, SH3GL2, UBE2G2, MAOB, CASP3	2.55206	0.0190799
CD151	35	6	ITGB4, MMP7, CTNNB1, JUN, FN1, EGFR	2.60465	0.0195275
LRP1	108	11	ABCA1, CYP19A1, HSP90B1, CTNNB1, JUN, TGFBR2, APOB, FN1, C1R, CASP3, LRP6	2.24558	0.0221824
PTPN6	110	11	UBE2V2, CTNNB1, JUN, TBP, FGFR1, NCK1, DHFR, GCLC, JUND, FN1, CASP3	2.16369	0.0235591
SMAD4	179	13	CCL21, MMP7, CLDN1, BECN1, ITGB5, KIT, CTNNB1, IGFBP5, FN1, CEBPD, EGFR, PARD3, JAM2	2.60465	0.0237469
CYP1A1	51	5	CYP2D6, GSTM1, FMO1, EPHX2, CASP3	2.79535	0.0261212
TFAP2A	90	8	CYP19A1, TFAP2C, PRKAR1A, CTNNB1, MXI1, ALOX5AP, CASP3, PNMT	2.60465	0.0261448
GNRH1	304	33	OXT, CYP19A1, REG3A, EGR1, XPO1, ITGB3, KIT, NTRK2, CTNNB1, JUN, CRY1, TBP, FGFR1, SLPI, PREP, ZEB1, VCAN, JUND, IGFBP5, FN1, HOXA10, IGF2, NR3C1, CASP7, BRD4, EGFR, CASP3, RGS3, NGFR, SHC1, PGR, KDR, RAF1	1.95462	0.0266353
VIP	236	16	CYP19A1, PENK, CCL21, TNFRSF18, EGR1, NTRK2, JUN, TBP, CALD1, RAP1GAP, CASP7, CEBPD, EGFR, CASP3, KDR, RAF1	2.45692	0.0273007
TGM2	97	11	ABCA1, GLUL, PLA2G10, ITGB3, CTNNB1, LTBP1, ZEB1, FN1, NCOR1, ROCK1, GRLF1	2.12016	0.0276615
IL1RN	165	12	CYP19A1, PENK, ITGB4, HMGB1, JUN, APOE, IGFBP5, HSD11B1, FN1, A2M, CASP3, VEGFC	1.99859	0.0286078
SREBF1	114	9	REG3A, ELOVL6, CTNNB1, JUN, CYTH1, ACSL1, NR2F2, ABCA3, CASP7	2.2631	0.0288145
PRKCZ	170	10	ABCA1, MMP7, EGR1, CTNNB1, JUN, TGFBR2, LYN, EGFR, CASP3, CASP2	2.55206	0.0290651
MMP3	59	7	MMP7, KIT, CTNNB1, FGFR1, SIRT1, IGFBP5, EGFR	2.42409	0.0306137
NR0B2	142	10	ABCA1, CYP19A1, JUN, FOXO1, LYN, APOB, JUND, FN1, NR3C1, SCARB1	2.10921	0.0329964
APOE	135	8	ABCA1, EGR1, CES3, KLF4, APOB, LPAR1, CASP7, CASP3	2.7222	0.0343789
TCF4	33	6	ID2, TF, CTNNB1, JUN, TBP, COL18A1	2.60465	0.0350881
MSR1	78	9	ABCA1, HSP90B1, MERTK, TACC1, FOXO1, LYN, IGF2, NR3C1, PGR	2.31831	0.0369173
MAPK1	890	52	ABCA1, CYP19A1, MMP7, EGLN3, EGR1, LAMB1, CLDN1, PEPD, PPP1CA, BECN1, ITGB3, KLF4, NTRK2, CTNNB1, JUN, TBP, GCSH, LY96, NCK1, ST6GAL1, ACSL1, APOE, APOB, ZEB1, VCAN, JUND, SYT7, ABCG2, IGFBP5, FN1, NEFL, NCOR1, MAOB, NR2F2, NR3C1, CASP7, CEBPD, EGFR, BRCA2, CASP3, CLDN5, MLL, PTPRK, ATM, CHEK1, HEY2, CDH5, CASP2, BMP2, DDIT3, BIRC2, CD46	1.93967	0.0391448
NOS1	86	6	OXT, PENK, EGR1, FN1, MAOB, ROCK1	4.39811	0.0396371
CHUK	114	7	CYP19A1, HMGB1, CTNNB1, JUN, TANK, CEBPD, CASP3	2.55206	0.0398782
FBXO32	23	5	EIF3F, JUN, FOXO1, IGFBP5, HSD11B1	2.31831	0.0415814
CYP2E1	47	6	LAMB1, GPT, JUN, FOXO1, GCLC, CASP3	2.55206	0.0448534
NR1I3	84	5	GSTM1, NR1H4, FOXO1, ABCG2, FASN	2.31831	0.0470764
IKZF1	55	5	PENK, CCL21, KIT, BLNK, NPR1	2.76775	0.0475665
BRCA1	172	16	CYP19A1, EGLN3, EGR1, PPP1CA, GPT, KIT, CTNNB1, TBP, RAD50, SIRT1, DHX9, BRCA2, CASP3, CHEK1, PGR, DDIT3	2.45692	0.0488176
COPS5	52	6	REG3A, HUS1, CTNNB1, JUN, JUND, PGR	2.60465	0.0498645

## Sheet: UP in Yorkshire sm
Small Molecule	Total # of Neighbors	# of Measured Neighbors	Measured Neighbors	Median change	p-value
nicotinate	101	9	ABCA1, CYP2D6, GLUL, GPT, NTRK2, APOE, APOB, FASN, SCARB1	2.69867	0.0150977
NaCl	468	34	OXT, PENK, TREX1, HMGB1, CYP2D6, MMP7, GLUL, EGR1, HSP90B1, PPIF, PPP1CA, MERTK, DUSP10, JUN, C4BPA, CALD1, PDLIM5, LYN, APOB, MASP2, FN1, EIF2AK4, WNK1, DHX9, EGFR, BRCA2, CASP3, NPR1, ATM, DNMT3A, CHEK1, DDIT3, CDC5L, HSP90AA1	2.12004	0.0186152
L-DOPA	124	9	PENK, ZMAT3, EGR1, GPT, LYN, JUND, SYT7, MAOB, CASP3	2.10921	0.0243451
thyroid hormones	569	32	OXT, ABCA1, CYP19A1, PENK, INA, TF, EGR1, GPT, NTRK2, CTNNB1, JUN, TBP, FGFR1, APOE, APOB, HR, MASP2, IGFBP5, HSD11B1, FN1, NEFL, NCOR1, IGF2, FASN, NR3C1, EGFR, CASP3, NGFR, SCARB1, PGR, TTR, NDN	1.97044	0.0257402
PGE1	177	12	OXT, ABCA1, CYP19A1, GPT, CTNNB1, JUN, APOB, RAP1GAP, NR3C1, THY1, A2M, SELP	2.55206	0.0303522
sphingomyelin	51	6	ABCA1, B3GALT2, PLA2G10, APOE, APOB, CASP3	3.38242	0.0345346
cysteamine	64	7	OXT, PENK, EGR1, GPT, APOE, GCLC, HSP90AA1	3.02675	0.0350679
Li+	331	25	OXT, ATP2C1, PENK, TREX1, GSTM1, HSP90B1, GPT, NTRK2, SLC25A10, CTNNB1, JUN, FOXO1, PREP, RAP1GAP, NUDT4, IGF2, NR3C1, CASP7, EGFR, CASP3, DKK1, CHEK1, IMPA2, CASP2, TTR	2.04059	0.0459899
vitamin D3	190	18	ATP2C1, CYP19A1, MMP7, BECN1, GPT, CTNNB1, JUN, TGFBR2, ALOX5AP, HOXA10, NCOR1, FASN, CASP14, ATP2B1, CEBPD, EGFR, CASP3, DST	2.1014	0.0471042
neurotransmitters	143	9	CYP19A1, PENK, CYP2D6, TF, EGR1, JUN, NGFR, PNMT, PGR	4.39811	0.0478427

## Sheet: Legend
Supplementary table 3: Sub-network enrichment analysis (SNEA) (p<0.05) on up- and downregulated gene lists of Meishan/Yorkshire fold changes (all). UP in Meishan pr and UP in Meishan sm are the SNEA analysis for the upregulated gene list for proteins and small molecules respectively. Up in Yorkshire pr and UP in Yorkshire sm are the SNEA analysis for the downregulated gene list for proteins and s…
